# Supplementary material for: Characterising the Genomic Landscape of Differentiation Between Annual and Perennial Rye
Source: Evol Appl. 2024 Oct 25;17(10):e70018. doi: 10.1111/eva.70018 (PMC11511776; doi:10.1111/eva.70018)
Supplement: Supplementary file 5 — Table S1 Passport data of rye samples used in the present data. Table S2. Estimates of population recombination rates in annual and perennial rye. Table S3. ID and ontology terms of genes located in 10 Mb windows showing F ST‐values above the 0.95 percentile. Table S4. ID and ontology terms of all high‐confidence genes in the rye genome (Lo7 v1 genome assembly). Table S5. GO‐term enrichment results under genome‐wide threshold. Table S6. GO‐term enrichment results under low‐recombining threshold. Table S7. GO‐term enrichment results under intermediate‐recombining threshold. Table S8. GO‐term enrichment results under high‐recombining threshold. Table S9. Summary of estimates of diversity statistics in genomic windows used for correlation analyses. [file EVA-17-e70018-s002.xlsx]

## Sheet: Suppl Table 1
Sample ID	accession	species	subtaxa	country	Population	Location	elevation	latitude	longitute
385_2004_6_21_3_9_1	2004-6-21-3-9	Secale cereale	subsp. cereale	Turkey	weedy annual	12km SSW from Çamadi to Pozanti	1200	37°43'49''	35°01'03''
379_2004_6_21_3_9_1	2004-6-21-3-9	Secale cereale	subsp. cereale	Turkey	weedy annual	12km SSW from Çamadi to Pozanti	1200	37°43'49''	35°01'03''
380_2004_6_21_3_9_2	2004-6-21-3-9	Secale cereale	subsp. cereale	Turkey	weedy annual	12km SSW from Çamadi to Pozanti	1200	37°43'49''	35°01'03''
386_2004_6_21_3_9_2	2004-6-21-3-9	Secale cereale	subsp. cereale	Turkey	weedy annual	12km SSW from Çamadi to Pozanti	1200	37°43'49''	35°01'03''
381_2004_6_21_3_9_3	2004-6-21-3-9	Secale cereale	subsp. cereale	Turkey	weedy annual	12km SSW from Çamadi to Pozanti	1200	37°43'49''	35°01'03''
382_2004_6_21_3_9_4	2004-6-21-3-9	Secale cereale	subsp. cereale	Turkey	weedy annual	12km SSW from Çamadi to Pozanti	1200	37°43'49''	35°01'03''
383_2004_6_21_4_7_1	2004-6-21-4-7	Secale cereale	subsp. cereale	Turkey	weedy annual	35.8km SSW from Çamadi to Pozanti	1050	37°32'48''	34°56'44''
384_2004_6_21_4_7_2	2004-6-21-4-7	Secale cereale	subsp. cereale	Turkey	weedy annual	35.8km SSW from Çamadi to Pozanti	1050	37°32'48''	34°56'44''
13_2004_6_22_2_4_1	2004-6-22-2-4	Secale cereale	subsp. cereale	Turkey	weedy annual	About 63km N from Aladag	740	37°46'10''	35°24'08''
390_2004_6_22_2_4_1	2004-6-22-2-4	Secale cereale	subsp. cereale	Turkey	weedy annual	About 63km N from Aladag	740	37°46'10''	35°24'08''
14_2004_6_22_2_4_2	2004-6-22-2-4	Secale cereale	subsp. cereale	Turkey	weedy annual	About 63km N from Aladag	741	37°46'10''	35°24'08''
391_2004_6_23_2_7_1	2004-6-23-2-7	Secale cereale	subsp. cereale	Turkey	weedy annual	Çokak	1252	37°44'35''	36°20'36''
392_2004_6_23_2_7_2	2004-6-23-2-7	Secale cereale	subsp. cereale	Turkey	weedy annual	Çokak	1252	37°44'35''	36°20'36''
393_2004_6_23_2_7_3	2004-6-23-2-7	Secale cereale	subsp. cereale	Turkey	weedy annual	Çokak	1252	37°44'35''	36°20'36''
397_2004_6_23_3_5_1	2004-6-23-3-5	Secale cereale	subsp. cereale	Turkey	weedy annual	15.2km E from Andirin to Kahramanmaras	910	37°33'13''	36°27'26''
398_2004_6_23_3_5_2	2004-6-23-3-5	Secale cereale	subsp. cereale	Turkey	weedy annual	15.2km E from Andirin to Kahramanmaras	910	37°33'13''	36°27'26''
399_2004_6_23_3_5_3	2004-6-23-3-5	Secale cereale	subsp. cereale	Turkey	weedy annual	15.2km E from Andirin to Kahramanmaras	910	37°33'13''	36°27'26''
400_2004_6_23_3_5_4	2004-6-23-3-5	Secale cereale	subsp. cereale	Turkey	weedy annual	15.2km E from Andirin to Kahramanmaras	910	37°33'13''	36°27'26''
387_2004_7_3_11_6_1	2004-7-3-11-6	Secale cereale	subsp. cereale	Turkey	weedy annual	17.5km W from Gaziantep to Nurdag	1010	37°10'14''	37°12'12''
388_2004_7_3_11_6_2	2004-7-3-11-6	Secale cereale	subsp. cereale	Turkey	weedy annual	17.5km W from Gaziantep to Nurdag	1010	37°10'14''	37°12'12''
389_2004_7_3_11_6_3	2004-7-3-11-6	Secale cereale	subsp. cereale	Turkey	weedy annual	17.5km W from Gaziantep to Nurdag	1010	37°10'14''	37°12'12''
394_2005_6_25_11_9_1	2005-6-25-11-9	Secale cereale	subsp. cereale	Turkey	weedy annual	50km NW from Mut to Karaman	1400 (1476)	36°58'19''	33°16'39''
395_2005_6_25_11_9_2	2005-6-25-11-9	Secale cereale	subsp. cereale	Turkey	weedy annual	50km NW from Mut to Karaman	1400 (1476)	36°58'19''	33°16'39''
396_2005_6_25_11_9_3	2005-6-25-11-9	Secale cereale	subsp. cereale	Turkey	weedy annual	50km NW from Mut to Karaman	1400 (1476)	36°58'19''	33°16'39''
343_2005_6_26_2_13_1	2005-6-26-2-13	Secale cereale	subsp. cereale	Turkey	weedy annual	40km NW from Karaman to Konya	960 (1046)	37°20'42''	32°48'53''
344_2005_6_26_2_13_2	2005-6-26-2-13	Secale cereale	subsp. cereale	Turkey	weedy annual	40km NW from Karaman to Konya	960 (1046)	37°20'42''	32°48'53''
345_2005_6_26_2_13_3	2005-6-26-2-13	Secale cereale	subsp. cereale	Turkey	weedy annual	40km NW from Karaman to Konya	960 (1046)	37°20'42''	32°48'53''
346_2005_6_26_2_13_4	2005-6-26-2-13	Secale cereale	subsp. cereale	Turkey	weedy annual	40km NW from Karaman to Konya	960 (1046)	37°20'42''	32°48'53''
347_2005_6_26_3_8_1	2005-6-26-3-8	Secale cereale	subsp. cereale	Turkey	weedy annual	83km NW from Karaman to Konya (4km N from Çatal Höyük)	1030 (997)	37°41'24''	32°48'52''
348_2005_6_26_3_8_2	2005-6-26-3-8	Secale cereale	subsp. cereale	Turkey	weedy annual	83km NW from Karaman to Konya (4km N from Çatal Höyük)	1030 (997)	37°41'24''	32°48'52''
349_2005_6_26_3_8_3	2005-6-26-3-8	Secale cereale	subsp. cereale	Turkey	weedy annual	83km NW from Karaman to Konya (4km N from Çatal Höyük)	1030 (997)	37°41'24''	32°48'52''
350_2005_6_26_3_8_4	2005-6-26-3-8	Secale cereale	subsp. cereale	Turkey	weedy annual	83km NW from Karaman to Konya (4km N from Çatal Höyük)	1030 (997)	37°41'24''	32°48'52''
351_2005_6_26_4_5_1	2005-6-26-4-5	Secale cereale	subsp. cereale	Turkey	weedy annual	13km W from Konya to Beysehir	1240(1228)	37°52'49''	32°24'01''
352_2005_6_26_4_5_2	2005-6-26-4-5	Secale cereale	subsp. cereale	Turkey	weedy annual	13km W from Konya to Beysehir	1240(1228)	37°52'49''	32°24'01''
353_2005_6_26_4_5_3	2005-6-26-4-5	Secale cereale	subsp. cereale	Turkey	weedy annual	13km W from Konya to Beysehir	1240(1228)	37°52'49''	32°24'01''
354_2005_6_26_4_5_4	2005-6-26-4-5	Secale cereale	subsp. cereale	Turkey	weedy annual	13km W from Konya to Beysehir	1240(1228)	37°52'49''	32°24'01''
24_2005_6_26_7_6_1	2005-6-26-7-6	Secale cereale	subsp. cereale	Turkey	weedy annual	48km W from Konya to Beysehir	1380 (1365)	37°52'24''	32°04'34''
25_2005_6_26_7_6_2	2005-6-26-7-6	Secale cereale	subsp. cereale	Turkey	weedy annual	48km W from Konya to Beysehir	1380 (1365)	37°52'24''	32°04'34''
370_2005_6_26_9_5_1	2005-6-26-9-5	Secale cereale	subsp. cereale	Turkey	weedy annual	73km W from Konya to Beysehir	1200 (1246)	37°49'13''	31°49'58''
371_2005_6_26_9_5_2	2005-6-26-9-5	Secale cereale	subsp. cereale	Turkey	weedy annual	73km W from Konya to Beysehir	1200 (1246)	37°49'13''	31°49'58''
372_2005_6_26_9_5_3	2005-6-26-9-5	Secale cereale	subsp. cereale	Turkey	weedy annual	73km W from Konya to Beysehir	1200 (1246)	37°49'13''	31°49'58''
359_2005_6_27_1_6_1	2005-6-27-1-6	Secale cereale	subsp. cereale	Turkey	weedy annual	11km NW fom Beysehir to Yalvaç	1150(1131)	37°46'27''	31°39'51''
360_2005_6_27_1_6_2	2005-6-27-1-6	Secale cereale	subsp. cereale	Turkey	weedy annual	11km NW fom Beysehir to Yalvaç	1150(1131)	37°46'27''	31°39'51''
361_2005_6_27_1_6_3	2005-6-27-1-6	Secale cereale	subsp. cereale	Turkey	weedy annual	11km NW fom Beysehir to Yalvaç	1150(1131)	37°46'27''	31°39'51''
339_2005_6_27_4_9_1	2005-6-27-4-9	Secale cereale	subsp. cereale	Turkey	weedy annual	62km NW from Beysehir to Yalvaç	1190 (1180)	38°07'42''	31°19'03''
373_2005_6_27_4_9_1	2005-6-27-4-9	Secale cereale	subsp. cereale	Turkey	weedy annual	62km NW from Beysehir to Yalvaç	1190 (1180)	38°07'42''	31°19'03''
374_2005_6_27_4_9_2	2005-6-27-4-9	Secale cereale	subsp. cereale	Turkey	weedy annual	62km NW from Beysehir to Yalvaç	1190 (1180)	38°07'42''	31°19'03''
340_2005_6_27_4_9_2	2005-6-27-4-9	Secale cereale	subsp. cereale	Turkey	weedy annual	62km NW from Beysehir to Yalvaç	1190 (1180)	38°07'42''	31°19'03''
341_2005_6_27_4_9_3	2005-6-27-4-9	Secale cereale	subsp. cereale	Turkey	weedy annual	62km NW from Beysehir to Yalvaç	1190 (1180)	38°07'42''	31°19'03''
375_2005_6_27_4_9_3	2005-6-27-4-9	Secale cereale	subsp. cereale	Turkey	weedy annual	62km NW from Beysehir to Yalvaç	1190 (1180)	38°07'42''	31°19'03''
342_2005_6_27_4_9_4	2005-6-27-4-9	Secale cereale	subsp. cereale	Turkey	weedy annual	62km NW from Beysehir to Yalvaç	1190 (1180)	38°07'42''	31°19'03''
376_2005_6_27_4_9_4	2005-6-27-4-9	Secale cereale	subsp. cereale	Turkey	weedy annual	62km NW from Beysehir to Yalvaç	1190 (1180)	38°07'42''	31°19'03''
377_2005_6_27_4_9_5	2005-6-27-4-9	Secale cereale	subsp. cereale	Turkey	weedy annual	62km NW from Beysehir to Yalvaç	1190 (1180)	38°07'42''	31°19'03''
355_2005_6_27_5_13_1	2005-6-27-5-13	Secale cereale	subsp. cereale	Turkey	weedy annual	Dedecam (67km NW from Beysehir)	1230(1191)	38°09'57''	31°19'22''
356_2005_6_27_5_13_2	2005-6-27-5-13	Secale cereale	subsp. cereale	Turkey	weedy annual	Dedecam (67km NW from Beysehir)	1230(1191)	38°09'57''	31°19'22''
357_2005_6_27_5_13_3	2005-6-27-5-13	Secale cereale	subsp. cereale	Turkey	weedy annual	Dedecam (67km NW from Beysehir)	1230(1191)	38°09'57''	31°19'22''
358_2005_6_27_5_13_4	2005-6-27-5-13	Secale cereale	subsp. cereale	Turkey	weedy annual	Dedecam (67km NW from Beysehir)	1230(1191)	38°09'57''	31°19'22''
378_2005_6_27_5_14_1	2005-6-27-5-14	Secale cereale	subsp. cereale	Turkey	weedy annual	Dedecam (67km NW from Beysehir)	1230 (1191)	38°09'57''	31°19'22''
287_2005_6_27_5_14_1	2005-6-27-5-14	Secale cereale	subsp. cereale	Turkey	weedy annual	Dedecam (67km NW from Beysehir)	1230 (1191)	38°09'57''	31°19'22''
2_2005_6_27_5_14_1	2005-6-27-5-14	Secale cereale	subsp. cereale	Turkey	weedy annual	Dedecam (67km NW from Beysehir)	1230 (1191)	38°09'57''	31°19'22''
3_2005_6_27_5_14_2	2005-6-27-5-14	Secale cereale	subsp. cereale	Turkey	weedy annual	Dedecam (67km NW from Beysehir)	1230 (1191)	38°09'57''	31°19'22''
288_2005_6_27_5_14_2	2005-6-27-5-14	Secale cereale	subsp. cereale	Turkey	weedy annual	Dedecam (67km NW from Beysehir)	1230 (1191)	38°09'57''	31°19'22''
401_2005_6_28_12_7_1	2005-6-28-12-7	Secale cereale	subsp. cereale	Turkey	weedy annual	18km S from Elmali to Finike	1130 (1070)	36°36'18''	29°57'16''
402_2005_6_28_12_7_2	2005-6-28-12-7	Secale cereale	subsp. cereale	Turkey	weedy annual	18km S from Elmali to Finike	1130 (1070)	36°36'18''	29°57'16''
254_2005_6_28_2_11_1	2005-6-28-2-11	Secale cereale	subsp. cereale	Turkey	weedy annual	13km SW from Dinar to Basmakçi	1140 (1074)	37°58'55''	30°05'11''
255_2005_6_28_2_11_2	2005-6-28-2-11	Secale cereale	subsp. cereale	Turkey	weedy annual	13km SW from Dinar to Basmakçi	1140 (1074)	37°58'55''	30°05'11''
299_2005_6_28_3_5_1	2005-6-28-3-5	Secale cereale	subsp. cereale	Turkey	weedy annual	9km SW from Basmakci to Yesilova (9km SW from Basmakci to Gemis)	910 (860)	37°50'31''	29°58'08'
404_2005_6_28_3_5_1	2005-6-28-3-5	Secale cereale	subsp. cereale	Turkey	weedy annual	9km SW from Basmakci to Yesilova (9km SW from Basmakci to Gemis)	910 (860)	37°50'31''	29°58'08'
300_2005_6_28_3_5_2	2005-6-28-3-5	Secale cereale	subsp. cereale	Turkey	weedy annual	9km SW from Basmakci to Yesilova (9km SW from Basmakci to Gemis)	910 (860)	37°50'31''	29°58'08'
236_2005_6_28_4_5_1	2005-6-28-4-5	Secale cereale	subsp. cereale	Turkey	weedy annual	19km SW from Basmakci to Yesilova	910(849)	37°47'39''	29°52'49''
237_2005_6_28_4_5_2	2005-6-28-4-5	Secale cereale	subsp. cereale	Turkey	weedy annual	19km SW from Basmakci to Yesilova	910(849)	37°47'39''	29°52'49''
405_2005_6_28_5_7_1	2005-6-28-5-7	Secale cereale	subsp. cereale	Turkey	weedy annual	31km SW from Basmakci to Yesilova	910(844)	37°45'33''	29°48'20''
9_2005_6_28_5_7_1	2005-6-28-5-7	Secale cereale	subsp. cereale	Turkey	weedy annual	31km SW from Basmakci to Yesilova	910(844)	37°45'33''	29°48'20''
262_2005_6_28_5_7_1	2005-6-28-5-7	Secale cereale	subsp. cereale	Turkey	weedy annual	31km SW from Basmakci to Yesilova	910(844)	37°45'33''	29°48'20''
10_2005_6_28_5_7_2	2005-6-28-5-7	Secale cereale	subsp. cereale	Turkey	weedy annual	31km SW from Basmakci to Yesilova	910(844)	37°45'33''	29°48'20''
263_2005_6_28_5_7_2	2005-6-28-5-7	Secale cereale	subsp. cereale	Turkey	weedy annual	31km SW from Basmakci to Yesilova	910(844)	37°45'33''	29°48'20''
216_2005_6_28_8_6_1	2005-6-28-8-6	Secale cereale	subsp. cereale	Turkey	weedy annual	58km SW from Basmakci to Yesilova	1240 (1170)	37°36'48''	29°47'04''
217_2005_6_28_8_6_2	2005-6-28-8-6	Secale cereale	subsp. cereale	Turkey	weedy annual	58km SW from Basmakci to Yesilova	1240 (1170)	37°36'48''	29°47'04''
214_2005_6_28_9_8_1	2005-6-28-9-8	Secale cereale	subsp. cereale	Turkey	weedy annual	9 km SE from Tefenni to Korkuteli	1200 (1155)	37°16'41''	29°50'47''
215_2005_6_28_9_8_2	2005-6-28-9-8	Secale cereale	subsp. cereale	Turkey	weedy annual	10 km SE from Tefenni to Korkuteli	1200 (1155)	37°16'41''	29°50'47''
368_2005_6_29_7_3_1	2005-6-29-7-3	Secale cereale	subsp. cereale	Turkey	weedy annual	124km NE from Manavgat to Seydisehir (1km S from Seydisehir)	1010 (1094)	37°24'40''	31°53'30''
334_2005_6_29_7_3_1	2005-6-29-7-3	Secale cereale	subsp. cereale	Turkey	weedy annual	124km NE from Manavgat to Seydisehir (1km S from Seydisehir)	1010 (1094)	37°24'40''	31°53'30''
335_2005_6_29_7_3_2	2005-6-29-7-3	Secale cereale	subsp. cereale	Turkey	weedy annual	124km NE from Manavgat to Seydisehir (1km S from Seydisehir)	1010 (1094)	37°24'40''	31°53'30''
369_2005_6_29_7_3_2	2005-6-29-7-3	Secale cereale	subsp. cereale	Turkey	weedy annual	124km NE from Manavgat to Seydisehir (1km S from Seydisehir)	1010 (1094)	37°24'40''	31°53'30''
336_2005_6_29_7_3_3	2005-6-29-7-3	Secale cereale	subsp. cereale	Turkey	weedy annual	124km NE from Manavgat to Seydisehir (1km S from Seydisehir)	1010 (1094)	37°24'40''	31°53'30''
28_25_6_30_1_12_1	2005-6-30-1-12	Secale cereale	subsp. cereale	Turkey	weedy annual	5km E from Bozkir to Karaman	1070 (1178)	37°11'35''	32°15'41''
29_25_6_30_1_12_2	2005-6-30-1-12	Secale cereale	subsp. cereale	Turkey	weedy annual	5km E from Bozkir to Karaman	1070 (1178)	37°11'35''	32°15'41''
337_2005_6_30_3_6_1	2005-6-30-3-6	Secale cereale	subsp. cereale	Turkey	weedy annual	60km ENE from Karaman to Eregli	1020 (1133)	37°24'03''	33°48'27''
338_2005_6_30_3_6_2	2005-6-30-3-6	Secale cereale	subsp. cereale	Turkey	weedy annual	60km ENE from Karaman to Eregli	1020 (1133)	37°24'03''	33°48'27''
365_2005_6_30_5_5_1	2005-6-30-5-5	Secale cereale	subsp. cereale	Turkey	weedy annual	12km ESE from Ulukisla to Pozanti	1180 (1275)	37°30'51''	34°34'43''
366_2005_6_30_5_5_2	2005-6-30-5-5	Secale cereale	subsp. cereale	Turkey	weedy annual	12km ESE from Ulukisla to Pozanti	1180 (1275)	37°30'51''	34°34'43''
367_2005_6_30_5_5_3	2005-6-30-5-5	Secale cereale	subsp. cereale	Turkey	weedy annual	12km ESE from Ulukisla to Pozanti	1180 (1275)	37°30'51''	34°34'43''
241_2005_7_5_7_5_2	2005-7-5-7-5	Secale cereale	subsp. cereale	Turkey	weedy annual	57km SE from Türkoglu to Gaziantep (21 km S from the junction betwen 835 and D360), 29km N from Gaziantep	860 (887)	37°15'59''	37°14'00''
260_2006_6_17_5_1_1	2006-6-17-5-1	Secale cereale	subsp. cereale	Turkey	weedy annual	27km NE from Kilis to Gaziantep	820	36°54'51''	37°11'10''
261_2006_6_17_5_1_2	2006-6-17-5-1	Secale cereale	subsp. cereale	Turkey	weedy annual	27km NE from Kilis to Gaziantep	820	36°54'51''	37°11'10''
43_2006_6_20_10_7_1	2006-6-20-10-7	Secale cereale	subsp. cereale	Turkey	weedy annual	44km NE from Kilis to Gaziantep	1000	37°27'24''	37°24'04''
44_2006_6_20_10_7_2	2006-6-20-10-7	Secale cereale	subsp. cereale	Turkey	weedy annual	44km NE from Kilis to Gaziantep	1000	37°27'24''	37°24'04''
51_2006_6_20_11_12_1	2006-6-20-11-12	Secale cereale	subsp. cereale	Turkey	weedy annual	45km NE from Kilis to Gaziantep	930	37°27'34''	37°24'11''
52_2006_6_20_11_12_2	2006-6-20-11-12	Secale cereale	subsp. cereale	Turkey	weedy annual	45km NE from Kilis to Gaziantep	930	37°27'34''	37°24'11''
64_2006_6_25_2_6_1	2006-6-25-2-6	Secale cereale	subsp. cereale	Turkey	weedy annual	18km NW from Nevsehir to Kirsehir	920	38°44'18''	34°39'56''
65_2006_6_25_2_6_2	2006-6-25-2-6	Secale cereale	subsp. cereale	Turkey	weedy annual	18km NW from Nevsehir to Kirsehir	920	38°44'18''	34°39'56''
41_2006_6_25_3_7_1	2006-6-25-3-7	Secale cereale	subsp. cereale	Turkey	weedy annual	50km NW from Nevsehir	860	38°51'13''	34°22'06''
42_2006_6_25_3_7_2	2006-6-25-3-7	Secale cereale	subsp. cereale	Turkey	weedy annual	50km NW from Nevsehir	860	38°51'13''	34°22'06''
47_2006_6_25_4_1_1	2006-6-25-4-1	Secale cereale	subsp. cereale	Turkey	weedy annual	60km NW from Nevsehir	860	38°54'43''	34°16'04''
39_2006_6_25_5_4_1	2006-6-25-5-4	Secale cereale	subsp. cereale	Turkey	weedy annual	98km NW from Nevsehir	880	39°00'35''	34°07'12''
40_2006_6_25_5_4_2	2006-6-25-5-4	Secale cereale	subsp. cereale	Turkey	weedy annual	98km NW from Nevsehir	880	39°00'35''	34°07'12''
289_2006_6_25_7_7_1	2006-6-25-7-7	Secale cereale	subsp. cereale	Turkey	weedy annual	123km NW from Nevsehir	1060	39°06'47''	34°00'33''
290_2006_6_25_7_7_2	2006-6-25-7-7	Secale cereale	subsp. cereale	Turkey	weedy annual	123km NW from Nevsehir	1060	39°06'47''	34°00'33''
45_2006_6_25_8_8_1	2006-6-25-8-8	Secale cereale	subsp. cereale	Turkey	weedy annual	132km NW from Nevsehir	1060	39°09'44''	33°55'57''
46_2006_6_25_8_8_2	2006-6-25-8-8	Secale cereale	subsp. cereale	Turkey	weedy annual	132km NW from Nevsehir	1060	39°09'44''	33°55'57''
301_2006_6_25_9_6_1	2006-6-25-9-6	Secale cereale	subsp. cereale	Turkey	weedy annual	148km NW from Nevsehir	1220	39°16'53''	33°50'04''
302_2006_6_25_9_6_2	2006-6-25-9-6	Secale cereale	subsp. cereale	Turkey	weedy annual	148km NW from Nevsehir	1220	39°16'53''	33°50'04''
37_2006_6_26_1_5_1	2006-6-26-1-5	Secale cereale	subsp. cereale	Turkey	weedy annual	9km W from Kirikkale	850	39°47'05''	33°24'58''
264_2006_6_26_1_5_1	2006-6-26-1-5	Secale cereale	subsp. cereale	Turkey	weedy annual	9km W from Kirikkale	850	39°47'05''	33°24'58''
265_2006_6_26_1_5_2	2006-6-26-1-5	Secale cereale	subsp. cereale	Turkey	weedy annual	9km W from Kirikkale	850	39°47'05''	33°24'58''
38_2006_6_26_1_5_2	2006-6-26-1-5	Secale cereale	subsp. cereale	Turkey	weedy annual	9km W from Kirikkale	850	39°47'05''	33°24'58''
291_2006_6_26_2_10_1	2006-6-26-2-10	Secale cereale	subsp. cereale	Turkey	weedy annual	17km W from Kirikkkale	1140	39°46'55''	33°20'58''
292_2006_6_26_2_10_2	2006-6-26-2-10	Secale cereale	subsp. cereale	Turkey	weedy annual	17km W from Kirikkkale	1140	39°46'55''	33°20'58''
49_2006_6_26_2_11_1	2006-6-26-2-11	Secale cereale	subsp. cereale	Turkey	weedy annual	17km W from Kirikkkale	1140	39°46'55''	33°20'58''
50_2006_6_26_2_11_2	2006-6-26-2-11	Secale cereale	subsp. cereale	Turkey	weedy annual	17km W from Kirikkkale	1140	39°46'55''	33°20'58''
27_2006_6_26_2_9_1	2006-6-26-2-9	Secale cereale	subsp. cereale	Turkey	weedy annual	17km W from Kirikkkale	1140	39°46'55''	33°20'58''
246_2006_6_26_6_5_1	2006-6-26-6-5	Secale cereale	subsp. cereale	Turkey	weedy annual	56km W from Kirikkale	1270	39°49'08''	33°03'10''
293_2006_6_27_1_8_1	2006-6-27-1-8	Secale cereale	subsp. cereale	Turkey	weedy annual	28km SW from Usak	930	38°35'31''	29°12'33''
294_2006_6_27_1_8_2	2006-6-27-1-8	Secale cereale	subsp. cereale	Turkey	weedy annual	28km SW from Usak	930	38°35'31''	29°12'33''
35_2006_6_27_1_9_1	2006-6-27-1-9	Secale cereale	subsp. cereale	Turkey	weedy annual	28km SW from Usak	930	38°35'31''	29°12'33''
36_2006_6_27_1_9_2	2006-6-27-1-9	Secale cereale	subsp. cereale	Turkey	weedy annual	28km SW from Usak	930	38°35'31''	29°12'33''
305_2006_6_27_2_7_1	2006-6-27-2-7	Secale cereale	subsp. cereale	Turkey	weedy annual	33km SW from Usak	1020	38°34'03''	29°13'00''
306_2006_6_27_2_7_2	2006-6-27-2-7	Secale cereale	subsp. cereale	Turkey	weedy annual	33km SW from Usak	1020	38°34'03''	29°13'00''
311_2006_6_27_4_6_1	2006-6-27-4-6	Secale cereale	subsp. cereale	Turkey	weedy annual	74km Sw from Usak	680	38°23'12''	29°11'58''
312_2006_6_27_4_6_2	2006-6-27-4-6	Secale cereale	subsp. cereale	Turkey	weedy annual	74km Sw from Usak	680	38°23'12''	29°11'58''
56_PI168130_2	PI-168130	Secale cereale	subsp. cereale	Turkey	weedy annual	NA	NA	NA	NA
120_PI168199_1	PI-168199	Secale cereale	subsp. cereale	Turkey	weedy annual	NA	NA	NA	NA
133_PI168205_2	PI-168205	Secale cereale	subsp. cereale	Turkey	weedy annual	NA	NA	NA	NA
323_PI168209_1	PI-168209	Secale cereale	subsp. cereale	Turkey	weedy annual	NA	NA	NA	NA
324_PI168209_2	PI-168209	Secale cereale	subsp. cereale	Turkey	weedy annual	NA	NA	NA	NA
316_PI168211_2	PI-168211	Secale cereale	subsp. cereale	Turkey	weedy annual	NA	NA	NA	NA
33_PI168213_1	PI-168213	Secale cereale	subsp. cereale	Turkey	weedy annual	NA	NA	NA	NA
34_PI168213_2	PI-168213	Secale cereale	subsp. cereale	Turkey	weedy annual	NA	NA	NA	NA
295_PI168218_1	PI-168218	Secale cereale	subsp. cereale	Turkey	weedy annual	NA	NA	NA	NA
205_PI168220_1	PI-168220	Secale cereale	subsp. cereale	Turkey	weedy annual	NA	NA	NA	NA
206_PI168220_2	PI-168220	Secale cereale	subsp. cereale	Turkey	weedy annual	NA	NA	NA	NA
66_PI168222_1	PI-168222	Secale cereale	subsp. cereale	Turkey	weedy annual	NA	NA	NA	NA
317_PI168227_1	PI-168227	Secale cereale	subsp. cereale	Turkey	weedy annual	NA	NA	NA	NA
318_PI168227_2	PI-168227	Secale cereale	subsp. cereale	Turkey	weedy annual	NA	NA	NA	NA
270_PI205221_1	PI-205221	Secale cereale	subsp. cereale	Turkey	weedy annual	NA	NA	NA	NA
271_PI205221_2	PI-205221	Secale cereale	subsp. cereale	Turkey	weedy annual	NA	NA	NA	NA
244_PI254811_1	PI-254811	Secale cereale	subsp. cereale	Austria	weedy annual	NA	NA	NA	NA
204_PI561794_2	PI-561794	Secale cereale	subsp. cereale	Turkey	weedy annual	NA	NA	NA	NA
136_PI561796_1	PI-561796	Secale cereale	subsp. cereale	Turkey	weedy annual	NA	NA	NA	NA
137_PI561796_2	PI-561796	Secale cereale	subsp. cereale	Turkey	weedy annual	NA	NA	NA	NA
124_PI561797_1	PI-561797	Secale cereale	subsp. cereale	Turkey	weedy annual	NA	NA	NA	NA
125_PI561797_2	PI-561797	Secale cereale	subsp. cereale	Turkey	weedy annual	NA	NA	NA	NA
171_PI561799_1	PI-561799	Secale cereale	subsp. cereale	Turkey	weedy annual	NA	NA	NA	NA
207_PI568118_1	PI-568118	Secale cereale	subsp. cereale	Turkey	weedy annual	NA	NA	NA	NA
208_PI568118_2	PI-568118	Secale cereale	subsp. cereale	Turkey	weedy annual	NA	NA	NA	NA
228_R767_1	R767	Secale cereale	subsp. ancestrale	Unknown	weedy annual	TUR (Turkey)	NA	NA	NA
234_R767_1	R767	Secale cereale	subsp. ancestrale	Unknown	weedy annual	TUR (Turkey)	NA	NA	NA
235_R767_2	R767	Secale cereale	subsp. ancestrale	Unknown	weedy annual	TUR (Turkey)	NA	NA	NA
100	R1018	Secale strictum	subsp. strictum	Italy	wild perennial	NA	NA	NA	NA
101	R1018	Secale strictum	subsp. strictum	Italy	wild perennial	NA	NA	NA	NA
102	R1018	Secale strictum	subsp. strictum	Italy	wild perennial	NA	NA	NA	NA
121	R925	Secale strictum	subsp. strictum	Italy	wild perennial	NA	NA	NA	NA
122	R925	Secale strictum	subsp. strictum	Italy	wild perennial	NA	NA	NA	NA
123	R925	Secale strictum	subsp. strictum	Italy	wild perennial	NA	NA	NA	NA
124	R925	Secale strictum	subsp. strictum	Italy	wild perennial	NA	NA	NA	NA
125	R925	Secale strictum	subsp. strictum	Italy	wild perennial	NA	NA	NA	NA
126	R925	Secale strictum	subsp. strictum	Italy	wild perennial	NA	NA	NA	NA
127	R918	Secale strictum	subsp. strictum	Italy	wild perennial	NA	NA	NA	NA
128	R918	Secale strictum	subsp. strictum	Italy	wild perennial	NA	NA	NA	NA
129	R918	Secale strictum	subsp. strictum	Italy	wild perennial	NA	NA	NA	NA
130	R918	Secale strictum	subsp. strictum	Italy	wild perennial	NA	NA	NA	NA
131	R918	Secale strictum	subsp. strictum	Italy	wild perennial	NA	NA	NA	NA
132	R918	Secale strictum	subsp. strictum	Italy	wild perennial	NA	NA	NA	NA
139	R2859	Secale strictum	subsp. anatolicum	Armenia	wild perennial	NA	NA	NA	NA
140	R2859	Secale strictum	subsp. anatolicum	Armenia	wild perennial	NA	NA	NA	NA
141	R2859	Secale strictum	subsp. anatolicum	Armenia	wild perennial	NA	NA	NA	NA
142	R2859	Secale strictum	subsp. anatolicum	Armenia	wild perennial	NA	NA	NA	NA
143	R2859	Secale strictum	subsp. anatolicum	Armenia	wild perennial	NA	NA	NA	NA
144	R2859	Secale strictum	subsp. anatolicum	Armenia	wild perennial	NA	NA	NA	NA
145	R2456	Secale strictum	subsp. kuprijanovii	Italy	wild perennial	NA	NA	NA	NA
146	R2456	Secale strictum	subsp. kuprijanovii	Italy	wild perennial	NA	NA	NA	NA
147	R2456	Secale strictum	subsp. kuprijanovii	Italy	wild perennial	NA	NA	NA	NA
148	R2456	Secale strictum	subsp. kuprijanovii	Italy	wild perennial	NA	NA	NA	NA
149	R2456	Secale strictum	subsp. kuprijanovii	Italy	wild perennial	NA	NA	NA	NA
150	R2456	Secale strictum	subsp. kuprijanovii	Italy	wild perennial	NA	NA	NA	NA
151	R2431	Secale strictum	subsp. strictum	Bulgaria	wild perennial	NA	NA	NA	NA
152	R2431	Secale strictum	subsp. strictum	Bulgaria	wild perennial	NA	NA	NA	NA
153	R2431	Secale strictum	subsp. strictum	Bulgaria	wild perennial	NA	NA	NA	NA
154	R2431	Secale strictum	subsp. strictum	Bulgaria	wild perennial	NA	NA	NA	NA
155	R2431	Secale strictum	subsp. strictum	Bulgaria	wild perennial	NA	NA	NA	NA
156	R2431	Secale strictum	subsp. strictum	Bulgaria	wild perennial	NA	NA	NA	NA
157	R951	Secale strictum	subsp. strictum	Italy	wild perennial	NA	NA	NA	NA
158	R951	Secale strictum	subsp. strictum	Italy	wild perennial	NA	NA	NA	NA
159	R951	Secale strictum	subsp. strictum	Italy	wild perennial	NA	NA	NA	NA
160	R857	Secale strictum	subsp. strictum	Italy	wild perennial	NA	NA	NA	NA
161	R857	Secale strictum	subsp. strictum	Italy	wild perennial	NA	NA	NA	NA
162	R857	Secale strictum	subsp. strictum	Italy	wild perennial	NA	NA	NA	NA
163	R857	Secale strictum	subsp. strictum	Italy	wild perennial	NA	NA	NA	NA
164	R857	Secale strictum	subsp. strictum	Italy	wild perennial	NA	NA	NA	NA
231	R967	Secale strictum	subsp. anatolicum	Italy	wild perennial	NA	NA	NA	NA
232	R967	Secale strictum	subsp. anatolicum	Italy	wild perennial	NA	NA	NA	NA
233	R967	Secale strictum	subsp. anatolicum	Italy	wild perennial	NA	NA	NA	NA
234	R967	Secale strictum	subsp. anatolicum	Italy	wild perennial	NA	NA	NA	NA
235	R967	Secale strictum	subsp. anatolicum	Italy	wild perennial	NA	NA	NA	NA
236	R967	Secale strictum	subsp. anatolicum	Italy	wild perennial	NA	NA	NA	NA
284_PI401401_1	PI-401401	Secale strictum	NA	Iran	wild perennial	NA	NA	NA	NA
507	R971	Secale strictum	subsp. anatolicum	France	wild perennial	NA	NA	NA	NA
508	R971	Secale strictum	subsp. anatolicum	France	wild perennial	NA	NA	NA	NA
509	R971	Secale strictum	subsp. anatolicum	France	wild perennial	NA	NA	NA	NA
510	R971	Secale strictum	subsp. anatolicum	France	wild perennial	NA	NA	NA	NA
511	R971	Secale strictum	subsp. anatolicum	France	wild perennial	NA	NA	NA	NA
512	R971	Secale strictum	subsp. anatolicum	France	wild perennial	NA	NA	NA	NA
567	R1134	Secale strictum	former cereale	Switzerland	wild perennial	NA	NA	NA	NA
568	R1134	Secale strictum	former cereale	Switzerland	wild perennial	NA	NA	NA	NA
569	R1134	Secale strictum	former cereale	Switzerland	wild perennial	NA	NA	NA	NA
570	R1134	Secale strictum	former cereale	Switzerland	wild perennial	NA	NA	NA	NA
571	R1134	Secale strictum	former cereale	Switzerland	wild perennial	NA	NA	NA	NA
572	R1134	Secale strictum	former cereale	Switzerland	wild perennial	NA	NA	NA	NA
573	R857	Secale strictum	subsp. strictum	Italy	wild perennial	NA	NA	NA	NA
574	R951	Secale strictum	subsp. strictum	Italy	wild perennial	NA	NA	NA	NA
575	R951	Secale strictum	subsp. strictum	Italy	wild perennial	NA	NA	NA	NA
576	R951	Secale strictum	subsp. strictum	Italy	wild perennial	NA	NA	NA	NA
95_PI240286_1	PI-240286	Secale strictum	NA	Turkey	wild perennial	NA	NA	NA	NA
96_PI205222_1	PI-205222	Secale strictum	NA	Turkey	wild perennial	NA	NA	NA	NA
97	R1018	Secale strictum	subsp. strictum	Italy	wild perennial	NA	NA	NA	NA
97_PI205222_2	PI-205222	Secale strictum	NA	Turkey	wild perennial	NA	NA	NA	NA
98	R1018	Secale strictum	subsp. strictum	Italy	wild perennial	NA	NA	NA	NA
99	R1018	Secale strictum	subsp. strictum	Italy	wild perennial	NA	NA	NA	NA
R1053_1	R1053	Secale strictum	subsp. kuprijanovii	Slovenia	wild perennial	NA	NA	NA	NA
R1053_2	R1053	Secale strictum	subsp. kuprijanovii	Slovenia	wild perennial	NA	NA	NA	NA
R1053_3	R1053	Secale strictum	subsp. kuprijanovii	Slovenia	wild perennial	NA	NA	NA	NA
R1053_4	R1053	Secale strictum	subsp. kuprijanovii	Slovenia	wild perennial	NA	NA	NA	NA
R1053_5	R1053	Secale strictum	subsp. kuprijanovii	Slovenia	wild perennial	NA	NA	NA	NA
R1053_6	R1053	Secale strictum	subsp. kuprijanovii	Slovenia	wild perennial	NA	NA	NA	NA
R1119_1	R1119	Secale strictum	subsp. anatolicum	Turkey	wild perennial	NA	NA	NA	NA
R1119_2	R1119	Secale strictum	subsp. anatolicum	Turkey	wild perennial	NA	NA	NA	NA
R1119_3	R1119	Secale strictum	subsp. anatolicum	Turkey	wild perennial	NA	NA	NA	NA
R1119_4	R1119	Secale strictum	subsp. anatolicum	Turkey	wild perennial	NA	NA	NA	NA
R1119_5	R1119	Secale strictum	subsp. anatolicum	Turkey	wild perennial	NA	NA	NA	NA
R1119_6	R1119	Secale strictum	subsp. anatolicum	Turkey	wild perennial	NA	NA	NA	NA
R1184_2	R1184	Secale strictum	NA	Argentina	wild perennial	NA	NA	NA	NA
R1184_4	R1184	Secale strictum	NA	Argentina	wild perennial	NA	NA	NA	NA
R1210_1	R1210	Secale strictum	subsp. africanum	South Africa	wild perennial	NA	NA	NA	NA
R1210_2	R1210	Secale strictum	subsp. africanum	South Africa	wild perennial	NA	NA	NA	NA
R1210_3	R1210	Secale strictum	subsp. africanum	South Africa	wild perennial	NA	NA	NA	NA
R1210_4	R1210	Secale strictum	subsp. africanum	South Africa	wild perennial	NA	NA	NA	NA
R1210_5	R1210	Secale strictum	subsp. africanum	South Africa	wild perennial	NA	NA	NA	NA
R1210_6	R1210	Secale strictum	subsp. africanum	South Africa	wild perennial	NA	NA	NA	NA
R2431_1	R2431	Secale strictum	subsp. strictum	Bulgaria	wild perennial	NA	NA	NA	NA
R2431_2	R2431	Secale strictum	subsp. strictum	Bulgaria	wild perennial	NA	NA	NA	NA
R2431_3	R2431	Secale strictum	subsp. strictum	Bulgaria	wild perennial	NA	NA	NA	NA
R2431_4	R2431	Secale strictum	subsp. strictum	Bulgaria	wild perennial	NA	NA	NA	NA
R2431_5	R2431	Secale strictum	subsp. strictum	Bulgaria	wild perennial	NA	NA	NA	NA
R2431_6	R2431	Secale strictum	subsp. strictum	Bulgaria	wild perennial	NA	NA	NA	NA
R2456_1	R2456	Secale strictum	subsp. kuprijanovii	Italy	wild perennial	NA	NA	NA	NA
R2456_2	R2456	Secale strictum	subsp. kuprijanovii	Italy	wild perennial	NA	NA	NA	NA
R2456_3	R2456	Secale strictum	subsp. kuprijanovii	Italy	wild perennial	NA	NA	NA	NA
R2456_4	R2456	Secale strictum	subsp. kuprijanovii	Italy	wild perennial	NA	NA	NA	NA
R2456_5	R2456	Secale strictum	subsp. kuprijanovii	Italy	wild perennial	NA	NA	NA	NA
R2456_6	R2456	Secale strictum	subsp. kuprijanovii	Italy	wild perennial	NA	NA	NA	NA
R264_1	R264	Secale strictum	subsp. africanum	South Africa	wild perennial	NA	NA	NA	NA
R264_2	R264	Secale strictum	subsp. africanum	South Africa	wild perennial	NA	NA	NA	NA
R264_3	R264	Secale strictum	subsp. africanum	South Africa	wild perennial	NA	NA	NA	NA
R264_4	R264	Secale strictum	subsp. africanum	South Africa	wild perennial	NA	NA	NA	NA
R264_5	R264	Secale strictum	subsp. africanum	South Africa	wild perennial	NA	NA	NA	NA
R264_6	R264	Secale strictum	subsp. africanum	South Africa	wild perennial	NA	NA	NA	NA
R579_1	R579	Secale strictum	subsp. kuprijanovii	Azerbaijan	wild perennial	NA	NA	NA	NA
R579_2	R579	Secale strictum	subsp. kuprijanovii	Azerbaijan	wild perennial	NA	NA	NA	NA
R579_3	R579	Secale strictum	subsp. kuprijanovii	Azerbaijan	wild perennial	NA	NA	NA	NA
R579_4	R579	Secale strictum	subsp. kuprijanovii	Azerbaijan	wild perennial	NA	NA	NA	NA
R579_5	R579	Secale strictum	subsp. kuprijanovii	Azerbaijan	wild perennial	NA	NA	NA	NA
R579_6	R579	Secale strictum	subsp. kuprijanovii	Azerbaijan	wild perennial	NA	NA	NA	NA
R797_1	R797	Secale strictum	subsp. anatolicum	Poland	wild perennial	NA	NA	NA	NA
R797_2	R797	Secale strictum	subsp. anatolicum	Poland	wild perennial	NA	NA	NA	NA
R797_3	R797	Secale strictum	subsp. anatolicum	Poland	wild perennial	NA	NA	NA	NA
R797_4	R797	Secale strictum	subsp. anatolicum	Poland	wild perennial	NA	NA	NA	NA
R797_5	R797	Secale strictum	subsp. anatolicum	Poland	wild perennial	NA	NA	NA	NA
R797_6	R797	Secale strictum	subsp. anatolicum	Poland	wild perennial	NA	NA	NA	NA

## Sheet: Suppl Table 2
Population	Loci	Mean_rho	Median	L95	U95	chr
weedy annual	548.445	1.02917	0.733	0.04099	3.46081	1
weedy annual	548.496	1.55782	0.76165	0.04525	3.95368	1
weedy annual	555.467	3.86803	0.82776	0.04264	55.8929	1
weedy annual	555.472	4.85192	0.86784	0.04555	56.3498	1
weedy annual	555.488	4.8896	0.87368	0.04555	56.5289	1
weedy annual	555.489	4.89867	0.87353	0.06765	56.5289	1
weedy annual	555.512	4.91306	0.89084	0.08118	56.5289	1
weedy annual	555.519	4.92888	0.9128	0.0936	56.5289	1
weedy annual	555.521	4.9401	0.929	0.10816	56.5289	1
weedy annual	555.533	4.95609	0.93957	0.15224	56.5289	1
weedy annual	555.563	5.02	0.97498	0.17705	56.5289	1
weedy annual	953.587	5.05277	0.96216	0.15224	56.593	1
weedy annual	953.593	5.09243	0.96618	0.13174	56.7411	1
weedy annual	953.594	5.16388	0.97586	0.10233	56.7411	1
weedy annual	953.609	5.18227	0.974	0.0784	56.7411	1
weedy annual	953.61	5.24001	0.98727	0.07022	56.7411	1
weedy annual	953.623	5.35697	0.98727	0.05613	56.7411	1
weedy annual	953.631	5.47056	0.98538	0.05067	56.7411	1
weedy annual	953.632	5.69923	0.98954	0.05637	56.7956	1
weedy annual	953.638	6.23182	0.99909	0.06401	57.7568	1
weedy annual	953.642	6.51034	1.01186	0.06853	57.7568	1
weedy annual	953.645	7.03343	1.02528	0.07226	58.3776	1
weedy annual	953.652	7.32075	1.04703	0.07612	58.3776	1
weedy annual	953.654	7.60242	1.05583	0.07739	58.3776	1
weedy annual	953.656	7.77343	1.08271	0.0777	58.3776	1
weedy annual	953.661	8.07603	1.11607	0.08107	58.8336	1
weedy annual	953.662	8.70777	1.16219	0.0835	58.9096	1
weedy annual	953.664	9.82034	1.22998	0.12086	59.0534	1
weedy annual	953.67	11.4072	1.30557	0.2239	59.7408	1
weedy annual	953.672	12.7652	1.39175	0.68983	59.7995	1
weedy annual	1042.93	13.7697	1.40777	0.35552	59.7995	1
weedy annual	1042.93	15.2983	1.4869	0.18238	60.1486	1
weedy annual	1042.93	16.3399	1.51309	0.1641	60.2438	1
weedy annual	1042.94	17.2937	1.57004	0.1373	60.2471	1
weedy annual	1042.94	18.3089	1.62937	0.12321	60.2519	1
weedy annual	1042.94	19.562	1.74093	0.11508	60.7328	1
weedy annual	1042.95	21.2993	1.96984	0.10696	61.1317	1
weedy annual	1042.96	23.4344	2.40147	0.10573	61.4817	1
weedy annual	1042.96	26.7034	4.67964	0.10719	62.2791	1
weedy annual	1042.96	30.1091	49.1328	0.11393	62.3639	1
weedy annual	1042.97	36.9722	51.8843	0.16323	62.9977	1
weedy annual	1042.98	44.6018	54.0441	0.26344	63.1923	1
weedy annual	1042.99	51.8842	55.2108	1.50374	63.3584	1
weedy annual	1042.99	51.9226	55.2108	1.70423	63.3584	1
weedy annual	1043	51.9148	55.2108	1.50374	63.3584	1
weedy annual	1043	51.9161	55.2108	1.32433	63.3584	1
weedy annual	1043	51.9469	55.2206	1.50374	63.3584	1
weedy annual	1043.01	51.9469	55.2206	1.50374	63.3584	1
weedy annual	1043.01	51.9581	55.2206	1.76938	63.3584	1
weedy annual	1087.02	51.9771	55.2206	1.83908	63.3584	1
weedy annual	1087.03	51.9833	55.2206	2.13743	63.3584	1
weedy annual	1087.03	52.0051	55.2206	3.20451	63.3584	1
weedy annual	1087.03	52.0125	55.2206	3.89244	63.3584	1
weedy annual	1087.05	52.0245	55.2206	4.10144	63.3584	1
weedy annual	1087.05	52.0318	55.2206	4.26727	63.3584	1
weedy annual	1087.06	52.0507	55.2206	4.46901	63.3584	1
weedy annual	1087.06	52.0733	55.2206	4.89305	63.3584	1
weedy annual	1087.07	52.101	55.2206	5.10154	63.3584	1
weedy annual	1087.07	52.1009	55.2206	5.10154	63.3584	1
weedy annual	1087.07	52.1064	55.2206	5.3745	63.3584	1
weedy annual	1087.07	52.1155	55.2206	5.45838	63.3584	1
weedy annual	1087.07	52.124	55.2206	5.45953	63.3584	1
weedy annual	1094.01	52.0755	55.2206	5.0903	63.3584	1
weedy annual	1094.01	52.0385	55.2206	4.46901	63.3584	1
weedy annual	1094.02	52.015	55.2206	4.30744	63.3584	1
weedy annual	1094.02	51.9942	55.2206	3.69517	63.3584	1
weedy annual	1094.02	51.9662	55.2206	1.86225	63.3584	1
weedy annual	1094.02	51.9373	55.2206	1.59106	63.3584	1
weedy annual	1094.02	51.9227	55.2206	1.27756	63.3584	1
weedy annual	1094.03	51.9186	55.2206	1.43243	63.3584	1
weedy annual	1094.03	51.8952	55.2206	1.27756	63.3584	1
weedy annual	1094.03	51.8928	55.2206	1.32576	63.3584	1
weedy annual	1094.04	51.8918	55.2206	1.21769	63.3584	1
weedy annual	1094.04	51.8728	55.2206	1.07088	63.3584	1
weedy annual	1094.04	51.847	55.2206	1.04288	63.3584	1
weedy annual	1094.04	51.8632	55.2206	0.96821	63.3584	1
weedy annual	1094.04	51.8408	55.2206	0.90358	63.3584	1
weedy annual	1094.05	51.8213	55.2206	0.90358	63.3584	1
weedy annual	1094.05	51.8006	55.2206	0.9241	63.3584	1
weedy annual	1094.05	51.7878	55.2206	0.91067	63.3584	1
weedy annual	1094.05	51.7846	55.2206	0.89548	63.3584	1
weedy annual	1094.06	51.8725	55.2206	0.99842	63.3584	1
weedy annual	1094.07	51.9246	55.2206	1.2179	63.3584	1
weedy annual	1094.08	52.0706	55.2206	1.26208	63.3584	1
weedy annual	1094.08	52.1714	55.2206	1.55885	63.3584	1
weedy annual	1094.09	52.2121	55.2206	1.77193	63.3584	1
weedy annual	1094.1	52.2443	55.2206	1.7801	63.3584	1
weedy annual	1132.57	52.4257	55.2206	2.04445	63.3584	1
weedy annual	1132.58	52.5838	55.2206	2.37919	63.3584	1
weedy annual	1132.58	52.8611	55.2206	14.868	63.3584	1
weedy annual	1132.58	52.9568	55.2206	19.1604	63.3584	1
weedy annual	1132.59	52.9932	55.2206	20.0445	63.3584	1
weedy annual	1132.59	53.0062	55.2206	20.4906	63.3584	1
weedy annual	1132.59	53.0294	55.2206	20.7894	63.3584	1
weedy annual	1132.59	53.0535	55.2206	20.9967	63.3584	1
weedy annual	1132.6	53.0859	55.2206	21.6771	63.3584	1
weedy annual	1132.6	53.1053	55.2206	21.6771	63.3584	1
weedy annual	1132.62	53.1108	55.2206	21.6771	63.3584	1
weedy annual	1132.62	53.1108	55.2206	21.6771	63.3584	1
weedy annual	1132.62	53.1108	55.2206	21.6771	63.3584	1
weedy annual	1132.63	53.1108	55.2206	21.6771	63.3584	1
weedy annual	1132.64	53.1108	55.2206	21.6771	63.3584	1
weedy annual	1132.65	53.1108	55.2206	21.6771	63.3584	1
weedy annual	1132.65	53.1108	55.2206	21.6771	63.3584	1
weedy annual	1132.66	53.1049	55.2206	22.107	63.3584	1
weedy annual	1132.66	53.0767	55.2206	22.107	63.3584	1
weedy annual	1132.66	53.0019	55.2206	22.107	63.3584	1
weedy annual	1132.67	52.8992	55.2206	22.107	63.3584	1
weedy annual	2119.9	52.9028	55.2206	22.107	63.3584	1
weedy annual	2119.9	52.9297	55.2206	22.107	63.3584	1
weedy annual	2119.91	52.9549	55.2206	22.3897	63.3584	1
weedy annual	2119.91	52.9706	55.2206	22.3897	63.3584	1
weedy annual	2119.91	52.991	55.2206	22.3897	63.3584	1
weedy annual	2119.93	53.0336	55.2206	22.3897	63.3584	1
weedy annual	2119.93	53.0937	55.2206	22.3897	63.3584	1
weedy annual	2119.94	53.0937	55.2206	22.3897	63.3584	1
weedy annual	2119.95	53.0948	55.2206	22.3897	63.3584	1
weedy annual	2119.95	53.1026	55.2206	22.3897	63.3584	1
weedy annual	2119.96	53.1028	55.2206	22.3897	63.3584	1
weedy annual	2119.96	53.117	55.2206	22.3897	63.3584	1
weedy annual	2119.97	53.117	55.2206	22.3897	63.3584	1
weedy annual	2144.7	53.118	55.2206	22.3897	63.3584	1
weedy annual	2144.7	53.1161	55.2206	22.3897	63.3584	1
weedy annual	2144.71	53.1165	55.2206	22.3897	63.3584	1
weedy annual	2144.72	53.1128	55.2206	22.3897	63.3584	1
weedy annual	2144.74	53.1113	55.2206	22.3897	63.3584	1
weedy annual	2144.74	53.1112	55.2206	22.3897	63.3584	1
weedy annual	2144.75	53.1112	55.2206	22.3897	63.3584	1
weedy annual	2144.76	53.1112	55.2206	22.3897	63.3584	1
weedy annual	2144.77	53.1101	55.2206	22.3897	63.3584	1
weedy annual	2144.78	53.1101	55.2206	22.3897	63.3584	1
weedy annual	2144.78	53.1095	55.2206	22.3897	63.3584	1
weedy annual	2144.8	53.1095	55.2206	22.3897	63.3584	1
weedy annual	4538.9	53.1095	55.2206	22.3897	63.3584	1
weedy annual	4538.91	53.1088	55.2206	22.3897	63.3584	1
weedy annual	4538.91	53.1081	55.2206	22.3897	63.3584	1
weedy annual	4538.91	53.1101	55.2206	22.3897	63.3584	1
weedy annual	4538.92	53.1161	55.2206	22.3897	63.3584	1
weedy annual	4538.93	53.1161	55.2206	22.3897	63.3584	1
weedy annual	4538.94	53.1161	55.2206	22.3897	63.3584	1
weedy annual	4538.94	53.1175	55.2206	22.3897	63.3584	1
weedy annual	4538.94	53.111	55.2206	22.3897	63.3584	1
weedy annual	4538.95	53.1098	55.2206	22.3897	63.3584	1
weedy annual	4538.95	53.1062	55.2206	22.3897	63.3584	1
weedy annual	4538.95	53.1052	55.2206	22.3897	63.3584	1
weedy annual	4538.96	53.1048	55.2206	22.3897	63.3584	1
weedy annual	4538.96	53.105	55.2206	22.3897	63.3584	1
weedy annual	4538.96	53.105	55.2206	22.3897	63.3584	1
weedy annual	4538.96	53.0989	55.2206	22.3897	63.3584	1
weedy annual	4538.96	52.9882	55.2206	20.9967	63.3584	1
weedy annual	4538.96	52.9095	55.2206	17.3877	63.3584	1
weedy annual	4538.98	52.7807	55.2206	13.9938	63.3584	1
weedy annual	4538.98	52.4765	55.2206	0.88423	63.3584	1
weedy annual	4538.98	52.2351	55.2206	0.48564	63.3584	1
weedy annual	4538.99	52.1153	55.2206	0.23379	63.3584	1
weedy annual	4538.99	51.9321	55.2206	0.18342	63.3584	1
weedy annual	4538.99	51.6966	55.2206	0.14356	63.3584	1
weedy annual	4538.99	51.5495	55.2206	0.13902	63.3584	1
weedy annual	4539	51.4239	55.2206	0.12119	63.3584	1
weedy annual	5019.45	51.4355	55.2206	0.14359	63.3584	1
weedy annual	5019.46	51.4471	55.2206	0.15667	63.3584	1
weedy annual	5019.47	51.4886	55.2206	0.20109	63.3584	1
weedy annual	5019.48	51.5124	55.2206	0.27358	63.3584	1
weedy annual	5019.48	51.5578	55.2206	0.40885	63.3584	1
weedy annual	5019.5	51.5669	55.2206	0.4657	63.3584	1
weedy annual	5019.51	51.608	55.2206	0.59423	63.3584	1
weedy annual	5019.52	51.6311	55.2206	0.61271	63.3584	1
weedy annual	5019.53	51.6978	55.2206	0.91386	63.3584	1
weedy annual	5794.11	51.7096	55.2206	0.8923	63.3584	1
weedy annual	5794.11	51.7557	55.2206	1.04198	63.3584	1
weedy annual	5794.14	51.8115	55.2206	1.62558	63.3584	1
weedy annual	5794.14	51.8429	55.2206	2.3357	63.3584	1
weedy annual	5794.14	51.9072	55.2206	6.49784	63.3584	1
weedy annual	5794.16	51.9867	55.2206	7.46996	63.3584	1
weedy annual	5794.17	52.0252	55.2206	7.88567	63.3584	1
weedy annual	5794.17	52.038	55.2206	7.8892	63.3584	1
weedy annual	5794.21	52.038	55.2206	7.8892	63.3584	1
weedy annual	5794.22	52.038	55.2206	7.8892	63.3584	1
weedy annual	5794.22	52.038	55.2206	7.8892	63.3584	1
weedy annual	5794.23	52.038	55.2206	7.8892	63.3584	1
weedy annual	5794.24	52.038	55.2206	7.8892	63.3584	1
weedy annual	5794.25	52.038	55.2206	7.8892	63.3584	1
weedy annual	5794.26	52.0171	55.2206	7.88568	63.3584	1
weedy annual	5794.28	52.0144	55.2206	7.88567	63.3584	1
weedy annual	5794.29	51.9997	55.2206	7.83753	63.3584	1
weedy annual	5794.29	51.977	55.2206	7.55565	63.3584	1
weedy annual	6828.38	51.8999	55.2206	5.88961	63.3584	1
weedy annual	6828.38	51.882	55.2206	1.99669	63.3584	1
weedy annual	6828.38	51.861	55.2206	0.99027	63.3584	1
weedy annual	6828.39	51.9815	55.2206	0.893	63.3584	1
weedy annual	6828.4	52.238	55.2206	0.893	63.3584	1
weedy annual	6828.4	52.3829	55.2206	0.83443	63.3584	1
weedy annual	6828.43	52.5924	55.2588	0.97394	63.3584	1
weedy annual	6828.44	52.7948	55.3023	1.12598	63.3584	1
weedy annual	6828.44	53.119	55.3081	1.69058	63.3584	1
weedy annual	6828.44	53.5345	55.3136	6.43993	63.3584	1
weedy annual	6828.45	54.391	55.3136	44.4661	63.3584	1
weedy annual	6828.45	54.8142	55.3136	45.9408	63.3584	1
weedy annual	6828.45	54.9468	55.3136	46.6063	63.3584	1
weedy annual	6829.02	54.94	55.3136	46.6063	63.3584	1
weedy annual	6829.02	54.94	55.3136	46.6063	63.3584	1
weedy annual	6829.03	54.9366	55.3136	46.6063	63.3584	1
weedy annual	6829.03	54.9249	55.3136	46.6063	63.3584	1
weedy annual	6829.03	54.9187	55.3136	46.6063	63.3584	1
weedy annual	6829.03	54.9663	55.3136	46.6461	63.3584	1
weedy annual	6829.04	55.0378	55.3136	46.7103	63.3584	1
weedy annual	6829.05	55.0658	55.3136	46.9476	63.3584	1
weedy annual	6829.05	55.074	55.3136	46.9476	63.3584	1
weedy annual	6829.05	55.0743	55.3136	46.9476	63.3584	1
weedy annual	6829.06	55.0743	55.3136	46.9476	63.3584	1
weedy annual	6829.06	55.0743	55.3136	46.9476	63.3584	1
weedy annual	6829.06	55.0743	55.3136	46.9476	63.3584	1
weedy annual	6829.07	55.0743	55.3136	46.9476	63.3584	1
weedy annual	6829.07	55.0743	55.3136	46.9476	63.3584	1
weedy annual	6829.08	55.0743	55.3136	46.9476	63.3584	1
weedy annual	6829.09	55.0743	55.3136	46.9476	63.3584	1
weedy annual	6829.1	55.0743	55.3136	46.9476	63.3584	1
weedy annual	6829.65	55.0743	55.3136	46.9476	63.3584	1
weedy annual	6829.65	55.0743	55.3136	46.9476	63.3584	1
weedy annual	6829.65	55.0743	55.3136	46.9476	63.3584	1
weedy annual	6829.66	55.0743	55.3136	46.9476	63.3584	1
weedy annual	6829.67	55.0743	55.3136	46.9476	63.3584	1
weedy annual	6829.67	55.074	55.3136	46.9476	63.3584	1
weedy annual	6829.68	55.0685	55.3136	46.9476	63.3584	1
weedy annual	6829.69	55.0683	55.3136	46.9476	63.3584	1
weedy annual	6829.69	55.0683	55.3136	46.9476	63.3584	1
weedy annual	6829.69	55.0683	55.3136	46.9476	63.3584	1
weedy annual	6829.7	55.0683	55.3136	46.9476	63.3584	1
weedy annual	6829.7	55.0683	55.3136	46.9476	63.3584	1
weedy annual	6829.71	54.6836	55.3081	45.8339	63.3584	1
weedy annual	6829.72	53.5786	55.1722	1.94528	63.3584	1
weedy annual	6829.72	52.7593	55.1113	1.50087	63.3584	1
weedy annual	6829.72	51.678	55.0328	1.06838	63.3584	1
weedy annual	6829.72	50.3551	54.9244	0.85977	63.3584	1
weedy annual	6829.73	48.6118	54.7703	0.62898	63.3484	1
weedy annual	8159.44	45.9322	54.5941	0.28933	63.3484	1
weedy annual	8159.44	43.8095	54.4051	0.2352	63.3287	1
weedy annual	8159.45	41.784	54.0776	0.16206	63.3286	1
weedy annual	8159.45	39.9129	53.5963	0.11374	63.3286	1
weedy annual	8159.45	38.9942	53.1568	0.11275	63.3286	1
weedy annual	8159.46	38.4609	52.9335	0.13653	63.3186	1
weedy annual	8159.46	38.1426	52.8089	0.15314	63.3186	1
weedy annual	8159.46	38.0883	52.7774	0.14963	63.3186	1
weedy annual	8159.47	38.0901	52.7419	0.17264	63.3186	1
weedy annual	8159.47	38.0469	52.7208	0.21638	63.3186	1
weedy annual	8159.47	38.1032	52.6427	0.2404	63.2088	1
weedy annual	8159.47	38.0692	52.2905	0.30581	63.2088	1
weedy annual	8159.48	38.2519	52.2643	0.34073	63.2014	1
weedy annual	8159.49	38.6561	52.2627	0.53858	63.2014	1
weedy annual	8159.49	39.1295	52.2627	1.48561	63.2014	1
weedy annual	9696.41	39.3461	52.2627	6.29544	63.2014	1
weedy annual	9696.41	39.4904	52.2627	9.24497	63.2014	1
weedy annual	9696.41	39.5647	52.2627	9.83009	63.2014	1
weedy annual	9696.42	39.4808	52.2372	9.79005	63.2014	1
weedy annual	9696.43	31.7693	16.5813	0.19255	62.8501	1
weedy annual	9696.44	10.7513	4.57087	0.03663	54.7661	1
weedy annual	9696.45	8.46464	3.25689	0.03884	51.6952	1
weedy annual	9696.45	7.39118	2.85065	0.03848	48.1703	1
weedy annual	9696.45	6.67678	2.74211	0.03884	17.911	1
weedy annual	9696.45	6.08912	2.63466	0.04141	16.9233	1
weedy annual	9696.46	6.10711	2.72109	0.04192	16.9233	1
weedy annual	9696.46	6.12912	2.86025	0.03848	16.9233	1
weedy annual	9696.47	6.1616	2.97866	0.03648	16.9233	1
weedy annual	9696.47	6.2194	3.21701	0.03975	16.9233	1
weedy annual	9696.47	6.28364	3.51184	0.0368	16.9233	1
weedy annual	9696.47	6.36093	3.75205	0.03846	16.9233	1
weedy annual	9696.48	6.45404	3.99123	0.04141	16.9233	1
weedy annual	9696.49	6.67618	4.49445	0.04679	16.9233	1
weedy annual	9696.49	6.91841	5.02464	0.04965	16.9233	1
weedy annual	9696.49	7.26344	5.79682	0.07919	17.0176	1
weedy annual	9696.5	7.52988	6.49734	0.09636	17.0176	1
weedy annual	9696.5	7.87233	7.08637	0.14971	17.0176	1
weedy annual	9696.5	8.42348	8.20065	0.28223	17.0176	1
weedy annual	9696.5	8.97864	8.76882	2.61034	17.0378	1
weedy annual	9697.82	8.88353	8.7732	1.06133	17.0378	1
weedy annual	9697.83	8.81258	8.80785	0.35967	17.0379	1
weedy annual	9697.83	8.75992	8.93025	0.29689	17.0379	1
weedy annual	9697.84	8.70553	9.00799	0.24383	17.0379	1
weedy annual	9697.85	8.66819	9.11798	0.23815	17.0379	1
weedy annual	10485.5	8.67999	9.14766	0.2343	17.0569	1
weedy annual	10485.5	8.66605	9.24497	0.19634	17.0569	1
weedy annual	10485.5	8.70578	9.29849	0.22093	17.0569	1
weedy annual	10485.6	8.78329	9.45508	0.17628	17.0901	1
weedy annual	10485.6	8.8435	9.59437	0.19326	17.1118	1
weedy annual	10485.6	8.93585	9.78748	0.16273	17.1851	1
weedy annual	10485.6	9.11102	10.0397	0.17935	17.1851	1
weedy annual	12505.6	9.33125	10.2276	0.20517	17.2421	1
weedy annual	12505.6	9.67573	10.4634	0.25804	17.3202	1
weedy annual	12505.6	10.0117	10.728	0.37644	17.3512	1
weedy annual	12505.6	10.3897	10.8892	0.52892	17.5501	1
weedy annual	12505.6	10.7303	11.1196	2.9025	17.5614	1
weedy annual	12505.7	10.9856	11.2467	4.81916	17.6862	1
weedy annual	12506.2	10.9144	11.2366	4.4357	17.6862	1
weedy annual	12506.2	10.8396	11.2366	3.2305	17.6862	1
weedy annual	12506.2	10.7475	11.2364	0.18408	17.6862	1
weedy annual	12506.2	10.679	11.2364	0.0458	17.6862	1
weedy annual	12506.2	10.6309	11.2364	0.04163	17.6862	1
weedy annual	12506.2	10.5734	11.2336	0.03696	17.6862	1
weedy annual	12506.2	10.5043	11.2296	0.03553	17.6862	1
weedy annual	12506.3	7.08497	8.12626	0.02508	17.2484	1
weedy annual	12506.3	0.09411	0.03692	0.02248	0.05559	1
weedy annual	13308.1	0.08654	0.03746	0.02225	0.58118	1
weedy annual	13308.1	0.10752	0.03793	0.02225	0.80432	1
weedy annual	13308.1	0.12084	0.03876	0.02214	0.86675	1
weedy annual	13311.3	0.38698	0.04058	0.02214	3.2286	1
weedy annual	13311.3	0.71904	0.04462	0.02273	4.0449	1
weedy annual	13311.3	1.05412	0.16926	0.02355	4.49623	1
weedy annual	13311.3	1.40675	0.7029	0.02386	4.74903	1
weedy annual	13311.3	1.76681	1.99033	0.02542	4.9745	1
weedy annual	13311.3	2.01582	2.23353	0.02674	4.97529	1
weedy annual	13311.3	2.28962	2.41113	0.0296	5.06057	1
weedy annual	13311.3	2.4949	2.52407	0.03219	5.14605	1
weedy annual	13311.3	2.72039	2.6433	0.03925	5.17991	1
weedy annual	13311.3	2.98859	2.7436	1.91401	5.1757	1
weedy annual	13311.8	2.77062	2.66449	0.30193	5.14605	1
weedy annual	13311.8	2.55847	2.54569	0.14966	5.05187	1
weedy annual	13311.8	2.4131	2.44668	0.10861	5.04843	1
weedy annual	13311.8	2.47834	2.3418	0.08896	5.24138	1
weedy annual	13311.8	2.41118	2.24807	0.08635	5.20815	1
weedy annual	13311.8	2.89983	2.15195	0.07634	7.0345	1
weedy annual	13311.8	3.8396	2.07017	0.07132	36.8913	1
weedy annual	13311.8	4.83891	1.99033	0.08335	44.6799	1
weedy annual	13311.8	5.3743	1.79784	0.08294	47.1628	1
weedy annual	13311.8	6.12579	1.67386	0.08335	47.6398	1
weedy annual	13311.9	6.69527	1.58112	0.09849	48.2467	1
weedy annual	13311.9	7.3817	1.47295	0.12438	50.1827	1
weedy annual	13311.9	8.14253	1.42272	0.20533	51.1675	1
weedy annual	13311.9	9.60303	1.44331	0.45438	53.5001	1
weedy annual	13428.4	11.1772	1.49	0.34203	54.3891	1
weedy annual	13428.4	13.046	1.70904	0.25055	54.7121	1
weedy annual	13428.4	16.0679	2.14698	0.19819	55.575	1
weedy annual	13428.4	19.0156	2.85593	0.18847	55.7974	1
weedy annual	13428.5	21.4482	19.6304	0.23138	55.9506	1
weedy annual	13428.5	23.3187	26.017	0.24888	55.9536	1
weedy annual	13428.5	25.3184	31.022	0.26131	56.132	1
weedy annual	13963	27.7306	33.3974	0.27054	56.3495	1
weedy annual	13963	30.3813	35.1281	0.26828	56.7099	1
weedy annual	13963	32.9892	36.6086	0.2996	56.9569	1
weedy annual	13963	35.7458	38.0501	0.38004	57.5828	1
weedy annual	13963	37.6456	40.8267	0.51448	57.6572	1
weedy annual	13963	39.6402	42.9176	0.79256	58.0051	1
weedy annual	13963	41.5158	44.1437	20.0386	58.3964	1
weedy annual	13963	41.8	44.2683	20.6364	58.7091	1
weedy annual	13963	41.8	44.2683	20.6364	58.7091	1
weedy annual	13963.1	41.8005	44.2683	20.6364	58.7091	1
weedy annual	13963.1	41.8009	44.2683	20.6364	58.7091	1
weedy annual	13963.1	41.8009	44.2683	20.6364	58.7091	1
weedy annual	13963.1	41.801	44.2683	20.6364	58.7091	1
weedy annual	13963.1	41.801	44.2683	20.6364	58.7091	1
weedy annual	15347.9	41.801	44.2683	20.6364	58.7091	1
weedy annual	15347.9	41.8244	44.2683	20.6364	58.7091	1
weedy annual	15347.9	41.826	44.2683	20.6364	58.7091	1
weedy annual	15347.9	41.8276	44.2683	20.6364	58.7091	1
weedy annual	15347.9	41.8614	44.2683	20.6364	58.7091	1
weedy annual	15347.9	41.8702	44.2683	20.6364	58.7091	1
weedy annual	15347.9	41.8702	44.2683	20.6364	58.7091	1
weedy annual	15348	41.8702	44.2683	20.6364	58.7091	1
weedy annual	15348	41.8702	44.2683	20.6364	58.7091	1
weedy annual	15348	41.8702	44.2683	20.6364	58.7091	1
weedy annual	15348	41.8702	44.2683	20.6364	58.7091	1
weedy annual	15348	41.8702	44.2683	20.6364	58.7091	1
weedy annual	15348	41.8702	44.2683	20.6364	58.7091	1
weedy annual	15348	41.8649	44.2683	20.6364	58.7091	1
weedy annual	15348	41.8156	44.2683	20.6364	58.7091	1
weedy annual	15348	41.7535	44.2683	20.25	58.7091	1
weedy annual	15348	41.7417	44.2683	20.25	58.7091	1
weedy annual	15495.1	41.7416	44.2683	20.25	58.7091	1
weedy annual	15495.1	41.7411	44.2683	20.25	58.7091	1
weedy annual	15495.1	41.7406	44.2683	20.25	58.7091	1
weedy annual	15495.1	41.7402	44.2683	20.25	58.7091	1
weedy annual	15495.1	41.7401	44.2683	20.25	58.7091	1
weedy annual	15495.2	41.7395	44.2683	20.25	58.7091	1
weedy annual	15495.2	41.7393	44.2683	20.25	58.7091	1
weedy annual	15495.2	41.7386	44.2683	20.25	58.7091	1
weedy annual	15495.2	41.7536	44.2683	20.25	58.7091	1
weedy annual	15495.2	41.7706	44.2683	20.25	58.7091	1
weedy annual	15495.2	41.7773	44.2683	20.25	58.7091	1
weedy annual	15495.2	41.7773	44.2683	20.25	58.7091	1
weedy annual	15495.2	41.7931	44.2683	20.25	58.7091	1
weedy annual	15495.2	41.7931	44.2683	20.25	58.7091	1
weedy annual	15495.2	41.7931	44.2683	20.25	58.7091	1
weedy annual	15495.2	41.7931	44.2683	20.25	58.7091	1
weedy annual	15495.3	41.7931	44.2683	20.25	58.7091	1
weedy annual	15495.3	41.7931	44.2683	20.25	58.7091	1
weedy annual	15495.3	41.7931	44.2683	20.25	58.7091	1
weedy annual	15495.3	41.7931	44.2683	20.25	58.7091	1
weedy annual	15495.3	41.7931	44.2683	20.25	58.7091	1
weedy annual	15495.3	41.7931	44.2683	20.25	58.7091	1
weedy annual	15495.3	41.7931	44.2683	20.25	58.7091	1
weedy annual	15495.3	41.7931	44.2683	20.25	58.7091	1
weedy annual	15997.2	41.7931	44.2683	20.25	58.7091	1
weedy annual	15997.2	41.7931	44.2683	20.25	58.7091	1
weedy annual	15997.2	41.7613	44.2683	20.25	58.7091	1
weedy annual	15997.2	41.7571	44.2683	20.25	58.7091	1
weedy annual	15997.2	41.7586	44.2683	20.25	58.7091	1
weedy annual	15997.3	41.7522	44.2683	20.25	58.7091	1
weedy annual	15997.3	41.7344	44.2683	20.25	58.7091	1
weedy annual	15997.3	41.7344	44.2683	20.25	58.7091	1
weedy annual	15997.3	41.7338	44.2683	20.25	58.7091	1
weedy annual	15997.3	41.7338	44.2683	20.25	58.7091	1
weedy annual	15997.3	41.7682	44.2683	20.25	58.7091	1
weedy annual	16000.6	41.7682	44.2683	20.25	58.7091	1
weedy annual	16000.6	41.7682	44.2683	20.25	58.7091	1
weedy annual	16000.6	41.7682	44.2683	20.25	58.7091	1
weedy annual	16000.6	41.7682	44.2683	20.25	58.7091	1
weedy annual	16000.6	41.7578	44.2683	20.25	58.7091	1
weedy annual	16000.7	41.7555	44.2683	20.25	58.7091	1
weedy annual	16000.7	41.7522	44.2683	20.25	58.7091	1
weedy annual	16000.7	41.7522	44.2683	20.25	58.7091	1
weedy annual	16000.7	41.7407	44.2683	20.25	58.7091	1
weedy annual	16000.7	41.7362	44.2683	20.25	58.7091	1
weedy annual	16000.7	41.7365	44.2683	20.25	58.7091	1
weedy annual	16000.7	41.7334	44.2683	20.25	58.7091	1
weedy annual	16000.7	41.7141	44.2683	20.25	58.7091	1
weedy annual	16000.7	41.7073	44.2683	20.25	58.7091	1
weedy annual	16000.7	41.7064	44.2683	20.25	58.7091	1
weedy annual	16000.7	41.7057	44.2683	20.25	58.7091	1
weedy annual	16351.4	41.7062	44.2683	20.25	58.7091	1
weedy annual	16351.4	41.7062	44.2683	20.25	58.7091	1
weedy annual	16351.4	41.7062	44.2683	20.25	58.7091	1
weedy annual	16351.4	41.7063	44.2683	20.25	58.7091	1
weedy annual	16351.4	41.7065	44.2683	20.25	58.7091	1
weedy annual	16351.4	41.6627	44.2683	20.1852	58.7091	1
weedy annual	16351.4	41.2261	44.2683	0.84797	58.7091	1
weedy annual	16351.4	40.6991	44.2683	0.34873	58.7091	1
weedy annual	16351.4	40.3037	44.2683	0.28941	58.7091	1
weedy annual	16351.4	39.8915	44.2683	0.2465	58.7091	1
weedy annual	16351.4	39.4023	44.2683	0.1942	58.7091	1
weedy annual	17167.6	39.3221	44.2683	0.19626	58.7091	1
weedy annual	17167.6	39.2279	44.2683	0.25934	58.7091	1
weedy annual	17167.7	39.176	44.2683	0.23959	58.7091	1
weedy annual	17167.7	39.1607	44.2683	0.23528	58.7091	1
weedy annual	17167.7	39.1477	44.2683	0.19321	58.7091	1
weedy annual	17167.7	39.1472	44.2683	0.18523	58.7091	1
weedy annual	17167.7	39.1455	44.2683	0.18029	58.7091	1
weedy annual	17171.7	39.1346	44.2683	0.16642	58.7091	1
weedy annual	17171.7	39.1401	44.2683	0.18579	58.7091	1
weedy annual	17171.7	39.1587	44.2683	0.20101	58.7091	1
weedy annual	17171.7	39.2027	44.2683	0.23346	58.7091	1
weedy annual	17171.7	39.2217	44.2683	0.2164	58.7091	1
weedy annual	17171.7	39.2233	44.2683	0.2164	58.7091	1
weedy annual	17171.7	39.2243	44.2683	0.22003	58.7091	1
weedy annual	17171.7	39.2213	44.2683	0.223	58.7091	1
weedy annual	17171.8	39.2212	44.2683	0.20363	58.7091	1
weedy annual	19093.4	39.2923	44.2683	0.25688	58.7091	1
weedy annual	19093.5	39.3808	44.2683	0.30242	58.7091	1
weedy annual	19093.5	39.4938	44.2683	0.29479	58.7091	1
weedy annual	19093.5	39.6248	44.2683	0.30582	58.7091	1
weedy annual	19093.5	39.9612	44.2683	0.35838	58.7091	1
weedy annual	19093.5	40.2216	44.2683	0.47681	58.7091	1
weedy annual	19093.5	40.4539	44.2683	0.53226	58.7091	1
weedy annual	19093.5	40.5848	44.2683	0.58019	58.7091	1
weedy annual	19093.5	40.6606	44.2683	0.74392	58.7091	1
weedy annual	19093.5	40.8211	44.2683	0.81124	58.7091	1
weedy annual	19814.9	40.8843	44.2683	0.68451	58.7091	1
weedy annual	19814.9	41.0449	44.2683	0.72995	58.7091	1
weedy annual	19814.9	41.1363	44.2683	0.68942	58.7091	1
weedy annual	19814.9	41.2182	44.2683	0.64323	58.7091	1
weedy annual	19814.9	41.2165	44.2683	0.59417	58.7091	1
weedy annual	19814.9	41.3096	44.2683	0.77733	58.7091	1
weedy annual	19814.9	41.4544	44.2683	1.18393	58.7091	1
weedy annual	19814.9	41.6625	44.2683	1.90245	58.7091	1
weedy annual	19814.9	41.8248	44.2683	3.41025	58.7091	1
weedy annual	19814.9	41.9443	44.2683	23.5036	58.7091	1
weedy annual	19814.9	42.0694	44.2683	24.2683	58.7091	1
weedy annual	19814.9	42.0838	44.2683	24.3609	58.7091	1
weedy annual	19814.9	42.1512	44.2683	24.4842	58.7091	1
weedy annual	19814.9	42.2513	44.2683	24.9796	58.7091	1
weedy annual	19814.9	42.2513	44.2683	24.9796	58.7091	1
weedy annual	19814.9	42.2663	44.2683	25.1292	58.7091	1
weedy annual	19814.9	42.2795	44.2683	25.255	58.7091	1
weedy annual	19814.9	42.2793	44.2683	25.255	58.7091	1
weedy annual	19814.9	42.2792	44.2683	25.255	58.7091	1
weedy annual	19814.9	42.3186	44.2683	25.4358	58.7091	1
weedy annual	19815	42.3186	44.2683	25.4358	58.7091	1
weedy annual	20487.9	42.3171	44.2683	25.4358	58.7091	1
weedy annual	20487.9	42.3727	44.2683	25.5373	58.7091	1
weedy annual	20487.9	42.3727	44.2683	25.5373	58.7091	1
weedy annual	20487.9	42.3727	44.2683	25.5373	58.7091	1
weedy annual	20487.9	42.3803	44.2683	25.5373	58.7091	1
weedy annual	20487.9	42.3867	44.2683	25.5373	58.7091	1
weedy annual	20487.9	42.3867	44.2683	25.5373	58.7091	1
weedy annual	20487.9	42.3869	44.2683	25.5373	58.7091	1
weedy annual	20487.9	42.3884	44.2683	25.5373	58.7091	1
weedy annual	20487.9	42.3884	44.2683	25.5373	58.7091	1
weedy annual	20487.9	42.3884	44.2683	25.5373	58.7091	1
weedy annual	20487.9	42.3884	44.2683	25.5373	58.7091	1
weedy annual	20487.9	42.3884	44.2683	25.5373	58.7091	1
weedy annual	20487.9	42.3884	44.2683	25.5373	58.7091	1
weedy annual	20487.9	42.3884	44.2683	25.5373	58.7091	1
weedy annual	20487.9	42.3884	44.2683	25.5373	58.7091	1
weedy annual	20487.9	42.3884	44.2683	25.5373	58.7091	1
weedy annual	20487.9	42.3887	44.2683	25.5373	58.7091	1
weedy annual	21067.9	42.3887	44.2683	25.5373	58.7091	1
weedy annual	21067.9	42.3887	44.2683	25.5373	58.7091	1
weedy annual	21067.9	42.3887	44.2683	25.5373	58.7091	1
weedy annual	21067.9	42.3887	44.2683	25.5373	58.7091	1
weedy annual	21067.9	42.3887	44.2683	25.5373	58.7091	1
weedy annual	21067.9	42.3887	44.2683	25.5373	58.7091	1
weedy annual	21067.9	42.3887	44.2683	25.5373	58.7091	1
weedy annual	21067.9	42.3887	44.2683	25.5373	58.7091	1
weedy annual	21067.9	42.3887	44.2683	25.5373	58.7091	1
weedy annual	21068	42.3887	44.2683	25.5373	58.7091	1
weedy annual	21068	42.3887	44.2683	25.5373	58.7091	1
weedy annual	24124.4	42.3867	44.2683	25.5373	58.7091	1
weedy annual	24124.5	42.3867	44.2683	25.5373	58.7091	1
weedy annual	24124.5	42.3867	44.2683	25.5373	58.7091	1
weedy annual	24124.5	42.3867	44.2683	25.5373	58.7091	1
weedy annual	24124.5	42.3867	44.2683	25.5373	58.7091	1
weedy annual	24124.5	42.3867	44.2683	25.5373	58.7091	1
weedy annual	24124.5	42.3688	44.2683	25.5262	58.7091	1
weedy annual	24124.5	42.3688	44.2683	25.5262	58.7091	1
weedy annual	24124.5	42.3688	44.2683	25.5262	58.7091	1
weedy annual	24124.5	42.3688	44.2683	25.5262	58.7091	1
weedy annual	24124.5	42.3386	44.2683	25.4452	58.7091	1
weedy annual	24124.5	42.2704	44.2683	25.255	58.7091	1
weedy annual	24124.5	42.183	44.2683	24.9796	58.7091	1
weedy annual	24124.5	42.0957	44.2683	24.4037	58.7091	1
weedy annual	24124.5	42.0527	44.2683	24.3609	58.7091	1
weedy annual	24124.5	41.8567	44.2683	23.5035	58.7091	1
weedy annual	24124.5	41.514	44.2683	2.02291	58.7091	1
weedy annual	24124.5	40.9473	44.2683	1.03409	58.7091	1
weedy annual	24330.6	39.9876	44.2683	0.60405	58.7091	1
weedy annual	24330.7	38.6576	44.2683	0.40883	58.7091	1
weedy annual	24330.7	37.6228	44.2683	0.28537	58.7091	1
weedy annual	24330.7	36.1652	44.199	0.19903	58.7091	1
weedy annual	24330.7	34.5747	44.1797	0.17294	58.7091	1
weedy annual	24330.7	33.1855	44.1797	0.12066	58.7091	1
weedy annual	24330.7	31.6965	44.1797	0.10573	58.7091	1
weedy annual	24330.7	30.4833	44.1797	0.08714	58.7091	1
weedy annual	24330.7	29.7569	44.1797	0.07477	58.7091	1
weedy annual	24330.7	29.4419	44.1797	0.07477	58.7091	1
weedy annual	24330.7	29.1259	44.1797	0.08023	58.7091	1
weedy annual	24330.7	28.9597	44.1797	0.08317	58.7091	1
weedy annual	24330.7	28.8028	44.1797	0.08841	58.7091	1
weedy annual	24330.7	28.6951	44.1797	0.09173	58.7091	1
weedy annual	24330.7	28.6735	44.1797	0.09173	58.7091	1
weedy annual	24330.7	28.607	44.1797	0.09994	58.7091	1
weedy annual	24330.7	28.5691	44.1797	0.10923	58.7091	1
weedy annual	24330.7	28.5248	44.1469	0.11574	58.7091	1
weedy annual	24330.7	28.5241	44.1469	0.11151	58.7091	1
weedy annual	24330.7	28.5036	44.1469	0.12269	58.7091	1
weedy annual	24330.7	28.4939	44.1469	0.14116	58.7091	1
weedy annual	24330.7	28.4648	44.1469	0.14827	58.7091	1
weedy annual	24330.7	28.464	44.1469	0.1615	58.7091	1
weedy annual	24330.7	28.4835	44.1469	0.17094	58.7091	1
weedy annual	24330.7	28.4547	44.1469	0.22274	58.7091	1
weedy annual	24330.8	28.4464	44.1469	0.24432	58.7091	1
weedy annual	24604.2	28.3924	44.1469	0.20228	58.7091	1
weedy annual	24604.2	28.344	44.1469	0.18052	58.7091	1
weedy annual	24604.2	28.3418	44.1469	0.16769	58.7091	1
weedy annual	24604.2	28.2923	44.1469	0.15489	58.7091	1
weedy annual	24604.2	28.282	44.1469	0.14827	58.7091	1
weedy annual	24604.2	28.2725	44.1469	0.13994	58.7091	1
weedy annual	24604.3	28.2749	44.1469	0.13186	58.7091	1
weedy annual	24604.3	28.2859	44.1469	0.10899	58.7091	1
weedy annual	24604.3	28.2881	44.1469	0.1025	58.7091	1
weedy annual	24604.3	28.3631	44.1797	0.09717	58.7091	1
weedy annual	24604.3	28.3722	44.1797	0.1025	58.7091	1
weedy annual	24604.3	28.3775	44.1797	0.12635	58.7091	1
weedy annual	24604.3	28.386	44.1797	0.1328	58.7091	1
weedy annual	24604.3	28.4174	44.1797	0.16493	58.7091	1
weedy annual	24604.3	28.4466	44.1797	0.21235	58.7091	1
weedy annual	24604.3	28.5179	44.1797	0.29935	58.7091	1
weedy annual	24604.3	28.5516	44.1797	0.50636	58.7091	1
weedy annual	24604.3	28.7271	44.2683	0.5922	58.7091	1
weedy annual	24621.3	28.7217	44.2683	0.5221	58.7091	1
weedy annual	24621.3	28.6948	44.2683	0.43085	58.7091	1
weedy annual	24621.3	28.6837	44.2683	0.3496	58.7091	1
weedy annual	24621.3	28.6661	44.2683	0.27117	58.7091	1
weedy annual	24621.3	28.6551	44.2683	0.27123	58.7091	1
weedy annual	24621.3	28.6499	44.2683	0.22247	58.7091	1
weedy annual	24621.3	28.6423	44.2683	0.15002	58.7091	1
weedy annual	24621.3	28.6299	44.2683	0.15672	58.7091	1
weedy annual	24621.3	28.6721	44.2683	0.13282	58.7091	1
weedy annual	24621.3	28.6522	44.2683	0.10662	58.7091	1
weedy annual	24621.3	28.6505	44.2683	0.09487	58.7091	1
weedy annual	24621.3	28.6011	44.2683	0.07523	58.7091	1
weedy annual	24621.3	28.6073	44.2683	0.08889	58.7091	1
weedy annual	24621.3	28.6153	44.2683	0.09279	58.7091	1
weedy annual	24621.3	28.9142	44.3644	0.09487	58.7091	1
weedy annual	24621.3	29.2333	44.5948	0.10098	58.7091	1
weedy annual	24621.4	29.5254	44.6581	0.11032	58.7091	1
weedy annual	24621.4	29.901	44.6799	0.1773	58.7091	1
weedy annual	24621.4	30.3557	44.6799	0.32652	58.7091	1
weedy annual	24621.4	30.7662	44.7066	0.57265	58.7091	1
weedy annual	24621.4	31.3367	44.8139	0.66193	58.7091	1
weedy annual	24680.8	31.5356	44.8413	0.58803	58.7091	1
weedy annual	24680.8	31.8663	45.0011	0.43865	58.7091	1
weedy annual	24680.8	32.1956	45.0405	0.35303	58.7091	1
weedy annual	24680.8	32.5475	45.105	0.32685	58.7091	1
weedy annual	24680.8	32.9403	45.2358	0.30369	58.7377	1
weedy annual	24680.8	33.471	45.3559	0.29068	58.7377	1
weedy annual	24680.8	34.1832	45.4173	0.27465	58.7377	1
weedy annual	24680.8	34.8446	45.5634	0.22821	58.7377	1
weedy annual	24680.8	35.8276	45.7585	0.30448	58.7377	1
weedy annual	24680.8	36.6439	45.8623	0.39066	58.7377	1
weedy annual	24680.8	37.8945	46.0518	1.10334	58.7377	1
weedy annual	24680.8	38.9534	46.1343	1.63556	58.7748	1
weedy annual	24729.4	39.7025	46.3603	1.50051	58.7748	1
weedy annual	24729.4	40.3915	46.4434	1.29117	58.7748	1
weedy annual	24729.4	40.9664	46.6064	1.1578	58.7748	1
weedy annual	24729.4	41.6058	46.7636	0.79741	58.7748	1
weedy annual	24729.4	42.2674	46.8096	0.67512	58.7748	1
weedy annual	24729.4	43.3277	46.9494	0.82196	58.7748	1
weedy annual	24729.4	44.5198	47.189	1.0302	58.7748	1
weedy annual	24729.4	45.5305	47.3043	1.608	58.7748	1
weedy annual	24729.4	46.1068	47.3203	2.23685	58.7748	1
weedy annual	24729.4	46.7822	47.366	36.9532	58.7748	1
weedy annual	24729.5	46.9701	47.3948	37.3099	59.0129	1
weedy annual	24729.5	46.9854	47.3948	37.3099	59.0129	1
weedy annual	24729.5	47.0197	47.3948	37.3099	59.0129	1
weedy annual	24729.5	47.0912	47.3948	37.3099	59.0129	1
weedy annual	24729.5	47.1817	47.3948	37.3099	59.0129	1
weedy annual	24729.5	47.3239	47.4096	37.4367	59.0129	1
weedy annual	24729.5	47.3767	47.4096	37.4577	59.0129	1
weedy annual	24729.5	47.3982	47.4096	37.5029	59.0129	1
weedy annual	24729.5	47.3982	47.4096	37.5029	59.0129	1
weedy annual	24729.5	47.3982	47.4096	37.5029	59.0129	1
weedy annual	24729.5	47.3982	47.4096	37.5029	59.0129	1
weedy annual	24729.5	47.3982	47.4096	37.5029	59.0129	1
weedy annual	24729.5	47.3982	47.4096	37.5029	59.0129	1
weedy annual	24729.5	47.3982	47.4096	37.5029	59.0129	1
weedy annual	24729.5	47.3982	47.4096	37.5029	59.0129	1
weedy annual	24729.5	47.3982	47.4096	37.5029	59.0129	1
weedy annual	24730.1	47.3982	47.4096	37.5029	59.0129	1
weedy annual	24730.1	47.3982	47.4096	37.5029	59.0129	1
weedy annual	24730.1	47.3982	47.4096	37.5029	59.0129	1
weedy annual	24730.1	47.3982	47.4096	37.5029	59.0129	1
weedy annual	24730.1	47.3982	47.4096	37.5029	59.0129	1
weedy annual	24730.1	47.3982	47.4096	37.5029	59.0129	1
weedy annual	24730.1	47.3982	47.4096	37.5029	59.0129	1
weedy annual	24730.1	47.3982	47.4096	37.5029	59.0129	1
weedy annual	24730.1	47.3982	47.4096	37.5029	59.0129	1
weedy annual	24730.1	47.3982	47.4096	37.5029	59.0129	1
weedy annual	24730.1	47.3982	47.4096	37.5029	59.0129	1
weedy annual	24730.1	47.3982	47.4096	37.5029	59.0129	1
weedy annual	24730.1	47.3982	47.4096	37.5029	59.0129	1
weedy annual	26100.4	47.3982	47.4096	37.5029	59.0129	1
weedy annual	26100.4	47.3982	47.4096	37.5029	59.0129	1
weedy annual	26100.4	47.3982	47.4096	37.5029	59.0129	1
weedy annual	26100.4	47.3982	47.4096	37.5029	59.0129	1
weedy annual	26100.4	47.3982	47.4096	37.5029	59.0129	1
weedy annual	26100.4	47.3982	47.4096	37.5029	59.0129	1
weedy annual	26100.4	47.3982	47.4096	37.5029	59.0129	1
weedy annual	26100.4	47.3982	47.4096	37.5029	59.0129	1
weedy annual	26100.4	47.3982	47.4096	37.5029	59.0129	1
weedy annual	26100.4	47.3982	47.4096	37.5029	59.0129	1
weedy annual	26100.4	47.3982	47.4096	37.5029	59.0129	1
weedy annual	26100.4	47.3982	47.4096	37.5029	59.0129	1
weedy annual	26100.4	47.3982	47.4096	37.5029	59.0129	1
weedy annual	26100.4	47.3982	47.4096	37.5029	59.0129	1
weedy annual	26100.4	47.3982	47.4096	37.5029	59.0129	1
weedy annual	26100.4	47.3982	47.4096	37.5029	59.0129	1
weedy annual	30481.6	47.3982	47.4096	37.5029	59.0129	1
weedy annual	30481.6	47.3982	47.4096	37.5029	59.0129	1
weedy annual	30481.6	47.3982	47.4096	37.5029	59.0129	1
weedy annual	30481.6	47.3982	47.4096	37.5029	59.0129	1
weedy annual	30481.6	47.3982	47.4096	37.5029	59.0129	1
weedy annual	30481.7	47.3982	47.4096	37.5029	59.0129	1
weedy annual	30481.7	47.3982	47.4096	37.5029	59.0129	1
weedy annual	30481.7	47.3982	47.4096	37.5029	59.0129	1
weedy annual	30481.7	47.3982	47.4096	37.5029	59.0129	1
weedy annual	30481.7	47.3982	47.4096	37.5029	59.0129	1
weedy annual	30481.7	47.3982	47.4096	37.5029	59.0129	1
weedy annual	30481.7	47.3982	47.4096	37.5029	59.0129	1
weedy annual	30481.7	47.3982	47.4096	37.5029	59.0129	1
weedy annual	30481.7	47.3982	47.4096	37.5029	59.0129	1
weedy annual	30481.7	47.3982	47.4096	37.5029	59.0129	1
weedy annual	30481.7	47.3982	47.4096	37.5029	59.0129	1
weedy annual	30481.7	47.3982	47.4096	37.5029	59.0129	1
weedy annual	30481.7	47.3982	47.4096	37.5029	59.0129	1
weedy annual	30481.7	47.3982	47.4096	37.5029	59.0129	1
weedy annual	30481.7	47.3982	47.4096	37.5029	59.0129	1
weedy annual	30481.7	47.3982	47.4096	37.5029	59.0129	1
weedy annual	33127.4	47.3982	47.4096	37.5029	59.0129	1
weedy annual	33127.4	47.3982	47.4096	37.5029	59.0129	1
weedy annual	33127.4	47.3982	47.4096	37.5029	59.0129	1
weedy annual	33127.4	47.3982	47.4096	37.5029	59.0129	1
weedy annual	33127.4	47.3982	47.4096	37.5029	59.0129	1
weedy annual	33127.4	47.3982	47.4096	37.5029	59.0129	1
weedy annual	33127.4	47.3982	47.4096	37.5029	59.0129	1
weedy annual	33127.5	47.3982	47.4096	37.5029	59.0129	1
weedy annual	33127.5	47.3982	47.4096	37.5029	59.0129	1
weedy annual	33127.5	47.3982	47.4096	37.5029	59.0129	1
weedy annual	33127.5	47.3982	47.4096	37.5029	59.0129	1
weedy annual	33127.5	47.3982	47.4096	37.5029	59.0129	1
weedy annual	33127.5	47.3982	47.4096	37.5029	59.0129	1
weedy annual	34778.9	47.3982	47.4096	37.5029	59.0129	1
weedy annual	34779	47.3982	47.4096	37.5029	59.0129	1
weedy annual	34779	47.3982	47.4096	37.5029	59.0129	1
weedy annual	34779	47.3982	47.4096	37.5029	59.0129	1
weedy annual	34779	47.3982	47.4096	37.5029	59.0129	1
weedy annual	34779	47.3982	47.4096	37.5029	59.0129	1
weedy annual	34779	47.3982	47.4096	37.5029	59.0129	1
weedy annual	34932.4	47.3982	47.4096	37.5029	59.0129	1
weedy annual	34932.4	47.3982	47.4096	37.5029	59.0129	1
weedy annual	34932.4	47.3982	47.4096	37.5029	59.0129	1
weedy annual	34932.4	47.3982	47.4096	37.5029	59.0129	1
weedy annual	34932.4	47.3982	47.4096	37.5029	59.0129	1
weedy annual	34932.4	47.3982	47.4096	37.5029	59.0129	1
weedy annual	34932.4	47.3982	47.4096	37.5029	59.0129	1
weedy annual	34932.4	47.3982	47.4096	37.5029	59.0129	1
weedy annual	34932.4	47.3982	47.4096	37.5029	59.0129	1
weedy annual	34932.4	47.3982	47.4096	37.5029	59.0129	1
weedy annual	34932.4	47.3982	47.4096	37.5029	59.0129	1
weedy annual	34932.4	47.3982	47.4096	37.5029	59.0129	1
weedy annual	34932.4	47.3982	47.4096	37.5029	59.0129	1
weedy annual	34932.4	47.3982	47.4096	37.5029	59.0129	1
weedy annual	34932.5	47.3982	47.4096	37.5029	59.0129	1
weedy annual	34932.5	47.3982	47.4096	37.5029	59.0129	1
weedy annual	34932.5	47.3982	47.4096	37.5029	59.0129	1
weedy annual	34932.5	47.3982	47.4096	37.5029	59.0129	1
weedy annual	34932.5	47.3982	47.4096	37.5029	59.0129	1
weedy annual	34932.5	47.3982	47.4096	37.5029	59.0129	1
weedy annual	34938.7	47.3982	47.4096	37.5029	59.0129	1
weedy annual	34938.7	47.3982	47.4096	37.5029	59.0129	1
weedy annual	34938.7	47.3982	47.4096	37.5029	59.0129	1
weedy annual	34938.7	47.3982	47.4096	37.5029	59.0129	1
weedy annual	34938.7	47.3982	47.4096	37.5029	59.0129	1
weedy annual	34938.7	47.3982	47.4096	37.5029	59.0129	1
weedy annual	34938.8	47.3982	47.4096	37.5029	59.0129	1
weedy annual	34938.8	47.3982	47.4096	37.5029	59.0129	1
weedy annual	35169.6	47.3982	47.4096	37.5029	59.0129	1
weedy annual	35169.6	47.3982	47.4096	37.5029	59.0129	1
weedy annual	35169.6	47.3982	47.4096	37.5029	59.0129	1
weedy annual	35169.7	47.3982	47.4096	37.5029	59.0129	1
weedy annual	35169.7	47.3982	47.4096	37.5029	59.0129	1
weedy annual	35169.7	47.3982	47.4096	37.5029	59.0129	1
weedy annual	35169.7	47.3982	47.4096	37.5029	59.0129	1
weedy annual	35169.7	47.3982	47.4096	37.5029	59.0129	1
weedy annual	35169.7	47.3982	47.4096	37.5029	59.0129	1
weedy annual	35169.7	47.3982	47.4096	37.5029	59.0129	1
weedy annual	35169.7	47.3982	47.4096	37.5029	59.0129	1
weedy annual	35169.7	47.3982	47.4096	37.5029	59.0129	1
weedy annual	35169.7	47.3982	47.4096	37.5029	59.0129	1
weedy annual	35169.7	47.3982	47.4096	37.5029	59.0129	1
weedy annual	35169.7	47.3982	47.4096	37.5029	59.0129	1
weedy annual	38402.4	47.3982	47.4096	37.5029	59.0129	1
weedy annual	38402.4	47.3982	47.4096	37.5029	59.0129	1
weedy annual	38402.4	47.3982	47.4096	37.5029	59.0129	1
weedy annual	38402.4	47.3982	47.4096	37.5029	59.0129	1
weedy annual	38402.4	47.3982	47.4096	37.5029	59.0129	1
weedy annual	38402.4	47.3982	47.4096	37.5029	59.0129	1
weedy annual	38402.4	47.3982	47.4096	37.5029	59.0129	1
weedy annual	38402.4	47.3982	47.4096	37.5029	59.0129	1
weedy annual	38402.4	47.3982	47.4096	37.5029	59.0129	1
weedy annual	38402.4	47.3982	47.4096	37.5029	59.0129	1
weedy annual	38402.4	47.3982	47.4096	37.5029	59.0129	1
weedy annual	38402.4	47.3982	47.4096	37.5029	59.0129	1
weedy annual	38402.4	47.3982	47.4096	37.5029	59.0129	1
weedy annual	38402.4	47.3982	47.4096	37.5029	59.0129	1
weedy annual	38402.5	47.3982	47.4096	37.5029	59.0129	1
weedy annual	38402.5	47.3982	47.4096	37.5029	59.0129	1
weedy annual	38402.5	47.3982	47.4096	37.5029	59.0129	1
weedy annual	38402.5	47.3982	47.4096	37.5029	59.0129	1
weedy annual	38402.5	47.3982	47.4096	37.5029	59.0129	1
weedy annual	38402.5	47.3982	47.4096	37.5029	59.0129	1
weedy annual	38402.5	47.3982	47.4096	37.5029	59.0129	1
weedy annual	38402.5	47.3982	47.4096	37.5029	59.0129	1
weedy annual	38402.5	47.3982	47.4096	37.5029	59.0129	1
weedy annual	38402.5	47.3982	47.4096	37.5029	59.0129	1
weedy annual	38402.5	47.3982	47.4096	37.5029	59.0129	1
weedy annual	38402.5	47.3982	47.4096	37.5029	59.0129	1
weedy annual	38402.5	47.3982	47.4096	37.5029	59.0129	1
weedy annual	38402.5	47.3982	47.4096	37.5029	59.0129	1
weedy annual	38402.5	47.3982	47.4096	37.5029	59.0129	1
weedy annual	38402.5	47.3982	47.4096	37.5029	59.0129	1
weedy annual	38402.5	47.3982	47.4096	37.5029	59.0129	1
weedy annual	38402.5	47.3982	47.4096	37.5029	59.0129	1
weedy annual	38402.5	47.3982	47.4096	37.5029	59.0129	1
weedy annual	38402.5	47.3722	47.3948	37.4577	58.8746	1
weedy annual	38402.5	47.3722	47.3948	37.4577	58.8746	1
weedy annual	38402.5	47.3722	47.3948	37.4577	58.8746	1
weedy annual	38607.2	47.3722	47.3948	37.4577	58.8746	1
weedy annual	38607.2	47.3722	47.3948	37.4577	58.8746	1
weedy annual	38607.2	47.3722	47.3948	37.4577	58.8746	1
weedy annual	38607.2	47.3251	47.3661	37.4367	58.8746	1
weedy annual	38607.2	47.3251	47.3661	37.4367	58.8746	1
weedy annual	38607.2	47.3021	47.3661	37.4367	58.8746	1
weedy annual	38607.2	47.3021	47.3661	37.4367	58.8746	1
weedy annual	38607.2	47.3021	47.3661	37.4367	58.8746	1
weedy annual	38607.3	47.3021	47.3661	37.4367	58.8746	1
weedy annual	38660.1	47.3021	47.3661	37.4367	58.8746	1
weedy annual	38660.1	47.279	47.366	37.384	58.8746	1
weedy annual	38668.8	39.6422	45.0716	0.1526	58.0506	1
weedy annual	38668.8	33.7617	43.6561	0.106	57.3402	1
weedy annual	38668.8	28.6748	41.8	0.06721	56.6554	1
weedy annual	38668.8	23.2738	3.12251	0.05034	56.1972	1
weedy annual	38668.8	18.112	1.44321	0.0453	55.758	1
weedy annual	38668.8	13.0314	1.04043	0.04071	54.6817	1
weedy annual	38668.8	7.77791	0.82205	0.03732	52.0973	1
weedy annual	38668.8	5.4711	0.74851	0.03682	49.5	1
weedy annual	38668.8	4.24529	0.69452	0.03686	46.5431	1
weedy annual	38668.8	3.42688	0.6597	0.0351	44.0439	1
weedy annual	38668.8	2.65945	0.6275	0.0364	40.2201	1
weedy annual	38668.8	2.37764	0.6068	0.03689	39.5144	1
weedy annual	38668.8	2.32825	0.60656	0.03756	39.5144	1
weedy annual	38668.8	2.30297	0.60038	0.03689	39.5144	1
weedy annual	38668.8	2.25957	0.58846	0.03895	39.5144	1
weedy annual	39880.1	2.25172	0.57816	0.03682	39.5144	1
weedy annual	39880.2	2.25985	0.56246	0.03334	39.5144	1
weedy annual	39880.2	2.25841	0.5666	0.03222	39.5144	1
weedy annual	39880.2	2.26859	0.57508	0.02939	39.5144	1
weedy annual	39880.2	2.23115	0.55439	0.02237	39.1642	1
weedy annual	39880.2	2.2256	0.53373	0.02025	39.1642	1
weedy annual	39880.2	2.23659	0.53372	0.01764	39.1642	1
weedy annual	40269.1	2.23964	0.54446	0.02645	39.1642	1
weedy annual	40269.1	2.20437	0.57508	0.03094	39.0496	1
weedy annual	40269.1	2.08569	0.58628	0.03234	37.4367	1
weedy annual	40269.1	1.98283	0.60915	0.03234	37.3099	1
weedy annual	40269.1	1.91589	0.61487	0.03418	7.09276	1
weedy annual	40269.1	1.93312	0.64406	0.03361	6.91795	1
weedy annual	40269.1	1.9522	0.6682	0.0334	6.29072	1
weedy annual	40269.1	1.94658	0.67237	0.03271	6.29072	1
weedy annual	40269.1	1.93792	0.67237	0.0336	5.69181	1
weedy annual	40269.1	1.939	0.66178	0.03476	6.29072	1
weedy annual	40269.1	1.9696	0.68991	0.03639	7.09276	1
weedy annual	40269.1	1.9527	0.74503	0.04089	5.98904	1
weedy annual	40269.2	1.79609	0.75098	0.04006	5.35294	1
weedy annual	40269.2	1.62068	0.7424	0.04202	4.45649	1
weedy annual	40799.6	1.37228	0.6896	0.04006	4.02599	1
weedy annual	40799.6	1.20424	0.69355	0.03796	3.69423	1
weedy annual	40799.6	1.09129	0.68901	0.03324	3.55258	1
weedy annual	40799.6	0.98099	0.68089	0.03152	3.38105	1
weedy annual	40799.6	0.9609	0.6896	0.03039	3.33779	1
weedy annual	40799.7	0.95414	0.6823	0.02697	3.29016	1
weedy annual	42528.5	0.92899	0.65412	0.02786	3.19383	1
weedy annual	42528.5	0.90468	0.63452	0.02857	3.15096	1
weedy annual	42528.5	0.89806	0.61498	0.02954	3.19383	1
weedy annual	42528.5	0.88506	0.59397	0.02954	3.15096	1
weedy annual	42528.5	0.86475	0.57334	0.03097	3.14118	1
weedy annual	42528.5	0.83702	0.54629	0.03097	3.07382	1
weedy annual	42528.6	0.82611	0.52336	0.03097	3.0165	1
weedy annual	42528.6	0.82684	0.51371	0.03324	3.09841	1
weedy annual	42528.6	0.82109	0.49399	0.03465	3.15096	1
weedy annual	42528.6	0.81835	0.48184	0.03551	3.16126	1
weedy annual	42528.6	0.81207	0.46504	0.03712	3.16087	1
weedy annual	42528.6	0.79059	0.4219	0.03921	3.15652	1
weedy annual	42528.6	0.76995	0.40444	0.04794	3.09168	1
weedy annual	42528.6	0.7606	0.3651	0.04951	3.10644	1
weedy annual	42528.6	0.74652	0.32886	0.05094	3.15652	1
weedy annual	42888	0.80007	0.41514	0.0505	3.2951	1
weedy annual	42888	0.86179	0.51452	0.05094	3.34272	1
weedy annual	42888	0.90878	0.56063	0.05425	3.49106	1
weedy annual	42888	0.93404	0.60505	0.05578	3.46676	1
weedy annual	42888	0.98097	0.67266	0.06223	3.47332	1
weedy annual	42888	1.02888	0.73499	0.06744	3.58516	1
weedy annual	42888	1.07609	0.79681	0.07197	3.61255	1
weedy annual	42888	1.10613	0.85508	0.07811	3.58068	1
weedy annual	42888.1	1.14928	0.88353	0.09137	3.64343	1
weedy annual	42888.1	1.17679	0.91746	0.11073	3.58516	1
weedy annual	43610.6	1.20687	0.94985	0.10699	3.61255	1
weedy annual	43610.6	1.27813	1.06399	0.11311	3.66256	1
weedy annual	43610.6	1.30535	1.11617	0.11105	3.64393	1
weedy annual	43610.6	1.37641	1.20352	0.11234	3.70494	1
weedy annual	43610.7	1.45158	1.28401	0.12869	3.76215	1
weedy annual	43610.7	1.53791	1.37457	0.21323	3.79071	1
weedy annual	43610.7	1.61598	1.47485	0.4229	3.78246	1
weedy annual	43613.2	1.35452	1.2401	0.02439	3.58893	1
weedy annual	43613.3	1.09177	0.91412	0.01622	3.4019	1
weedy annual	43613.3	0.8679	0.5542	0.01376	3.30879	1
weedy annual	43613.3	0.60194	0.06205	0.01228	3.03104	1
weedy annual	43613.3	0.29792	0.04096	0.01162	2.27611	1
weedy annual	43613.3	0.0393	0.03404	0.01064	0.09676	1
weedy annual	43826.5	13.1826	0.06615	0.01228	52.0373	1
weedy annual	43826.5	25.1111	20.3474	0.01784	53.1785	1
weedy annual	43826.5	33.7035	42.9738	0.10569	54.3203	1
weedy annual	43826.5	33.6889	42.9738	0.26478	54.3203	1
weedy annual	43826.5	33.6853	42.9738	0.45428	54.3203	1
weedy annual	43826.5	33.6351	42.9738	0.79793	54.3203	1
weedy annual	43826.6	33.5146	42.9738	1.06572	54.3203	1
weedy annual	43826.6	33.4152	42.9738	1.06636	54.3203	1
weedy annual	43826.6	33.4089	42.9738	1.06636	54.3203	1
weedy annual	43826.6	33.3121	42.9738	0.93751	54.3203	1
weedy annual	43826.7	33.2101	42.9738	0.98363	54.3203	1
weedy annual	43826.7	33.0844	42.9738	1.07609	54.3203	1
weedy annual	43827.4	32.7695	42.9738	0.59722	54.3203	1
weedy annual	43827.4	32.439	42.9738	0.25597	54.3203	1
weedy annual	43827.4	32.2553	42.9738	0.18481	54.3203	1
weedy annual	43827.5	31.9757	42.9738	0.11276	54.3203	1
weedy annual	43827.5	31.7275	42.9738	0.09693	54.3203	1
weedy annual	44443.4	31.5116	42.9738	0.09716	54.3203	1
weedy annual	44443.5	31.4213	42.9738	0.11562	54.3203	1
weedy annual	44443.5	31.31	42.9738	0.124	54.3203	1
weedy annual	44443.5	31.1519	42.9738	0.12033	54.3203	1
weedy annual	45616.6	30.8319	42.9738	0.12033	54.3203	1
weedy annual	45616.6	30.712	42.9738	0.12836	54.3203	1
weedy annual	45616.6	30.6092	42.9738	0.15093	54.3203	1
weedy annual	45616.6	30.4836	42.9738	0.17198	54.3203	1
weedy annual	45616.7	30.4299	42.9738	0.1891	54.3203	1
weedy annual	45616.7	30.3739	42.9738	0.21443	54.3203	1
weedy annual	45616.7	30.3405	42.9738	0.28128	54.3203	1
weedy annual	45616.7	30.2771	42.9738	0.31117	54.3203	1
weedy annual	46095.7	30.2914	42.9738	0.4039	54.3203	1
weedy annual	46095.8	30.2791	42.9738	0.56567	54.3203	1
weedy annual	46095.8	30.3011	42.9738	0.78573	54.3203	1
weedy annual	46107	30.2341	42.9738	0.68302	54.3203	1
weedy annual	46107.1	30.1235	42.9738	0.67662	54.3203	1
weedy annual	46107.1	30.0427	42.9738	0.71622	54.3203	1
weedy annual	46107.1	29.9717	42.9738	0.667	54.3203	1
weedy annual	46107.1	29.8947	42.9738	0.74811	54.3203	1
weedy annual	46107.1	29.8463	42.9738	0.90539	54.3203	1
weedy annual	46107.1	29.7706	42.9738	1.18539	54.3203	1
weedy annual	46179.3	29.5958	42.9738	0.49858	54.3203	1
weedy annual	46179.3	29.4883	42.9738	0.2311	54.3203	1
weedy annual	46179.3	29.3654	42.9738	0.15601	54.3203	1
weedy annual	46179.4	29.281	42.9738	0.14014	54.3203	1
weedy annual	46179.4	29.2224	42.9738	0.14211	54.3203	1
weedy annual	46179.4	29.1637	42.9738	0.12404	54.3203	1
weedy annual	46179.4	29.1095	42.9738	0.12521	54.3203	1
weedy annual	46179.4	29.0817	42.9738	0.14092	54.3203	1
weedy annual	46179.4	29.0657	42.9738	0.1494	54.3203	1
weedy annual	46179.4	29.027	42.9738	0.16663	54.3203	1
weedy annual	46179.4	28.9609	42.9738	0.17007	54.3203	1
weedy annual	46179.4	28.9321	42.9738	0.18505	54.3203	1
weedy annual	46209.6	28.8666	42.9738	0.16625	54.3203	1
weedy annual	46209.6	28.7984	42.9738	0.1637	54.3203	1
weedy annual	46209.7	28.7791	42.9738	0.16135	54.3203	1
weedy annual	46286.1	28.7763	42.9738	0.16506	54.3203	1
weedy annual	46286.1	28.843	43.0002	0.16135	54.3203	1
weedy annual	46286.1	29.0114	43.0461	0.16506	54.3203	1
weedy annual	46286.1	29.1166	43.0461	0.1843	54.3203	1
weedy annual	46897.9	29.5179	43.186	0.18738	54.3203	1
weedy annual	46897.9	29.5113	43.186	0.18502	54.3203	1
weedy annual	46897.9	29.7773	43.3128	0.18442	54.3203	1
weedy annual	46897.9	30.1171	43.3128	0.18651	54.3203	1
weedy annual	46897.9	30.5852	43.3774	0.20739	54.3203	1
weedy annual	46898	30.8392	43.4489	0.22179	54.3203	1
weedy annual	46898	31.0731	43.5208	0.23609	54.3203	1
weedy annual	47323.5	31.4539	43.5662	0.22561	54.3203	1
weedy annual	47323.5	31.9661	43.8777	0.22532	54.3203	1
weedy annual	47323.5	32.5084	43.9084	0.20895	54.3203	1
weedy annual	47323.5	33.3591	43.9895	0.17786	54.3203	1
weedy annual	47323.6	33.9542	44.0972	0.1779	54.6255	1
weedy annual	47323.6	34.4725	44.1144	0.17164	54.6255	1
weedy annual	47323.6	35.5072	44.2295	0.17786	54.6255	1
weedy annual	47323.6	36.9316	44.3683	0.18057	54.6255	1
weedy annual	47323.6	38.0933	44.4779	0.21739	54.6255	1
weedy annual	47323.6	38.8861	44.5534	0.2379	54.6255	1
weedy annual	47323.6	39.1214	44.5891	0.22997	54.6255	1
weedy annual	47323.6	39.2751	44.6304	0.22532	54.6255	1
weedy annual	47323.6	39.3378	44.6453	0.20549	54.6255	1
weedy annual	47323.6	39.3602	44.6453	0.20476	54.6255	1
weedy annual	47323.6	39.4013	44.6651	0.22005	54.6255	1
weedy annual	47558.5	39.5565	44.6881	0.22005	54.6255	1
weedy annual	47558.5	39.6493	44.7105	0.2379	54.6255	1
weedy annual	47558.6	39.6857	44.7105	0.22997	54.6255	1
weedy annual	47558.6	39.7942	44.733	0.2327	54.6255	1
weedy annual	47558.6	39.9106	44.7654	0.21739	54.6255	1
weedy annual	47558.6	40.0866	44.7918	0.25529	54.6255	1
weedy annual	47558.6	40.1114	44.8204	0.24623	54.6255	1
weedy annual	49038.2	40.7029	44.8717	0.293	54.6255	1
weedy annual	49038.2	41.4447	45.0205	0.32648	54.6255	1
weedy annual	49038.2	42.3907	45.0734	0.38166	54.6255	1
weedy annual	49038.2	43.157	45.0955	0.68396	54.6255	1
weedy annual	49038.2	43.9821	45.1115	1.24376	54.6255	1
weedy annual	49038.2	44.8142	45.1671	36.3775	54.6255	1
weedy annual	49038.2	45.2932	45.1816	38.1	54.6255	1
weedy annual	49038.2	45.2932	45.1816	38.1	54.6255	1
weedy annual	49038.2	45.2928	45.1816	38.1	54.6255	1
weedy annual	49038.3	45.2927	45.1816	38.1	54.6255	1
weedy annual	49949.6	45.29	45.1816	38.1	54.6255	1
weedy annual	49949.6	45.2884	45.1816	38.1	54.6255	1
weedy annual	49949.6	45.2882	45.1816	38.1	54.6255	1
weedy annual	49949.6	45.3521	45.1817	38.3325	54.6255	1
weedy annual	49949.7	45.3927	45.1817	38.3327	54.6255	1
weedy annual	49949.7	45.4539	45.1817	38.6445	54.6255	1
weedy annual	49949.7	45.5191	45.1817	38.7979	54.6255	1
weedy annual	49949.7	45.6247	45.1817	38.9374	54.6255	1
weedy annual	49949.7	45.644	45.1817	38.9374	54.6255	1
weedy annual	49949.7	45.644	45.1817	38.9374	54.6255	1
weedy annual	49949.7	45.644	45.1817	38.9374	54.6255	1
weedy annual	49949.7	45.644	45.1817	38.9374	54.6255	1
weedy annual	49949.7	45.644	45.1817	38.9374	54.6255	1
weedy annual	49949.7	45.644	45.1817	38.9374	54.6255	1
weedy annual	49949.7	45.644	45.1817	38.9374	54.6255	1
weedy annual	49949.7	45.644	45.1817	38.9374	54.6255	1
weedy annual	50195.7	45.644	45.1817	38.9374	54.6255	1
weedy annual	50195.7	45.644	45.1817	38.9374	54.6255	1
weedy annual	50195.7	45.644	45.1817	38.9374	54.6255	1
weedy annual	50195.7	45.644	45.1817	38.9374	54.6255	1
weedy annual	50195.7	45.644	45.1817	38.9374	54.6255	1
weedy annual	50195.8	45.644	45.1817	38.9374	54.6255	1
weedy annual	50195.8	45.644	45.1817	38.9374	54.6255	1
weedy annual	50195.8	45.644	45.1817	38.9374	54.6255	1
weedy annual	50195.8	45.644	45.1817	38.9374	54.6255	1
weedy annual	50195.8	45.644	45.1817	38.9374	54.6255	1
weedy annual	50195.8	45.644	45.1817	38.9374	54.6255	1
weedy annual	50195.8	45.644	45.1817	38.9374	54.6255	1
weedy annual	50458.3	45.644	45.1817	38.9374	54.6255	1
weedy annual	50458.3	45.644	45.1817	38.9374	54.6255	1
weedy annual	50458.3	45.644	45.1817	38.9374	54.6255	1
weedy annual	50458.3	45.644	45.1817	38.9374	54.6255	1
weedy annual	50458.3	45.644	45.1817	38.9374	54.6255	1
weedy annual	50458.3	45.644	45.1817	38.9374	54.6255	1
weedy annual	50458.4	45.644	45.1817	38.9374	54.6255	1
weedy annual	50458.4	45.644	45.1817	38.9374	54.6255	1
weedy annual	50458.4	45.644	45.1817	38.9374	54.6255	1
weedy annual	50824.5	45.644	45.1817	38.9374	54.6255	1
weedy annual	50824.5	45.644	45.1817	38.9374	54.6255	1
weedy annual	50824.5	45.644	45.1817	38.9374	54.6255	1
weedy annual	50824.5	45.644	45.1817	38.9374	54.6255	1
weedy annual	50824.5	45.644	45.1817	38.9374	54.6255	1
weedy annual	50824.6	45.644	45.1817	38.9374	54.6255	1
weedy annual	50824.6	45.644	45.1817	38.9374	54.6255	1
weedy annual	50824.6	45.644	45.1817	38.9374	54.6255	1
weedy annual	50824.6	45.644	45.1817	38.9374	54.6255	1
weedy annual	50824.6	45.644	45.1817	38.9374	54.6255	1
weedy annual	50824.6	45.644	45.1817	38.9374	54.6255	1
weedy annual	50824.6	45.644	45.1817	38.9374	54.6255	1
weedy annual	50824.6	45.644	45.1817	38.9374	54.6255	1
weedy annual	50824.6	45.644	45.1817	38.9374	54.6255	1
weedy annual	50824.6	45.644	45.1817	38.9374	54.6255	1
weedy annual	50824.7	45.644	45.1817	38.9374	54.6255	1
weedy annual	50824.7	45.644	45.1817	38.9374	54.6255	1
weedy annual	50824.7	45.644	45.1817	38.9374	54.6255	1
weedy annual	50824.7	45.644	45.1817	38.9374	54.6255	1
weedy annual	50824.7	45.644	45.1817	38.9374	54.6255	1
weedy annual	50824.7	45.644	45.1817	38.9374	54.6255	1
weedy annual	50824.7	45.644	45.1817	38.9374	54.6255	1
weedy annual	50824.7	45.644	45.1817	38.9374	54.6255	1
weedy annual	50824.7	45.644	45.1817	38.9374	54.6255	1
weedy annual	50824.7	45.644	45.1817	38.9374	54.6255	1
weedy annual	50824.7	45.644	45.1817	38.9374	54.6255	1
weedy annual	50824.7	45.644	45.1817	38.9374	54.6255	1
weedy annual	51325.5	45.644	45.1817	38.9374	54.6255	1
weedy annual	51325.6	45.644	45.1817	38.9374	54.6255	1
weedy annual	51325.6	45.644	45.1817	38.9374	54.6255	1
weedy annual	51325.6	45.644	45.1817	38.9374	54.6255	1
weedy annual	51325.6	45.644	45.1817	38.9374	54.6255	1
weedy annual	51325.6	45.644	45.1817	38.9374	54.6255	1
weedy annual	51325.6	45.644	45.1817	38.9374	54.6255	1
weedy annual	51325.6	45.644	45.1817	38.9374	54.6255	1
weedy annual	51325.6	45.644	45.1817	38.9374	54.6255	1
weedy annual	51325.6	45.644	45.1817	38.9374	54.6255	1
weedy annual	51325.6	45.644	45.1817	38.9374	54.6255	1
weedy annual	51325.6	45.644	45.1817	38.9374	54.6255	1
weedy annual	51325.6	45.644	45.1817	38.9374	54.6255	1
weedy annual	51325.6	45.644	45.1817	38.9374	54.6255	1
weedy annual	51325.6	45.644	45.1817	38.9374	54.6255	1
weedy annual	51325.6	45.644	45.1817	38.9374	54.6255	1
weedy annual	51325.6	45.644	45.1817	38.9374	54.6255	1
weedy annual	51325.6	45.644	45.1817	38.9374	54.6255	1
weedy annual	51325.6	45.644	45.1817	38.9374	54.6255	1
weedy annual	51325.6	45.644	45.1817	38.9374	54.6255	1
weedy annual	51926.3	45.644	45.1817	38.9374	54.6255	1
weedy annual	51926.3	45.644	45.1817	38.9374	54.6255	1
weedy annual	51926.3	45.644	45.1817	38.9374	54.6255	1
weedy annual	51926.3	45.644	45.1817	38.9374	54.6255	1
weedy annual	51926.4	45.644	45.1817	38.9374	54.6255	1
weedy annual	51926.4	45.644	45.1817	38.9374	54.6255	1
weedy annual	51926.4	45.644	45.1817	38.9374	54.6255	1
weedy annual	51926.4	45.644	45.1817	38.9374	54.6255	1
weedy annual	51926.4	45.644	45.1817	38.9374	54.6255	1
weedy annual	51926.4	45.644	45.1817	38.9374	54.6255	1
weedy annual	51926.4	45.644	45.1817	38.9374	54.6255	1
weedy annual	51926.4	45.644	45.1817	38.9374	54.6255	1
weedy annual	51926.4	45.644	45.1817	38.9374	54.6255	1
weedy annual	51926.4	45.644	45.1817	38.9374	54.6255	1
weedy annual	51926.4	45.644	45.1817	38.9374	54.6255	1
weedy annual	51926.4	45.644	45.1817	38.9374	54.6255	1
weedy annual	51926.4	45.644	45.1817	38.9374	54.6255	1
weedy annual	52252.8	45.644	45.1817	38.9374	54.6255	1
weedy annual	52252.8	45.644	45.1817	38.9374	54.6255	1
weedy annual	52252.8	45.644	45.1817	38.9374	54.6255	1
weedy annual	52252.8	45.644	45.1817	38.9374	54.6255	1
weedy annual	52252.8	45.644	45.1817	38.9374	54.6255	1
weedy annual	52252.8	45.644	45.1817	38.9374	54.6255	1
weedy annual	52252.8	45.644	45.1817	38.9374	54.6255	1
weedy annual	52252.8	45.644	45.1817	38.9374	54.6255	1
weedy annual	52252.8	45.644	45.1817	38.9374	54.6255	1
weedy annual	52252.8	45.644	45.1817	38.9374	54.6255	1
weedy annual	52252.8	45.644	45.1817	38.9374	54.6255	1
weedy annual	52252.8	45.644	45.1817	38.9374	54.6255	1
weedy annual	52252.9	45.644	45.1817	38.9374	54.6255	1
weedy annual	52253.3	45.644	45.1817	38.9374	54.6255	1
weedy annual	52253.3	45.644	45.1817	38.9374	54.6255	1
weedy annual	52253.3	45.644	45.1817	38.9374	54.6255	1
weedy annual	52253.4	45.644	45.1817	38.9374	54.6255	1
weedy annual	52253.4	45.644	45.1817	38.9374	54.6255	1
weedy annual	52253.4	45.644	45.1817	38.9374	54.6255	1
weedy annual	52253.4	45.644	45.1817	38.9374	54.6255	1
weedy annual	52253.4	45.644	45.1817	38.9374	54.6255	1
weedy annual	52253.4	45.644	45.1817	38.9374	54.6255	1
weedy annual	52253.4	45.644	45.1817	38.9374	54.6255	1
weedy annual	52253.4	45.644	45.1817	38.9374	54.6255	1
weedy annual	52253.4	45.644	45.1817	38.9374	54.6255	1
weedy annual	52253.4	45.644	45.1817	38.9374	54.6255	1
weedy annual	53590.7	45.644	45.1817	38.9374	54.6255	1
weedy annual	53590.7	45.644	45.1817	38.9374	54.6255	1
weedy annual	53590.7	45.644	45.1817	38.9374	54.6255	1
weedy annual	53590.7	45.644	45.1817	38.9374	54.6255	1
weedy annual	53590.7	45.644	45.1817	38.9374	54.6255	1
weedy annual	53590.7	45.644	45.1817	38.9374	54.6255	1
weedy annual	53590.7	45.644	45.1817	38.9374	54.6255	1
weedy annual	53590.7	45.644	45.1817	38.9374	54.6255	1
weedy annual	53590.7	45.644	45.1817	38.9374	54.6255	1
weedy annual	53590.7	45.644	45.1817	38.9374	54.6255	1
weedy annual	53590.7	45.644	45.1817	38.9374	54.6255	1
weedy annual	53590.7	45.644	45.1817	38.9374	54.6255	1
weedy annual	53590.8	45.644	45.1817	38.9374	54.6255	1
weedy annual	53590.8	45.644	45.1817	38.9374	54.6255	1
weedy annual	53590.8	45.6465	45.1817	38.9374	54.6255	1
weedy annual	53590.8	45.6458	45.1817	38.9374	54.6255	1
weedy annual	53590.8	45.6345	45.1817	38.9374	54.6255	1
weedy annual	53590.8	45.6361	45.1817	38.9374	54.6255	1
weedy annual	53590.8	45.6361	45.1817	38.9374	54.6255	1
weedy annual	53590.8	45.57	45.1817	38.8215	54.6255	1
weedy annual	53590.8	45.5701	45.1817	38.8215	54.6255	1
weedy annual	53590.8	45.5576	45.1817	38.8215	54.6255	1
weedy annual	53590.8	45.5575	45.1817	38.8215	54.6255	1
weedy annual	55383.3	45.5575	45.1817	38.8215	54.6255	1
weedy annual	55383.3	45.5575	45.1817	38.8215	54.6255	1
weedy annual	55383.4	45.5575	45.1817	38.8215	54.6255	1
weedy annual	55383.5	45.5575	45.1817	38.8215	54.6255	1
weedy annual	55383.5	45.5575	45.1817	38.8215	54.6255	1
weedy annual	55383.5	45.5576	45.1817	38.8215	54.6255	1
weedy annual	55383.5	45.5576	45.1817	38.8215	54.6255	1
weedy annual	55383.5	45.5576	45.1817	38.8215	54.6255	1
weedy annual	56065.4	45.5576	45.1817	38.8215	54.6255	1
weedy annual	56065.4	45.5576	45.1817	38.8215	54.6255	1
weedy annual	56065.4	45.5576	45.1817	38.8215	54.6255	1
weedy annual	56065.4	45.5576	45.1817	38.8215	54.6255	1
weedy annual	56065.4	45.5576	45.1817	38.8215	54.6255	1
weedy annual	56074.2	45.5576	45.1817	38.8215	54.6255	1
weedy annual	56074.2	45.5576	45.1817	38.8215	54.6255	1
weedy annual	56074.2	45.5576	45.1817	38.8215	54.6255	1
weedy annual	56074.2	45.5576	45.1817	38.8215	54.6255	1
weedy annual	56074.2	45.5576	45.1817	38.8215	54.6255	1
weedy annual	56074.3	45.5576	45.1817	38.8215	54.6255	1
weedy annual	56074.3	45.5576	45.1817	38.8215	54.6255	1
weedy annual	56074.3	45.5576	45.1817	38.8215	54.6255	1
weedy annual	56074.3	45.5576	45.1817	38.8215	54.6255	1
weedy annual	56074.3	45.5576	45.1817	38.8215	54.6255	1
weedy annual	56523.2	45.5576	45.1817	38.8215	54.6255	1
weedy annual	56523.2	45.5576	45.1817	38.8215	54.6255	1
weedy annual	56523.2	45.5576	45.1817	38.8215	54.6255	1
weedy annual	56523.2	45.5576	45.1817	38.8215	54.6255	1
weedy annual	56523.2	45.5576	45.1817	38.8215	54.6255	1
weedy annual	56523.2	45.5576	45.1817	38.8215	54.6255	1
weedy annual	56523.2	45.5576	45.1817	38.8215	54.6255	1
weedy annual	56523.2	45.5576	45.1817	38.8215	54.6255	1
weedy annual	56523.2	45.5576	45.1817	38.8215	54.6255	1
weedy annual	56523.2	45.5576	45.1817	38.8215	54.6255	1
weedy annual	56523.2	45.5576	45.1817	38.8215	54.6255	1
weedy annual	56523.2	45.5576	45.1817	38.8215	54.6255	1
weedy annual	56523.2	45.5576	45.1817	38.8215	54.6255	1
weedy annual	56523.2	45.5576	45.1817	38.8215	54.6255	1
weedy annual	56523.2	45.5576	45.1817	38.8215	54.6255	1
weedy annual	56523.2	45.5361	45.1817	38.7979	54.6255	1
weedy annual	56523.2	45.3526	45.1671	38.3327	54.6255	1
weedy annual	56523.2	44.3545	45.0954	2.21642	54.6255	1
weedy annual	56523.3	41.6544	44.6816	0.22359	54.6255	1
weedy annual	56523.3	38.6352	44.3509	0.15941	54.6255	1
weedy annual	56523.3	34.1927	43.6745	0.12082	54.5704	1
weedy annual	56523.3	30.4367	43.081	0.10759	54.3203	1
weedy annual	56523.3	26.4758	41.5641	0.10029	54.1821	1
weedy annual	56523.3	22.4871	3.33587	0.10186	53.2122	1
weedy annual	56523.3	19.4242	1.9334	0.10456	52.9911	1
weedy annual	57295.8	17.1968	1.57138	0.09467	52.8682	1
weedy annual	57295.8	14.7801	1.33557	0.08095	52.2349	1
weedy annual	57295.8	13.1725	1.20949	0.06881	52.0879	1
weedy annual	57295.8	11.7591	1.09915	0.06909	51.8984	1
weedy annual	57295.8	10.334	1.03045	0.06254	51.6211	1
weedy annual	57295.8	9.36668	1.05303	0.05414	51.621	1
weedy annual	57295.8	8.13497	1.00303	0.05357	51.4915	1
weedy annual	57295.8	6.87066	0.97043	0.05357	50.3702	1
weedy annual	57295.8	5.82073	0.94316	0.05357	49.3894	1
weedy annual	57295.8	5.03125	0.94766	0.05357	48.5978	1
weedy annual	57295.8	4.39534	0.90478	0.05059	48.1771	1
weedy annual	57295.8	3.87158	0.90035	0.04846	47.3499	1
weedy annual	57295.8	3.09667	0.88887	0.04885	44.3018	1
weedy annual	57295.8	2.48101	0.89898	0.04577	43.4955	1
weedy annual	57295.9	1.92167	0.89149	0.03895	4.62586	1
weedy annual	57296	1.88696	0.86064	0.03671	4.5913	1
weedy annual	57296	1.79482	0.82588	0.03767	4.62586	1
weedy annual	57296	1.62869	0.8183	0.03671	4.16466	1
weedy annual	57296	1.44833	0.78885	0.03671	4.06635	1
weedy annual	57296.1	1.28361	0.78082	0.03767	3.78104	1
weedy annual	57296.1	1.09149	0.75883	0.03726	3.4068	1
weedy annual	57296.1	1.05127	0.7471	0.03767	3.33109	1
weedy annual	57296.1	0.99796	0.73047	0.04115	3.26443	1
weedy annual	57296.1	0.99555	0.72944	0.03917	3.26443	1
weedy annual	57296.1	0.97541	0.72751	0.03917	3.14527	1
weedy annual	57296.1	0.96383	0.70564	0.04317	3.11604	1
weedy annual	57296.1	0.94999	0.69927	0.04772	2.98292	1
weedy annual	57296.1	0.93954	0.69	0.05355	2.86651	1
weedy annual	57296.1	0.94265	0.68818	0.0509	2.86934	1
weedy annual	57296.1	0.93461	0.68326	0.05193	2.80497	1
weedy annual	57296.1	0.92887	0.68596	0.05485	2.59758	1
weedy annual	57296.1	0.92802	0.68245	0.08226	2.48341	1
weedy annual	57296.1	0.92059	0.67585	0.12854	2.36043	1
weedy annual	57296.1	0.90488	0.67246	0.20831	2.18361	1
weedy annual	57296.1	0.89555	0.67006	0.34004	2.01734	1
weedy annual	57306.6	0.97419	0.66483	0.19789	2.26787	1
weedy annual	57306.6	1.00972	0.67405	0.10644	2.42407	1
weedy annual	57306.6	1.00203	0.66963	0.07731	2.48341	1
weedy annual	57306.6	0.9982	0.6607	0.06245	2.74671	1
weedy annual	57306.6	0.98602	0.65672	0.05374	2.79804	1
weedy annual	57306.6	0.9646	0.6344	0.03777	2.83739	1
weedy annual	57306.6	0.9662	0.6304	0.03383	3.06605	1
weedy annual	57306.6	0.94826	0.62114	0.03395	3.02709	1
weedy annual	57306.6	0.9507	0.61299	0.03395	3.08312	1
weedy annual	57306.7	0.94487	0.62185	0.03282	3.07007	1
weedy annual	57307.2	1.41541	0.62898	0.03383	3.99167	1
weedy annual	57307.3	2.06795	0.63964	0.02979	9.07308	1
weedy annual	57307.3	2.72873	0.65429	0.02611	46.9987	1
weedy annual	57307.3	4.15321	0.69791	0.02056	50.8848	1
weedy annual	57307.3	6.18299	0.75062	0.0244	52.9548	1
weedy annual	57307.3	8.00189	0.83287	0.02718	53.9522	1
weedy annual	57307.3	10.298	0.88573	0.02802	54.6196	1
weedy annual	57307.3	12.5085	0.96297	0.02862	54.7834	1
weedy annual	59322.4	14.0794	1.14585	0.03893	55.1478	1
weedy annual	59322.4	15.4378	1.27998	0.04123	55.3655	1
weedy annual	59322.5	16.7607	1.40083	0.04406	55.3656	1
weedy annual	59322.5	18.1511	1.55757	0.04406	55.9813	1
weedy annual	59322.5	20.0464	1.89138	0.05006	56.4441	1
weedy annual	59510.6	21.3496	2.28674	0.0676	56.4441	1
weedy annual	59510.6	23.2102	3.5353	0.06791	56.7976	1
weedy annual	59510.6	25.1332	37.3488	0.07196	57.0692	1
weedy annual	59510.6	28.0891	42.4237	0.11275	57.7389	1
weedy annual	59510.7	31.9714	44.2543	0.22637	57.7394	1
weedy annual	59510.7	36.124	45.7698	0.82883	58.2023	1
weedy annual	59597.2	38.7476	46.4837	0.79585	58.5025	1
weedy annual	59597.2	39.9017	46.8119	0.75809	58.5025	1
weedy annual	59597.2	41.5716	47.105	0.75773	58.6188	1
weedy annual	59597.2	43.0121	47.453	0.96128	58.6188	1
weedy annual	59597.2	44.7956	47.6857	1.76902	58.8259	1
weedy annual	59597.3	45.5291	47.7875	3.53412	58.8259	1
weedy annual	59597.3	46.1793	47.8213	5.69254	58.8261	1
weedy annual	59597.3	46.179	47.8213	5.69254	58.8261	1
weedy annual	59597.3	46.1696	47.8213	5.69254	58.8261	1
weedy annual	59597.3	46.1659	47.8213	5.49318	58.8261	1
weedy annual	59644	46.1427	47.8213	5.16912	58.8261	1
weedy annual	59644	46.0903	47.8213	4.1871	58.8261	1
weedy annual	59644	46.057	47.8213	3.37262	58.8261	1
weedy annual	59644	46.0078	47.8213	2.00529	58.8261	1
weedy annual	59644	45.9987	47.8213	1.65102	58.8261	1
weedy annual	59644	45.9568	47.8213	1.2286	58.8261	1
weedy annual	59644	45.923	47.8213	0.9247	58.8261	1
weedy annual	59644	45.9078	47.8213	0.84528	58.8261	1
weedy annual	59644	45.8992	47.8213	0.72833	58.8261	1
weedy annual	59644	45.894	47.8213	0.72833	58.8261	1
weedy annual	59644	45.8791	47.8213	0.60515	58.8261	1
weedy annual	59644	45.8821	47.8213	0.65683	58.8261	1
weedy annual	59644.1	45.8821	47.8213	0.67231	58.8261	1
weedy annual	60013.3	45.8825	47.8213	0.72833	58.8261	1
weedy annual	60013.3	45.9814	47.8213	0.77883	58.8261	1
weedy annual	60013.4	46.1447	47.8385	0.68274	58.8261	1
weedy annual	60013.4	46.4109	47.889	0.87126	58.9707	1
weedy annual	60230.2	46.6115	47.889	1.14389	58.9707	1
weedy annual	60230.2	47.0118	47.8891	3.79245	58.9707	1
weedy annual	60230.2	47.2196	47.9138	35.3589	58.9707	1
weedy annual	60230.2	47.4795	47.9326	37.4084	59.0832	1
weedy annual	60230.2	47.651	47.975	38.0607	59.0833	1
weedy annual	60230.2	47.7269	47.9764	38.2238	59.0833	1
weedy annual	60230.3	47.8817	48.0483	38.3069	59.0833	1
weedy annual	60230.3	47.9525	48.0483	38.4383	59.0833	1
weedy annual	60230.3	47.9764	48.0483	38.4383	59.0833	1
weedy annual	60990.5	47.9764	48.0483	38.4383	59.0833	1
weedy annual	60990.5	47.9764	48.0483	38.4383	59.0833	1
weedy annual	60990.5	47.9764	48.0483	38.4383	59.0833	1
weedy annual	60990.5	47.9764	48.0483	38.4383	59.0833	1
weedy annual	60990.5	47.9764	48.0483	38.4383	59.0833	1
weedy annual	60990.5	47.9764	48.0483	38.4383	59.0833	1
weedy annual	60990.5	47.9764	48.0483	38.4383	59.0833	1
weedy annual	60990.6	47.9764	48.0483	38.4383	59.0833	1
weedy annual	60990.6	47.9764	48.0483	38.4383	59.0833	1
weedy annual	60990.6	47.9764	48.0483	38.4383	59.0833	1
weedy annual	60990.6	47.9764	48.0483	38.4383	59.0833	1
weedy annual	60990.6	47.9764	48.0483	38.4383	59.0833	1
weedy annual	61055	47.9764	48.0483	38.4383	59.0833	1
weedy annual	61055	47.9764	48.0483	38.4383	59.0833	1
weedy annual	61055	47.9764	48.0483	38.4383	59.0833	1
weedy annual	61055	47.9764	48.0483	38.4383	59.0833	1
weedy annual	61055	47.9764	48.0483	38.4383	59.0833	1
weedy annual	61055	47.9764	48.0483	38.4383	59.0833	1
weedy annual	61055	47.9764	48.0483	38.4383	59.0833	1
weedy annual	61055.1	47.9764	48.0483	38.4383	59.0833	1
weedy annual	61055.1	47.9764	48.0483	38.4383	59.0833	1
weedy annual	61055.1	47.9764	48.0483	38.4383	59.0833	1
weedy annual	61055.1	47.9764	48.0483	38.4383	59.0833	1
weedy annual	61055.1	47.9764	48.0483	38.4383	59.0833	1
weedy annual	61055.2	47.9764	48.0483	38.4383	59.0833	1
weedy annual	61055.2	47.9764	48.0483	38.4383	59.0833	1
weedy annual	61055.2	47.9764	48.0483	38.4383	59.0833	1
weedy annual	61055.2	47.9764	48.0483	38.4383	59.0833	1
weedy annual	61300.9	47.9764	48.0483	38.4383	59.0833	1
weedy annual	61300.9	47.9764	48.0483	38.4383	59.0833	1
weedy annual	61491.3	47.9764	48.0483	38.4383	59.0833	1
weedy annual	61491.3	47.9764	48.0483	38.4383	59.0833	1
weedy annual	61491.3	47.9764	48.0483	38.4383	59.0833	1
weedy annual	61491.3	47.9764	48.0483	38.4383	59.0833	1
weedy annual	61491.3	47.9764	48.0483	38.4383	59.0833	1
weedy annual	61508.9	47.9764	48.0483	38.4383	59.0833	1
weedy annual	61509	47.9764	48.0483	38.4383	59.0833	1
weedy annual	61792.6	47.9764	48.0483	38.4383	59.0833	1
weedy annual	61792.6	47.9764	48.0483	38.4383	59.0833	1
weedy annual	61792.7	47.9764	48.0483	38.4383	59.0833	1
weedy annual	61792.7	47.9764	48.0483	38.4383	59.0833	1
weedy annual	61891.8	47.9764	48.0483	38.4383	59.0833	1
weedy annual	61891.8	47.9764	48.0483	38.4383	59.0833	1
weedy annual	61891.8	47.9764	48.0483	38.4383	59.0833	1
weedy annual	61891.8	47.9764	48.0483	38.4383	59.0833	1
weedy annual	61891.8	47.9764	48.0483	38.4383	59.0833	1
weedy annual	61891.9	47.9764	48.0483	38.4383	59.0833	1
weedy annual	61891.9	47.9764	48.0483	38.4383	59.0833	1
weedy annual	61891.9	47.9764	48.0483	38.4383	59.0833	1
weedy annual	61891.9	47.9764	48.0483	38.4383	59.0833	1
weedy annual	61891.9	47.9764	48.0483	38.4383	59.0833	1
weedy annual	61891.9	47.9764	48.0483	38.4383	59.0833	1
weedy annual	61891.9	47.9764	48.0483	38.4383	59.0833	1
weedy annual	61891.9	47.9764	48.0483	38.4383	59.0833	1
weedy annual	61891.9	47.9764	48.0483	38.4383	59.0833	1
weedy annual	61891.9	47.9764	48.0483	38.4383	59.0833	1
weedy annual	61891.9	47.9764	48.0483	38.4383	59.0833	1
weedy annual	61891.9	47.9764	48.0483	38.4383	59.0833	1
weedy annual	61891.9	47.9764	48.0483	38.4383	59.0833	1
weedy annual	61891.9	47.9764	48.0483	38.4383	59.0833	1
weedy annual	61891.9	47.9764	48.0483	38.4383	59.0833	1
weedy annual	61891.9	47.9764	48.0483	38.4383	59.0833	1
weedy annual	61891.9	47.9764	48.0483	38.4383	59.0833	1
weedy annual	61891.9	47.9764	48.0483	38.4383	59.0833	1
weedy annual	61891.9	47.9764	48.0483	38.4383	59.0833	1
weedy annual	61891.9	47.9764	48.0483	38.4383	59.0833	1
weedy annual	61891.9	47.9764	48.0483	38.4383	59.0833	1
weedy annual	61891.9	47.9764	48.0483	38.4383	59.0833	1
weedy annual	61891.9	47.9764	48.0483	38.4383	59.0833	1
weedy annual	61891.9	47.9764	48.0483	38.4383	59.0833	1
weedy annual	61891.9	47.9764	48.0483	38.4383	59.0833	1
weedy annual	61891.9	47.9764	48.0483	38.4383	59.0833	1
weedy annual	61891.9	47.9764	48.0483	38.4383	59.0833	1
weedy annual	61891.9	47.9764	48.0483	38.4383	59.0833	1
weedy annual	61891.9	47.9764	48.0483	38.4383	59.0833	1
weedy annual	61949.4	47.9764	48.0483	38.4383	59.0833	1
weedy annual	61949.4	47.9764	48.0483	38.4383	59.0833	1
weedy annual	61949.4	47.9764	48.0483	38.4383	59.0833	1
weedy annual	61949.4	47.9764	48.0483	38.4383	59.0833	1
weedy annual	61949.4	47.9764	48.0483	38.4383	59.0833	1
weedy annual	61949.4	47.9764	48.0483	38.4383	59.0833	1
weedy annual	61949.5	47.9764	48.0483	38.4383	59.0833	1
weedy annual	61949.5	47.9764	48.0483	38.4383	59.0833	1
weedy annual	61949.5	47.9764	48.0483	38.4383	59.0833	1
weedy annual	62028.7	47.9764	48.0483	38.4383	59.0833	1
weedy annual	62028.7	47.9764	48.0483	38.4383	59.0833	1
weedy annual	62028.7	47.9764	48.0483	38.4383	59.0833	1
weedy annual	62028.7	47.9764	48.0483	38.4383	59.0833	1
weedy annual	62028.7	47.9764	48.0483	38.4383	59.0833	1
weedy annual	62028.7	47.9764	48.0483	38.4383	59.0833	1
weedy annual	62373.4	47.9764	48.0483	38.4383	59.0833	1
weedy annual	62373.5	47.9764	48.0483	38.4383	59.0833	1
weedy annual	62373.5	47.9764	48.0483	38.4383	59.0833	1
weedy annual	62373.5	47.9764	48.0483	38.4383	59.0833	1
weedy annual	62373.5	47.9764	48.0483	38.4383	59.0833	1
weedy annual	62373.5	47.9764	48.0483	38.4383	59.0833	1
weedy annual	62373.5	47.9764	48.0483	38.4383	59.0833	1
weedy annual	62914.7	47.9764	48.0483	38.4383	59.0833	1
weedy annual	62914.7	47.9764	48.0483	38.4383	59.0833	1
weedy annual	62914.7	47.9764	48.0483	38.4383	59.0833	1
weedy annual	62914.7	47.9764	48.0483	38.4383	59.0833	1
weedy annual	62914.7	47.9764	48.0483	38.4383	59.0833	1
weedy annual	62914.7	47.9764	48.0483	38.4383	59.0833	1
weedy annual	62914.7	47.9764	48.0483	38.4383	59.0833	1
weedy annual	62914.8	47.9764	48.0483	38.4383	59.0833	1
weedy annual	62914.8	47.9764	48.0483	38.4383	59.0833	1
weedy annual	62914.8	47.9764	48.0483	38.4383	59.0833	1
weedy annual	62914.8	47.9764	48.0483	38.4383	59.0833	1
weedy annual	62914.8	47.9764	48.0483	38.4383	59.0833	1
weedy annual	62915.5	47.9764	48.0483	38.4383	59.0833	1
weedy annual	62915.5	47.9764	48.0483	38.4383	59.0833	1
weedy annual	62915.5	47.9764	48.0483	38.4383	59.0833	1
weedy annual	62915.5	47.9764	48.0483	38.4383	59.0833	1
weedy annual	62915.5	47.9764	48.0483	38.4383	59.0833	1
weedy annual	62915.5	47.9764	48.0483	38.4383	59.0833	1
weedy annual	62915.5	47.9764	48.0483	38.4383	59.0833	1
weedy annual	62915.5	47.9764	48.0483	38.4383	59.0833	1
weedy annual	62915.5	47.9764	48.0483	38.4383	59.0833	1
weedy annual	62915.5	47.9764	48.0483	38.4383	59.0833	1
weedy annual	62915.5	47.9764	48.0483	38.4383	59.0833	1
weedy annual	62915.5	47.9764	48.0483	38.4383	59.0833	1
weedy annual	62915.5	47.9764	48.0483	38.4383	59.0833	1
weedy annual	62915.5	47.9764	48.0483	38.4383	59.0833	1
weedy annual	62915.5	47.9764	48.0483	38.4383	59.0833	1
weedy annual	62915.5	47.9764	48.0483	38.4383	59.0833	1
weedy annual	62915.5	47.9764	48.0483	38.4383	59.0833	1
weedy annual	62915.5	47.9764	48.0483	38.4383	59.0833	1
weedy annual	62915.5	47.9764	48.0483	38.4383	59.0833	1
weedy annual	62915.5	47.9764	48.0483	38.4383	59.0833	1
weedy annual	62918.6	47.9764	48.0483	38.4383	59.0833	1
weedy annual	62918.6	47.9764	48.0483	38.4383	59.0833	1
weedy annual	62918.6	47.9764	48.0483	38.4383	59.0833	1
weedy annual	62918.6	47.9764	48.0483	38.4383	59.0833	1
weedy annual	62918.6	47.9764	48.0483	38.4383	59.0833	1
weedy annual	62918.6	47.9764	48.0483	38.4383	59.0833	1
weedy annual	62918.6	47.9764	48.0483	38.4383	59.0833	1
weedy annual	62919	47.9764	48.0483	38.4383	59.0833	1
weedy annual	62919.1	47.9764	48.0483	38.4383	59.0833	1
weedy annual	62919.1	47.9764	48.0483	38.4383	59.0833	1
weedy annual	62919.1	47.9764	48.0483	38.4383	59.0833	1
weedy annual	62919.1	47.9764	48.0483	38.4383	59.0833	1
weedy annual	62919.1	47.9764	48.0483	38.4383	59.0833	1
weedy annual	62925.6	47.9764	48.0483	38.4383	59.0833	1
weedy annual	62925.6	47.9764	48.0483	38.4383	59.0833	1
weedy annual	62925.6	47.9764	48.0483	38.4383	59.0833	1
weedy annual	62925.6	47.9764	48.0483	38.4383	59.0833	1
weedy annual	62925.6	47.9764	48.0483	38.4383	59.0833	1
weedy annual	62925.6	47.9764	48.0483	38.4383	59.0833	1
weedy annual	63620.9	47.9764	48.0483	38.4383	59.0833	1
weedy annual	63620.9	47.9764	48.0483	38.4383	59.0833	1
weedy annual	63620.9	47.9764	48.0483	38.4383	59.0833	1
weedy annual	63620.9	47.9764	48.0483	38.4383	59.0833	1
weedy annual	63620.9	47.9764	48.0483	38.4383	59.0833	1
weedy annual	63620.9	47.9764	48.0483	38.4383	59.0833	1
weedy annual	63620.9	47.9764	48.0483	38.4383	59.0833	1
weedy annual	63620.9	47.9764	48.0483	38.4383	59.0833	1
weedy annual	63620.9	47.9764	48.0483	38.4383	59.0833	1
weedy annual	63620.9	47.9764	48.0483	38.4383	59.0833	1
weedy annual	63620.9	47.9764	48.0483	38.4383	59.0833	1
weedy annual	64047.3	47.9764	48.0483	38.4383	59.0833	1
weedy annual	64047.3	47.9764	48.0483	38.4383	59.0833	1
weedy annual	64047.3	47.9764	48.0483	38.4383	59.0833	1
weedy annual	64047.3	47.9764	48.0483	38.4383	59.0833	1
weedy annual	64047.3	47.9764	48.0483	38.4383	59.0833	1
weedy annual	64047.3	47.9764	48.0483	38.4383	59.0833	1
weedy annual	64047.3	47.9764	48.0483	38.4383	59.0833	1
weedy annual	64047.3	47.9764	48.0483	38.4383	59.0833	1
weedy annual	64047.3	47.9764	48.0483	38.4383	59.0833	1
weedy annual	64047.3	47.9764	48.0483	38.4383	59.0833	1
weedy annual	64047.3	47.9764	48.0483	38.4383	59.0833	1
weedy annual	64345.4	47.9764	48.0483	38.4383	59.0833	1
weedy annual	64345.4	47.9764	48.0483	38.4383	59.0833	1
weedy annual	64345.4	47.9764	48.0483	38.4383	59.0833	1
weedy annual	64345.4	47.9764	48.0483	38.4383	59.0833	1
weedy annual	64345.4	47.9764	48.0483	38.4383	59.0833	1
weedy annual	64345.4	47.9764	48.0483	38.4383	59.0833	1
weedy annual	64345.4	47.9764	48.0483	38.4383	59.0833	1
weedy annual	64345.4	47.9764	48.0483	38.4383	59.0833	1
weedy annual	64345.4	47.9764	48.0483	38.4383	59.0833	1
weedy annual	64345.4	47.9764	48.0483	38.4383	59.0833	1
weedy annual	64345.4	47.9764	48.0483	38.4383	59.0833	1
weedy annual	64345.4	47.9764	48.0483	38.4383	59.0833	1
weedy annual	65443.4	47.9764	48.0483	38.4383	59.0833	1
weedy annual	65443.4	47.9764	48.0483	38.4383	59.0833	1
weedy annual	65443.4	47.9764	48.0483	38.4383	59.0833	1
weedy annual	65443.4	47.9764	48.0483	38.4383	59.0833	1
weedy annual	65443.4	47.9764	48.0483	38.4383	59.0833	1
weedy annual	65443.4	47.9764	48.0483	38.4383	59.0833	1
weedy annual	65443.5	47.9764	48.0483	38.4383	59.0833	1
weedy annual	65443.5	47.9764	48.0483	38.4383	59.0833	1
weedy annual	65443.5	47.9764	48.0483	38.4383	59.0833	1
weedy annual	65443.5	47.9764	48.0483	38.4383	59.0833	1
weedy annual	65443.5	47.9764	48.0483	38.4383	59.0833	1
weedy annual	65443.5	47.9764	48.0483	38.4383	59.0833	1
weedy annual	65709.4	47.9764	48.0483	38.4383	59.0833	1
weedy annual	65709.4	47.9764	48.0483	38.4383	59.0833	1
weedy annual	65709.4	47.9764	48.0483	38.4383	59.0833	1
weedy annual	65709.4	47.9764	48.0483	38.4383	59.0833	1
weedy annual	65709.4	47.9764	48.0483	38.4383	59.0833	1
weedy annual	65709.5	47.9764	48.0483	38.4383	59.0833	1
weedy annual	65709.5	47.9764	48.0483	38.4383	59.0833	1
weedy annual	65709.5	47.9764	48.0483	38.4383	59.0833	1
weedy annual	65709.5	47.9764	48.0483	38.4383	59.0833	1
weedy annual	65709.5	47.9764	48.0483	38.4383	59.0833	1
weedy annual	65709.5	47.9764	48.0483	38.4383	59.0833	1
weedy annual	65709.5	47.9764	48.0483	38.4383	59.0833	1
weedy annual	66109.5	47.9764	48.0483	38.4383	59.0833	1
weedy annual	66109.5	47.9764	48.0483	38.4383	59.0833	1
weedy annual	66109.5	47.9764	48.0483	38.4383	59.0833	1
weedy annual	66109.5	47.9764	48.0483	38.4383	59.0833	1
weedy annual	66109.5	47.9764	48.0483	38.4383	59.0833	1
weedy annual	66109.5	47.9764	48.0483	38.4383	59.0833	1
weedy annual	66109.5	47.9764	48.0483	38.4383	59.0833	1
weedy annual	66109.5	47.9764	48.0483	38.4383	59.0833	1
weedy annual	66109.6	47.9764	48.0483	38.4383	59.0833	1
weedy annual	66109.6	47.9764	48.0483	38.4383	59.0833	1
weedy annual	66109.6	47.9764	48.0483	38.4383	59.0833	1
weedy annual	66109.6	47.9764	48.0483	38.4383	59.0833	1
weedy annual	66109.6	47.9764	48.0483	38.4383	59.0833	1
weedy annual	66109.6	47.9764	48.0483	38.4383	59.0833	1
weedy annual	66329	47.9764	48.0483	38.4383	59.0833	1
weedy annual	66329	47.7492	47.975	38.2239	59.0833	1
weedy annual	66329.1	41.7484	46.8974	0.05491	58.8261	1
weedy annual	66329.1	37.3694	45.9001	0.04227	58.2023	1
weedy annual	66329.1	33.8487	45.0807	0.03686	57.7871	1
weedy annual	66329.1	29.8761	43.3901	0.03537	57.7647	1
weedy annual	66329.1	25.9091	39.8477	0.03409	57.7389	1
weedy annual	66329.1	22.1548	1.81014	0.03119	57.1616	1
weedy annual	66329.1	18.8821	0.97758	0.03024	56.9184	1
weedy annual	66329.1	14.6985	0.36923	0.02756	56.6547	1
weedy annual	66329.1	10.9428	0.09271	0.02574	54.949	1
weedy annual	66329.1	8.12443	0.06806	0.0253	54.1019	1
weedy annual	66329.1	5.36693	0.06011	0.02517	51.9015	1
weedy annual	66329.1	2.6676	0.05421	0.02448	49.5757	1
weedy annual	66329.1	0.05497	0.04967	0.02258	0.10676	1
weedy annual	66474.8	0.19783	0.05414	0.02308	1.77902	1
weedy annual	66474.8	0.33979	0.05986	0.02357	2.59052	1
weedy annual	66474.8	0.49372	0.07221	0.02357	3.17618	1
weedy annual	66474.8	0.61969	0.1348	0.02509	3.49806	1
weedy annual	66474.9	0.71153	0.28304	0.02596	3.5683	1
weedy annual	66474.9	0.80268	0.41198	0.02822	3.64902	1
weedy annual	66474.9	0.89232	0.53433	0.03089	3.70919	1
weedy annual	66474.9	0.96904	0.62409	0.03409	3.69012	1
weedy annual	66474.9	1.01499	0.68966	0.04181	3.7136	1
weedy annual	66474.9	1.09631	0.78758	0.16087	3.71348	1
weedy annual	66900.5	1.11584	0.80983	0.1563	3.7711	1
weedy annual	66900.5	1.13037	0.81905	0.14334	3.82328	1
weedy annual	66900.5	1.14921	0.82637	0.12966	3.84887	1
weedy annual	66900.5	1.17293	0.83955	0.11293	4.07011	1
weedy annual	66900.5	1.16191	0.82637	0.10662	4.07011	1
weedy annual	66900.5	1.1654	0.82697	0.1083	4.07011	1
weedy annual	66900.5	1.16675	0.83065	0.10662	4.08575	1
weedy annual	66900.6	1.17075	0.83858	0.11198	3.96935	1
weedy annual	66900.6	1.18612	0.83876	0.11972	4.10553	1
weedy annual	66900.6	1.18917	0.83876	0.12675	4.0264	1
weedy annual	67459.2	1.16924	0.81531	0.10862	4.10553	1
weedy annual	67459.2	1.17109	0.82097	0.10387	4.01987	1
weedy annual	67459.2	1.17398	0.82523	0.08561	4.10553	1
weedy annual	67459.2	1.21479	0.85137	0.08396	4.33353	1
weedy annual	67459.2	1.2172	0.84253	0.07978	4.37334	1
weedy annual	67459.2	1.21043	0.84374	0.07941	4.20708	1
weedy annual	67459.3	1.2106	0.86243	0.07521	4.12521	1
weedy annual	70763.2	1.20868	0.86183	0.07071	4.10553	1
weedy annual	70763.2	1.19867	0.86243	0.06611	4.10553	1
weedy annual	70763.2	1.19563	0.87015	0.07158	4.10553	1
weedy annual	70763.2	1.18992	0.87033	0.08146	4.08575	1
weedy annual	70763.2	1.17311	0.84881	0.08376	4.0348	1
weedy annual	70763.2	1.16809	0.86041	0.08561	4.00692	1
weedy annual	70763.2	1.18119	0.87227	0.09674	4.0348	1
weedy annual	70763.2	1.20627	0.89889	0.1044	4.0348	1
weedy annual	70763.2	1.21129	0.91215	0.11911	3.98324	1
weedy annual	70763.2	1.23546	0.91986	0.14772	4.0348	1
weedy annual	71175	1.21446	0.88369	0.12809	4.06381	1
weedy annual	71175	1.19674	0.85292	0.10412	4.0348	1
weedy annual	71175	1.18667	0.83163	0.07366	4.06381	1
weedy annual	71175	1.19579	0.83637	0.07366	4.16224	1
weedy annual	71175	1.19304	0.84656	0.06304	4.16224	1
weedy annual	71175	1.19492	0.84004	0.06318	4.20628	1
weedy annual	71175	1.20113	0.84099	0.0602	4.35014	1
weedy annual	71175	1.18622	0.83674	0.06113	4.32729	1
weedy annual	71175	1.19253	0.85315	0.05903	4.13464	1
weedy annual	71175	1.19686	0.85775	0.06305	4.16362	1
weedy annual	71175.1	1.20064	0.86568	0.06385	4.16362	1
weedy annual	71175.1	1.21879	0.89248	0.06611	4.17112	1
weedy annual	73203.2	1.20122	0.89894	0.06341	4.02212	1
weedy annual	73203.2	1.19001	0.8933	0.05823	3.98324	1
weedy annual	73203.2	1.18885	0.88382	0.05829	4.01402	1
weedy annual	73203.3	1.15223	0.85262	0.05249	3.90663	1
weedy annual	73203.3	1.14353	0.8615	0.05249	3.6956	1
weedy annual	73203.3	1.10971	0.82671	0.04507	3.60892	1
weedy annual	73203.3	1.09132	0.80156	0.04688	3.70302	1
weedy annual	73203.3	1.0863	0.78786	0.04438	3.80967	1
weedy annual	73203.3	1.08698	0.77032	0.04164	3.90313	1
weedy annual	73203.3	1.09078	0.75866	0.04164	3.90512	1
weedy annual	73203.3	1.08146	0.76175	0.04399	3.76085	1
weedy annual	73203.3	1.07324	0.75206	0.04798	3.83453	1
weedy annual	73203.3	1.06569	0.73955	0.04865	3.75787	1
weedy annual	78341.2	3.71398	0.96494	0.04748	22.4293	1
weedy annual	78341.3	6.49498	1.33459	0.05266	23.9882	1
weedy annual	79442.4	9.27132	2.1136	0.06355	24.7449	1
weedy annual	79442.4	12.4662	17.8744	0.07723	25.2782	1
weedy annual	79442.5	15.0091	18.9278	0.09616	25.4701	1
weedy annual	79442.5	16.5611	19.3981	0.13593	25.5361	1
weedy annual	79442.5	18.4657	19.8856	0.23572	25.781	1
weedy annual	79442.5	20.4486	20.3101	16.1465	26.115	1
weedy annual	79452.2	20.4486	20.3101	16.1465	26.115	1
weedy annual	79452.3	20.4486	20.3101	16.1465	26.115	1
weedy annual	79452.3	20.4493	20.3101	16.1486	26.115	1
weedy annual	79452.3	20.4493	20.3101	16.1486	26.115	1
weedy annual	79452.3	20.4698	20.3216	16.172	26.115	1
weedy annual	79452.3	20.4698	20.3216	16.172	26.115	1
weedy annual	79452.3	20.4698	20.3216	16.172	26.115	1
weedy annual	79452.3	20.4698	20.3216	16.172	26.115	1
weedy annual	79452.3	20.4698	20.3216	16.172	26.115	1
weedy annual	79452.3	20.4701	20.3216	16.172	26.115	1
weedy annual	79452.3	20.4701	20.3216	16.172	26.115	1
weedy annual	79452.3	20.4701	20.3216	16.172	26.115	1
weedy annual	79452.3	20.4701	20.3216	16.172	26.115	1
weedy annual	79452.3	20.4701	20.3216	16.172	26.115	1
weedy annual	79452.4	20.4701	20.3216	16.172	26.115	1
weedy annual	79452.4	20.4701	20.3216	16.172	26.115	1
weedy annual	79452.4	20.4701	20.3216	16.172	26.115	1
weedy annual	79452.4	20.4701	20.3216	16.172	26.115	1
weedy annual	79452.4	20.4701	20.3216	16.172	26.115	1
weedy annual	79452.4	20.4701	20.3216	16.172	26.115	1
weedy annual	79452.4	20.4701	20.3216	16.172	26.115	1
weedy annual	79452.4	20.4701	20.3216	16.172	26.115	1
weedy annual	79452.4	20.4701	20.3216	16.172	26.115	1
weedy annual	79452.4	20.4701	20.3216	16.172	26.115	1
weedy annual	79452.4	20.4701	20.3216	16.172	26.115	1
weedy annual	79452.4	20.4701	20.3216	16.172	26.115	1
weedy annual	79452.4	20.4701	20.3216	16.172	26.115	1
weedy annual	79452.4	20.4701	20.3216	16.172	26.115	1
weedy annual	79454.3	20.4623	20.3216	16.1557	26.115	1
weedy annual	79454.3	20.4623	20.3216	16.1557	26.115	1
weedy annual	79454.3	20.4518	20.3101	16.1486	26.115	1
weedy annual	79454.3	20.4418	20.3074	16.1465	26.115	1
weedy annual	79454.3	20.4355	20.3071	16.1465	26.115	1
weedy annual	79454.3	20.2678	20.2899	15.8034	26.115	1
weedy annual	79454.4	17.0672	19.7292	0.22415	26.1034	1
weedy annual	79582.5	16.3848	19.5071	0.22253	25.9779	1
weedy annual	79582.5	15.8324	19.3267	0.20458	25.9779	1
weedy annual	79582.5	15.1312	19.0252	0.19926	25.629	1
weedy annual	79582.5	14.4225	18.8071	0.17823	25.629	1
weedy annual	79582.5	13.1963	18.2826	0.12959	25.5979	1
weedy annual	79582.5	12.214	17.7425	0.10993	25.4915	1
weedy annual	79582.5	10.6167	3.77876	0.08001	25.4682	1
weedy annual	79582.5	9.25232	2.13685	0.06602	24.9592	1
weedy annual	79582.5	7.82729	1.55745	0.05912	24.4997	1
weedy annual	79582.5	6.55958	1.29769	0.05706	24.0508	1
weedy annual	79582.5	5.76025	1.19346	0.04688	24.0306	1
weedy annual	79582.6	4.86783	1.09753	0.03924	23.4232	1
weedy annual	79582.6	4.25749	1.03019	0.03108	23.0826	1
weedy annual	79582.6	3.67545	0.98053	0.02866	22.7807	1
weedy annual	79582.6	3.2299	0.94844	0.03084	22.5526	1
weedy annual	79582.6	2.71756	0.92419	0.03108	21.8465	1
weedy annual	79582.6	2.1366	0.88518	0.03108	20.8572	1
weedy annual	79582.6	1.8754	0.89063	0.02866	19.6422	1
weedy annual	79582.6	1.69681	0.88773	0.03108	18.1592	1
weedy annual	79582.6	1.60398	0.88545	0.0346	8.54585	1
weedy annual	79582.6	1.46437	0.90182	0.03794	4.40612	1
weedy annual	79582.6	1.31247	0.89905	0.03924	3.94701	1
weedy annual	79582.6	1.21051	0.91019	0.03938	3.77597	1
weedy annual	82322.1	1.25543	0.98115	0.04436	3.7218	1
weedy annual	82322.1	1.28996	1.02341	0.05067	3.7218	1
weedy annual	82322.1	1.33742	1.0704	0.06876	3.77597	1
weedy annual	82322.1	1.40083	1.13572	0.08958	3.89463	1
weedy annual	82322.1	1.47123	1.19604	0.16436	4.02083	1
weedy annual	82322.2	1.54794	1.28049	0.50396	4.17923	1
weedy annual	82476.2	1.65911	1.25135	0.34279	4.3442	1
weedy annual	82476.2	1.85666	1.21414	0.17387	4.66782	1
weedy annual	82476.2	2.15203	1.1561	0.09761	5.11449	1
weedy annual	82476.2	2.82488	1.13338	0.07545	46.3342	1
weedy annual	82476.2	8.89882	1.29376	0.08623	61.1161	1
weedy annual	82476.2	15.1032	1.53027	0.08623	63.2679	1
weedy annual	82476.2	22.1875	2.08274	0.10773	65.4651	1
weedy annual	82476.2	31.5322	49.0601	0.11685	65.9748	1
weedy annual	82476.2	44.1305	55.1115	0.14864	67.598	1
weedy annual	82476.2	57.5406	58.2115	46.3355	68.4187	1
weedy annual	82476.3	57.5413	58.2115	46.3355	68.4187	1
weedy annual	82476.3	57.5413	58.2115	46.3355	68.4187	1
weedy annual	82476.3	57.5412	58.2115	46.3355	68.4187	1
weedy annual	82476.3	57.5412	58.2115	46.3355	68.4187	1
weedy annual	82476.3	57.5413	58.2115	46.3355	68.4187	1
weedy annual	82476.3	57.5413	58.2115	46.3355	68.4187	1
weedy annual	82610.3	57.5381	58.2115	46.3355	68.4187	1
weedy annual	82610.3	57.5383	58.2115	46.3355	68.4187	1
weedy annual	82610.3	57.5378	58.2115	46.3355	68.4187	1
weedy annual	82610.4	57.5623	58.2115	46.3355	68.4187	1
weedy annual	82610.4	57.635	58.2118	46.3445	68.9025	1
weedy annual	82610.4	57.6348	58.2118	46.3445	68.9025	1
weedy annual	82628.5	57.6348	58.2118	46.3445	68.9025	1
weedy annual	82628.5	57.6348	58.2118	46.3445	68.9025	1
weedy annual	82628.5	57.6348	58.2118	46.3445	68.9025	1
weedy annual	82628.5	57.6348	58.2118	46.3445	68.9025	1
weedy annual	82628.5	57.6348	58.2118	46.3445	68.9025	1
weedy annual	82628.5	57.6348	58.2118	46.3445	68.9025	1
weedy annual	82628.5	57.6348	58.2118	46.3445	68.9025	1
weedy annual	82628.5	57.6348	58.2118	46.3445	68.9025	1
weedy annual	82628.5	57.6348	58.2118	46.3445	68.9025	1
weedy annual	82628.5	57.6348	58.2118	46.3445	68.9025	1
weedy annual	82628.5	57.6348	58.2118	46.3445	68.9025	1
weedy annual	82628.5	57.6348	58.2118	46.3445	68.9025	1
weedy annual	82628.5	57.6348	58.2118	46.3445	68.9025	1
weedy annual	82628.5	57.6348	58.2118	46.3445	68.9025	1
weedy annual	82628.5	57.6348	58.2118	46.3445	68.9025	1
weedy annual	82628.5	57.6348	58.2118	46.3445	68.9025	1
weedy annual	82628.5	57.6348	58.2118	46.3445	68.9025	1
weedy annual	82628.5	57.6348	58.2118	46.3445	68.9025	1
weedy annual	82768.3	57.6348	58.2118	46.3445	68.9025	1
weedy annual	82768.3	57.6319	58.2118	46.3445	68.9025	1
weedy annual	82768.3	57.6319	58.2118	46.3445	68.9025	1
weedy annual	82768.3	57.6175	58.2118	46.3445	68.9025	1
weedy annual	82768.3	57.6175	58.2118	46.3445	68.9025	1
weedy annual	82768.3	57.6175	58.2118	46.3445	68.9025	1
weedy annual	82768.3	57.6175	58.2118	46.3445	68.9025	1
weedy annual	82768.3	57.6175	58.2118	46.3445	68.9025	1
weedy annual	82768.3	57.6175	58.2118	46.3445	68.9025	1
weedy annual	82768.3	57.6175	58.2118	46.3445	68.9025	1
weedy annual	82768.3	57.6175	58.2118	46.3445	68.9025	1
weedy annual	82768.3	57.6175	58.2118	46.3445	68.9025	1
weedy annual	82803.5	57.6175	58.2118	46.3445	68.9025	1
weedy annual	82803.5	57.6175	58.2118	46.3445	68.9025	1
weedy annual	82803.5	57.6175	58.2118	46.3445	68.9025	1
weedy annual	82803.5	57.6563	58.2118	46.4431	68.9025	1
weedy annual	82803.5	57.6563	58.2118	46.4431	68.9025	1
weedy annual	82803.5	57.6563	58.2118	46.4431	68.9025	1
weedy annual	82803.5	57.6563	58.2118	46.4431	68.9025	1
weedy annual	82803.5	57.6563	58.2118	46.4431	68.9025	1
weedy annual	82803.5	57.6563	58.2118	46.4431	68.9025	1
weedy annual	82803.5	57.6563	58.2118	46.4431	68.9025	1
weedy annual	82806.9	57.6563	58.2118	46.4431	68.9025	1
weedy annual	82806.9	57.6563	58.2118	46.4431	68.9025	1
weedy annual	82806.9	57.6563	58.2118	46.4431	68.9025	1
weedy annual	82806.9	57.6563	58.2118	46.4431	68.9025	1
weedy annual	82806.9	57.6563	58.2118	46.4431	68.9025	1
weedy annual	82806.9	57.6654	58.2118	46.4431	68.9025	1
weedy annual	82806.9	57.6887	58.2118	46.6231	68.9025	1
weedy annual	82806.9	57.689	58.2118	46.6231	68.9025	1
weedy annual	82806.9	57.689	58.2118	46.6231	68.9025	1
weedy annual	82806.9	57.689	58.2118	46.6231	68.9025	1
weedy annual	82806.9	57.689	58.2118	46.6231	68.9025	1
weedy annual	82806.9	57.689	58.2118	46.6231	68.9025	1
weedy annual	82806.9	57.689	58.2118	46.6231	68.9025	1
weedy annual	82806.9	57.6886	58.2118	46.6231	68.9025	1
weedy annual	82806.9	57.6874	58.2118	46.6231	68.9025	1
weedy annual	82806.9	57.6875	58.2118	46.6231	68.9025	1
weedy annual	82806.9	57.6875	58.2118	46.6231	68.9025	1
weedy annual	82806.9	57.6773	58.2118	46.6231	68.9025	1
weedy annual	82806.9	57.6773	58.2118	46.6231	68.9025	1
weedy annual	82807	57.6512	58.2118	46.4431	68.9025	1
weedy annual	82807	57.5611	58.2118	46.3355	68.9025	1
weedy annual	82807	57.4421	58.2115	46.3342	68.9025	1
weedy annual	82807	57.3742	58.191	46.1613	68.4187	1
weedy annual	82807	57.3742	58.191	46.1613	68.4187	1
weedy annual	82810	57.2935	58.0955	46.0256	68.4187	1
weedy annual	82810	57.248	58.0955	45.8129	68.4187	1
weedy annual	82810	57.1775	58.0955	45.5552	68.4187	1
weedy annual	82810	57.1541	58.0955	45.552	68.4187	1
weedy annual	82810	57.1546	58.0955	45.552	68.4187	1
weedy annual	82810	57.1546	58.0955	45.552	68.4187	1
weedy annual	82810	57.1546	58.0955	45.552	68.4187	1
weedy annual	82810	57.155	58.0955	45.552	68.4187	1
weedy annual	82810.1	57.0719	58.0948	45.4472	68.4187	1
weedy annual	82810.1	57.0719	58.0948	45.4472	68.4187	1
weedy annual	82810.1	57.0474	58.0948	45.3865	68.4187	1
weedy annual	82810.1	56.0294	57.8725	3.44635	68.4187	1
weedy annual	82810.1	26.4454	3.02357	0.16132	66.0247	1
weedy annual	82810.1	1.46873	0.91077	0.16132	5.95954	1
weedy annual	83766.7	1.49694	0.90777	0.15513	6.1726	1
weedy annual	83766.7	1.44204	0.87232	0.12984	6.1726	1
weedy annual	83766.7	1.33942	0.80089	0.11436	5.87204	1
weedy annual	83766.7	1.24119	0.77085	0.10736	5.51671	1
weedy annual	83766.8	1.15412	0.74363	0.11436	5.27182	1
weedy annual	83766.8	1.07747	0.71451	0.09069	4.49646	1
weedy annual	83766.8	0.98175	0.69083	0.11682	3.79883	1
weedy annual	83766.8	0.88965	0.66625	0.14385	3.20719	1
weedy annual	83766.8	0.81764	0.66068	0.21854	2.47072	1
weedy annual	83766.8	0.74035	0.64946	0.33369	1.35023	1
weedy annual	83772.1	0.80149	0.65527	0.25906	2.26623	1
weedy annual	83772.1	0.85326	0.66617	0.18874	3.00811	1
weedy annual	83772.1	0.92485	0.68549	0.11722	3.42226	1
weedy annual	83772.1	0.98497	0.70006	0.09498	3.66652	1
weedy annual	83772.1	1.03388	0.72241	0.11072	3.81682	1
weedy annual	83772.1	1.09261	0.74703	0.09344	4.37274	1
weedy annual	83772.1	1.15491	0.77513	0.09151	4.92151	1
weedy annual	83772.1	1.21394	0.78724	0.11192	5.08381	1
weedy annual	83772.1	1.28361	0.81159	0.11437	5.22715	1
weedy annual	83772.1	1.31202	0.83251	0.10532	5.22352	1
weedy annual	83772.1	1.32384	0.85272	0.10665	5.22352	1
weedy annual	83772.1	1.352	0.86086	0.11892	5.22715	1
weedy annual	83772.1	1.3545	0.88183	0.16917	5.12982	1
weedy annual	83772.1	1.35213	0.89468	0.20296	5.07623	1
weedy annual	83772.1	1.38722	0.92582	0.2461	5.01464	1
weedy annual	84176	1.35626	0.90981	0.21762	4.94374	1
weedy annual	84176	1.32884	0.89785	0.20668	4.67936	1
weedy annual	84176	1.32716	0.90398	0.18807	4.60187	1
weedy annual	84176	1.34791	0.91935	0.20284	4.65839	1
weedy annual	84176	1.34939	0.92121	0.2086	4.65839	1
weedy annual	84176	1.34555	0.92298	0.18807	4.58471	1
weedy annual	84176	1.33688	0.92962	0.28395	4.45746	1
weedy annual	84176	1.34157	0.93656	0.39816	4.37274	1
weedy annual	84293.6	0.74493	0.44278	0.00128	3.81491	1
weedy annual	84293.6	0.17589	0.00424	0.00089	2.1346	1
weedy annual	84653.6	0.16344	0.00425	0.0009	2.04634	1
weedy annual	84653.6	0.15954	0.00425	0.0009	1.90768	1
weedy annual	86006.8	0.14719	0.0043	0.00099	1.49595	1
weedy annual	86006.8	0.14647	0.00432	0.00105	1.54507	1
weedy annual	86006.8	0.14386	0.00435	0.0012	1.49367	1
weedy annual	86006.8	0.13059	0.00438	0.00144	1.4425	1
weedy annual	86006.9	0.11066	0.00439	0.00175	1.27034	1
weedy annual	86006.9	0.09237	0.0044	0.00256	0.829	1
weedy annual	86006.9	0.0721	0.00442	0.00283	0.31318	1
weedy annual	86006.9	0.05962	0.00444	0.00298	0.06973	1
weedy annual	86566.7	0.06218	0.00443	0.00298	0.0811	1
weedy annual	86566.8	0.06501	0.00443	0.00298	0.10649	1
weedy annual	86566.8	0.06731	0.00442	0.00298	0.15918	1
weedy annual	86566.8	0.07409	0.00442	0.00298	0.54849	1
weedy annual	86566.8	0.0795	0.00441	0.00293	0.59038	1
weedy annual	86566.8	0.08364	0.00441	0.00294	0.58183	1
weedy annual	86566.8	0.0935	0.00441	0.00291	0.86183	1
weedy annual	86566.8	0.10129	0.00441	0.0029	0.85446	1
weedy annual	86566.8	0.11092	0.0044	0.00292	0.94668	1
weedy annual	90248.5	0.16189	0.00452	0.00299	1.84702	1
weedy annual	90248.5	0.22387	0.00465	0.003	2.2263	1
weedy annual	90248.5	0.28298	0.00482	0.00303	2.58288	1
weedy annual	90248.5	0.31238	0.00511	0.00306	2.63981	1
weedy annual	90248.5	0.34764	0.0055	0.00308	2.84206	1
weedy annual	90248.5	0.36247	0.00854	0.00309	2.78674	1
weedy annual	90248.5	0.37509	0.04441	0.0031	2.78674	1
weedy annual	90248.5	0.40767	0.05532	0.00318	2.93944	1
weedy annual	90248.6	0.42223	0.05955	0.00325	2.95754	1
weedy annual	90248.6	0.42966	0.06426	0.00333	3.10909	1
weedy annual	90248.6	0.40769	0.06587	0.00335	2.95754	1
weedy annual	90248.6	0.39033	0.06553	0.00345	3.04148	1
weedy annual	90248.6	0.35679	0.06441	0.00357	2.74009	1
weedy annual	90248.6	0.31497	0.0628	0.00387	2.37181	1
weedy annual	90248.6	0.24992	0.06079	0.00408	1.99001	1
weedy annual	90248.6	0.17248	0.05862	0.00471	1.22609	1
weedy annual	90248.6	0.0999	0.05767	0.03171	0.19256	1
weedy annual	90592.8	12.6498	0.07016	0.03291	75.0259	1
weedy annual	90592.8	22.4164	0.10682	0.03482	76.642	1
weedy annual	90592.8	31.592	1.38925	0.03787	78.0559	1
weedy annual	90592.9	42.3019	64.7786	0.04008	78.348	1
weedy annual	90592.9	53.0885	67.9398	0.04761	78.5291	1
weedy annual	90592.9	62.0369	69.1052	0.06548	78.6498	1
weedy annual	90592.9	66.6801	69.4492	20.3463	78.6903	1
weedy annual	90593	66.7859	69.4565	21.825	78.6903	1
weedy annual	90593	66.7844	69.4565	21.825	78.6903	1
weedy annual	90593	66.7779	69.4565	21.825	78.6903	1
weedy annual	90593	66.7672	69.4565	21.825	78.6903	1
weedy annual	90593	66.7915	69.4565	21.825	78.6903	1
weedy annual	90593	66.8335	69.4565	21.825	78.6903	1
weedy annual	90593	66.8577	69.4565	21.825	78.6903	1
weedy annual	91119.4	66.8577	69.4565	21.825	78.6903	1
weedy annual	91119.4	66.8577	69.4565	21.825	78.6903	1
weedy annual	91119.4	66.8577	69.4565	21.825	78.6903	1
weedy annual	91119.5	66.8577	69.4565	21.825	78.6903	1
weedy annual	91119.5	66.8577	69.4565	21.825	78.6903	1
weedy annual	91119.5	66.8577	69.4565	21.825	78.6903	1
weedy annual	91119.5	66.8577	69.4565	21.825	78.6903	1
weedy annual	91119.5	66.8577	69.4565	21.825	78.6903	1
weedy annual	91119.5	66.8577	69.4565	21.825	78.6903	1
weedy annual	91119.5	66.8577	69.4565	21.825	78.6903	1
weedy annual	91119.5	66.8577	69.4565	21.825	78.6903	1
weedy annual	91119.5	66.8577	69.4565	21.825	78.6903	1
weedy annual	91119.5	66.8577	69.4565	21.825	78.6903	1
weedy annual	91119.5	66.8577	69.4565	21.825	78.6903	1
weedy annual	92749.8	66.8577	69.4565	21.825	78.6903	1
weedy annual	92749.8	66.8577	69.4565	21.825	78.6903	1
weedy annual	92749.8	66.8577	69.4565	21.825	78.6903	1
weedy annual	92749.8	66.8577	69.4565	21.825	78.6903	1
weedy annual	92749.8	66.8577	69.4565	21.825	78.6903	1
weedy annual	92749.8	66.8577	69.4565	21.825	78.6903	1
weedy annual	92749.9	66.8577	69.4565	21.825	78.6903	1
weedy annual	92749.9	66.8577	69.4565	21.825	78.6903	1
weedy annual	92751.2	66.8577	69.4565	21.825	78.6903	1
weedy annual	92751.3	66.8577	69.4565	21.825	78.6903	1
weedy annual	92751.3	66.8577	69.4565	21.825	78.6903	1
weedy annual	92751.3	66.8577	69.4565	21.825	78.6903	1
weedy annual	92751.3	66.8577	69.4565	21.825	78.6903	1
weedy annual	92751.3	66.8577	69.4565	21.825	78.6903	1
weedy annual	92751.3	66.8577	69.4565	21.825	78.6903	1
weedy annual	92751.3	66.8577	69.4565	21.825	78.6903	1
weedy annual	92751.3	66.8577	69.4565	21.825	78.6903	1
weedy annual	92751.3	66.8577	69.4565	21.825	78.6903	1
weedy annual	92751.3	66.8577	69.4565	21.825	78.6903	1
weedy annual	92751.3	66.8577	69.4565	21.825	78.6903	1
weedy annual	92751.3	66.8577	69.4565	21.825	78.6903	1
weedy annual	92751.3	66.8577	69.4565	21.825	78.6903	1
weedy annual	92751.3	66.8577	69.4565	21.825	78.6903	1
weedy annual	93197.3	66.8577	69.4565	21.825	78.6903	1
weedy annual	93197.3	66.8577	69.4565	21.825	78.6903	1
weedy annual	93197.3	66.8577	69.4565	21.825	78.6903	1
weedy annual	93197.3	66.8577	69.4565	21.825	78.6903	1
weedy annual	93197.4	66.8577	69.4565	21.825	78.6903	1
weedy annual	93197.4	66.8577	69.4565	21.825	78.6903	1
weedy annual	93197.4	66.8577	69.4565	21.825	78.6903	1
weedy annual	93197.4	66.8577	69.4565	21.825	78.6903	1
weedy annual	93197.4	66.8577	69.4565	21.825	78.6903	1
weedy annual	93197.4	66.8577	69.4565	21.825	78.6903	1
weedy annual	93197.4	66.8577	69.4565	21.825	78.6903	1
weedy annual	93197.4	66.8577	69.4565	21.825	78.6903	1
weedy annual	93197.4	66.8577	69.4565	21.825	78.6903	1
weedy annual	93197.4	66.8577	69.4565	21.825	78.6903	1
weedy annual	93197.4	66.7984	69.4565	21.825	78.6903	1
weedy annual	93197.4	66.7703	69.4565	20.881	78.6903	1
weedy annual	93197.4	66.735	69.4565	20.8314	78.6903	1
weedy annual	93197.4	66.7095	69.4565	20.8314	78.6903	1
weedy annual	94648.2	66.7091	69.4565	20.8314	78.6903	1
weedy annual	94648.2	66.7092	69.4565	20.8314	78.6903	1
weedy annual	94648.2	66.7101	69.4565	20.8314	78.6903	1
weedy annual	94648.2	66.7106	69.4565	20.8314	78.6903	1
weedy annual	94648.2	66.7102	69.4565	20.8314	78.6903	1
weedy annual	94648.2	66.712	69.4565	20.8314	78.6903	1
weedy annual	94648.3	66.712	69.4565	20.8314	78.6903	1
weedy annual	94648.3	66.7124	69.4565	20.8314	78.6903	1
weedy annual	94648.3	66.7124	69.4565	20.8314	78.6903	1
weedy annual	94648.3	66.7118	69.4565	20.8314	78.6903	1
weedy annual	94648.3	66.7106	69.4565	20.8314	78.6903	1
weedy annual	94648.3	66.7075	69.4565	20.8314	78.6903	1
weedy annual	95355.3	66.6591	69.4565	20.2358	78.6903	1
weedy annual	95355.3	66.6118	69.4565	19.3635	78.6903	1
weedy annual	95355.4	66.6118	69.4565	19.3635	78.6903	1
weedy annual	95355.4	66.6109	69.4565	19.3635	78.6903	1
weedy annual	95355.4	66.611	69.4565	19.3635	78.6903	1
weedy annual	95355.4	66.6121	69.4565	19.3635	78.6903	1
weedy annual	95355.4	66.613	69.4565	19.3635	78.6903	1
weedy annual	95355.4	66.6149	69.4565	19.3635	78.6903	1
weedy annual	95355.4	66.6192	69.4565	19.3635	78.6903	1
weedy annual	95355.4	66.6197	69.4565	19.3635	78.6903	1
weedy annual	95355.4	66.6218	69.4565	19.3635	78.6903	1
weedy annual	95355.4	66.6222	69.4565	19.3635	78.6903	1
weedy annual	95355.4	66.6234	69.4565	19.3635	78.6903	1
weedy annual	95355.4	66.6234	69.4565	19.3635	78.6903	1
weedy annual	96112.3	66.6222	69.4565	19.3635	78.6903	1
weedy annual	96112.3	66.6266	69.4565	19.3635	78.6903	1
weedy annual	96112.3	66.6219	69.4565	19.3635	78.6903	1
weedy annual	96112.3	66.6197	69.4565	19.3635	78.6903	1
weedy annual	96112.3	66.6179	69.4565	19.3635	78.6903	1
weedy annual	96112.3	66.6148	69.4565	19.3635	78.6903	1
weedy annual	96112.3	66.6129	69.4565	19.3635	78.6903	1
weedy annual	96112.3	66.6031	69.4565	19.3635	78.6903	1
weedy annual	96112.3	66.6042	69.4565	19.3635	78.6903	1
weedy annual	96112.3	66.5979	69.4565	19.3053	78.6903	1
weedy annual	96112.3	66.5876	69.4565	19.3053	78.6903	1
weedy annual	96112.3	66.5734	69.4565	19.2529	78.6903	1
weedy annual	96112.3	66.5533	69.4565	19.1687	78.6903	1
weedy annual	96112.3	66.4433	69.4565	3.59479	78.6903	1
weedy annual	96112.3	66.4086	69.4565	2.70731	78.6903	1
weedy annual	96112.4	66.4103	69.4565	2.70731	78.6903	1
weedy annual	96112.4	66.4078	69.4565	2.38116	78.6903	1
weedy annual	96112.4	66.409	69.4565	2.46875	78.6903	1
weedy annual	96112.4	66.407	69.4565	2.38116	78.6903	1
weedy annual	96112.4	66.4122	69.4565	2.914	78.6903	1
weedy annual	96112.4	66.3405	69.4565	2.03599	78.6903	1
weedy annual	96112.4	66.3108	69.4565	1.83952	78.6903	1
weedy annual	96112.4	66.2788	69.4565	2.03599	78.6903	1
weedy annual	96112.4	66.2486	69.4565	2.0186	78.6903	1
weedy annual	96112.4	66.2376	69.4565	1.69148	78.6903	1
weedy annual	96751.9	66.2302	69.4565	1.1957	78.6903	1
weedy annual	96751.9	66.2311	69.4565	1.38087	78.6903	1
weedy annual	96751.9	66.2279	69.4565	1.17045	78.6903	1
weedy annual	96751.9	66.2276	69.4565	1.0637	78.6903	1
weedy annual	96751.9	66.2225	69.4565	0.93295	78.6903	1
weedy annual	96751.9	66.2223	69.4565	0.93295	78.6903	1
weedy annual	96751.9	66.2227	69.4565	1.04534	78.6903	1
weedy annual	96751.9	66.2243	69.4565	1.0637	78.6903	1
weedy annual	96751.9	66.214	69.4565	1.17045	78.6903	1
weedy annual	96751.9	66.2031	69.4565	1.1957	78.6903	1
weedy annual	96752	66.1608	69.4565	1.1957	78.6903	1
weedy annual	98808.1	66.1569	69.4565	0.8853	78.6903	1
weedy annual	98808.1	66.1546	69.4565	0.87831	78.6903	1
weedy annual	98808.1	66.1598	69.4565	1.04304	78.6903	1
weedy annual	98808.1	66.1611	69.4565	0.94131	78.6903	1
weedy annual	98808.2	66.1633	69.4565	0.91747	78.6903	1
weedy annual	98808.2	66.1673	69.4565	1.10093	78.6903	1
weedy annual	98808.2	66.1723	69.4565	1.31498	78.6903	1
weedy annual	98808.2	66.1715	69.4565	1.23556	78.6903	1
weedy annual	98808.2	66.1739	69.4565	1.31525	78.6903	1
weedy annual	98808.2	66.1717	69.4565	1.31498	78.6903	1
weedy annual	98808.2	66.1667	69.4565	1.21778	78.6903	1
weedy annual	98808.2	66.1614	69.4565	1.10093	78.6903	1
weedy annual	98808.2	66.1618	69.4565	1.1156	78.6903	1
weedy annual	98808.2	66.1577	69.4565	1.00005	78.6903	1
weedy annual	99438	66.1586	69.4565	1.10093	78.6903	1
weedy annual	99438.1	66.157	69.4565	1.00005	78.6903	1
weedy annual	99438.1	66.1593	69.4565	1.18665	78.6903	1
weedy annual	99438.1	66.1595	69.4565	1.1156	78.6903	1
weedy annual	99438.1	66.1589	69.4565	1.01824	78.6903	1
weedy annual	99438.1	66.1579	69.4565	0.94332	78.6903	1
weedy annual	99438.3	66.1622	69.4565	1.1156	78.6903	1
weedy annual	99438.3	66.1634	69.4565	1.1957	78.6903	1
weedy annual	99438.3	66.1662	69.4565	1.35948	78.6903	1
weedy annual	99438.3	66.1689	69.4565	1.39812	78.6903	1
weedy annual	99438.3	66.1704	69.4565	1.39812	78.6903	1
weedy annual	99877.4	66.1704	69.4565	1.39812	78.6903	1
weedy annual	99877.4	66.1782	69.4565	1.8566	78.6903	1
weedy annual	99877.4	66.1776	69.4565	1.69148	78.6903	1
weedy annual	99877.4	66.1777	69.4565	1.69148	78.6903	1
weedy annual	99877.4	66.1787	69.4565	1.69148	78.6903	1
weedy annual	99877.5	66.1819	69.4565	1.91421	78.6903	1
weedy annual	99877.5	66.1837	69.4565	1.99526	78.6903	1
weedy annual	99877.5	66.1792	69.4565	1.79689	78.6903	1
weedy annual	100040	66.1692	69.4565	1.51395	78.6903	1
weedy annual	100040	66.1708	69.4565	1.51395	78.6903	1
weedy annual	100040	66.1692	69.4565	1.49087	78.6903	1
weedy annual	100040	66.1628	69.4565	1.18872	78.6903	1
weedy annual	100040	66.1586	69.4565	1.20908	78.6903	1
weedy annual	100040	66.16	69.4565	1.31498	78.6903	1
weedy annual	100040	66.1611	69.4565	1.20975	78.6903	1
weedy annual	100040	66.1606	69.4565	1.20975	78.6903	1
weedy annual	100040	66.1617	69.4565	1.18995	78.6903	1
weedy annual	100040	66.1634	69.4565	1.18995	78.6903	1
weedy annual	100041	66.161	69.4565	1.28784	78.6903	1
weedy annual	100307	66.1629	69.4565	1.35948	78.6903	1
weedy annual	100732	66.1632	69.4565	1.50792	78.6903	1
weedy annual	100732	66.1663	69.4565	1.6685	78.6903	1
weedy annual	100732	66.1671	69.4565	1.65278	78.6903	1
weedy annual	100732	66.1676	69.4565	1.65278	78.6903	1
weedy annual	100732	66.1587	69.4565	1.74252	78.6903	1
weedy annual	100732	66.1603	69.4565	1.76729	78.6903	1
weedy annual	100732	66.1564	69.4565	1.64668	78.6903	1
weedy annual	100732	66.1567	69.4565	1.64668	78.6903	1
weedy annual	101357	66.2638	69.4565	2.15344	78.6903	1
weedy annual	101357	66.3283	69.4565	2.39891	78.6903	1
weedy annual	101357	66.4896	69.4565	13.881	78.6903	1
weedy annual	101357	66.6388	69.4565	16.2759	78.6903	1
weedy annual	101357	66.6448	69.4565	16.2759	78.6903	1
weedy annual	101357	66.6531	69.4565	16.2759	78.6903	1
weedy annual	101357	66.6655	69.4565	16.2759	78.6903	1
weedy annual	101357	66.6655	69.4565	16.2759	78.6903	1
weedy annual	101357	66.6655	69.4565	16.2759	78.6903	1
weedy annual	101357	66.6655	69.4565	16.2759	78.6903	1
weedy annual	101357	66.665	69.4565	16.2759	78.6903	1
weedy annual	101357	66.665	69.4565	16.2759	78.6903	1
weedy annual	101357	66.6732	69.4565	16.2759	78.6903	1
weedy annual	101357	66.6735	69.4565	16.2759	78.6903	1
weedy annual	101369	66.6733	69.4565	16.2759	78.6903	1
[truncated: 159,793 more rows]

## Sheet: Suppl Table 3
Gene ID	GO term
SECCE1Rv1G0011630	GO:0003677
SECCE1Rv1G0011640	GO:0003677
SECCE1Rv1G0011650	GO:0006351
SECCE1Rv1G0011650	GO:0006355
SECCE1Rv1G0011650	GO:0006808
SECCE1Rv1G0011650	GO:0009507
SECCE1Rv1G0011650	GO:0009536
SECCE1Rv1G0011650	GO:0030234
SECCE1Rv1G0011650	GO:0050790
SECCE1Rv1G0011660	GO:0005739
SECCE1Rv1G0011660	GO:0005743
SECCE1Rv1G0011660	GO:0009055
SECCE1Rv1G0011660	GO:0016020
SECCE1Rv1G0011660	GO:0016021
SECCE1Rv1G0011660	GO:0016491
SECCE1Rv1G0011660	GO:0022904
SECCE1Rv1G0011660	GO:0046872
SECCE1Rv1G0011660	GO:0055114
SECCE1Rv1G0011660	GO:0070469
SECCE1Rv1G0011700	GO:0004177
SECCE1Rv1G0011700	GO:0006508
SECCE1Rv1G0011700	GO:0008233
SECCE1Rv1G0011700	GO:0008236
SECCE1Rv1G0011700	GO:0008239
SECCE1Rv1G0011700	GO:0016787
SECCE1Rv1G0011700	GO:0043171
SECCE1Rv1G0011700	GO:0070009
SECCE1Rv1G0011710	GO:0004177
SECCE1Rv1G0011710	GO:0006508
SECCE1Rv1G0011710	GO:0008233
SECCE1Rv1G0011710	GO:0008236
SECCE1Rv1G0011710	GO:0008239
SECCE1Rv1G0011710	GO:0016787
SECCE1Rv1G0011710	GO:0043171
SECCE1Rv1G0011710	GO:0070009
SECCE1Rv1G0011720	GO:0016788
SECCE1Rv1G0011730	GO:0016788
SECCE1Rv1G0011740	GO:0004497
SECCE1Rv1G0011740	GO:0005506
SECCE1Rv1G0011740	GO:0016491
SECCE1Rv1G0011740	GO:0016705
SECCE1Rv1G0011740	GO:0020037
SECCE1Rv1G0011740	GO:0046872
SECCE1Rv1G0011740	GO:0055114
SECCE1Rv1G0011770	GO:0004497
SECCE1Rv1G0011770	GO:0005506
SECCE1Rv1G0011770	GO:0016491
SECCE1Rv1G0011770	GO:0016705
SECCE1Rv1G0011770	GO:0020037
SECCE1Rv1G0011770	GO:0046872
SECCE1Rv1G0011770	GO:0055114
SECCE1Rv1G0011780	GO:0003676
SECCE1Rv1G0011790	GO:0016788
SECCE1Rv1G0011800	GO:0000166
SECCE1Rv1G0011800	GO:0004672
SECCE1Rv1G0011800	GO:0004674
SECCE1Rv1G0011800	GO:0005524
SECCE1Rv1G0011800	GO:0006468
SECCE1Rv1G0011800	GO:0016301
SECCE1Rv1G0011800	GO:0016310
SECCE1Rv1G0011840	GO:0003824
SECCE1Rv1G0011840	GO:0004721
SECCE1Rv1G0011840	GO:0004722
SECCE1Rv1G0011840	GO:0006470
SECCE1Rv1G0011840	GO:0016787
SECCE1Rv1G0011840	GO:0043169
SECCE1Rv1G0011840	GO:0046872
SECCE1Rv1G0011850	GO:0003676
SECCE1Rv1G0011850	GO:0008270
SECCE1Rv1G0011850	GO:0015074
SECCE1Rv1G0011860	GO:0004601
SECCE1Rv1G0011860	GO:0005576
SECCE1Rv1G0011860	GO:0006979
SECCE1Rv1G0011860	GO:0016491
SECCE1Rv1G0011860	GO:0020037
SECCE1Rv1G0011860	GO:0042744
SECCE1Rv1G0011860	GO:0046872
SECCE1Rv1G0011860	GO:0055114
SECCE1Rv1G0011860	GO:0098869
SECCE1Rv1G0011870	GO:0004601
SECCE1Rv1G0011870	GO:0005576
SECCE1Rv1G0011870	GO:0006979
SECCE1Rv1G0011870	GO:0016491
SECCE1Rv1G0011870	GO:0020037
SECCE1Rv1G0011870	GO:0042744
SECCE1Rv1G0011870	GO:0046872
SECCE1Rv1G0011870	GO:0055114
SECCE1Rv1G0011870	GO:0098869
SECCE1Rv1G0011890	GO:0016020
SECCE1Rv1G0011890	GO:0016021
SECCE1Rv1G0011900	GO:0004601
SECCE1Rv1G0011900	GO:0005576
SECCE1Rv1G0011900	GO:0006979
SECCE1Rv1G0011900	GO:0016491
SECCE1Rv1G0011900	GO:0020037
SECCE1Rv1G0011900	GO:0042744
SECCE1Rv1G0011900	GO:0046872
SECCE1Rv1G0011900	GO:0055114
SECCE1Rv1G0011900	GO:0098869
SECCE1Rv1G0011910	GO:0004601
SECCE1Rv1G0011910	GO:0005576
SECCE1Rv1G0011910	GO:0006979
SECCE1Rv1G0011910	GO:0016491
SECCE1Rv1G0011910	GO:0020037
SECCE1Rv1G0011910	GO:0042744
SECCE1Rv1G0011910	GO:0046872
SECCE1Rv1G0011910	GO:0055114
SECCE1Rv1G0011910	GO:0098869
SECCE1Rv1G0011930	GO:0004601
SECCE1Rv1G0011930	GO:0005576
SECCE1Rv1G0011930	GO:0006979
SECCE1Rv1G0011930	GO:0016491
SECCE1Rv1G0011930	GO:0020037
SECCE1Rv1G0011930	GO:0042744
SECCE1Rv1G0011930	GO:0046872
SECCE1Rv1G0011930	GO:0055114
SECCE1Rv1G0011930	GO:0098869
SECCE1Rv1G0011940	GO:0003676
SECCE1Rv1G0011940	GO:0003677
SECCE1Rv1G0011940	GO:0005634
SECCE1Rv1G0011940	GO:0006260
SECCE1Rv1G0011940	GO:0006281
SECCE1Rv1G0011940	GO:0006310
SECCE1Rv1G0011940	GO:0008270
SECCE1Rv1G0011940	GO:0046872
SECCE1Rv1G0011950	GO:0016020
SECCE1Rv1G0011960	GO:0005515
SECCE1Rv1G0011960	GO:0005737
SECCE1Rv1G0011960	GO:0005856
SECCE1Rv1G0011960	GO:0005874
SECCE1Rv1G0011960	GO:0005881
SECCE1Rv1G0011960	GO:0007026
SECCE1Rv1G0011960	GO:0008017
SECCE1Rv1G0011960	GO:0030425
SECCE1Rv1G0011960	GO:0035371
SECCE1Rv1G0011960	GO:0042599
SECCE1Rv1G0011960	GO:0051010
SECCE1Rv1G0011960	GO:1901588
SECCE1Rv1G0011970	GO:0005515
SECCE1Rv1G0011970	GO:0005737
SECCE1Rv1G0011970	GO:0005856
SECCE1Rv1G0011970	GO:0005874
SECCE1Rv1G0011970	GO:0005881
SECCE1Rv1G0011970	GO:0007026
SECCE1Rv1G0011970	GO:0008017
SECCE1Rv1G0011970	GO:0030425
SECCE1Rv1G0011970	GO:0035371
SECCE1Rv1G0011970	GO:0042599
SECCE1Rv1G0011970	GO:0051010
SECCE1Rv1G0011970	GO:1901588
SECCE1Rv1G0011990	GO:0005515
SECCE1Rv1G0011990	GO:0005737
SECCE1Rv1G0011990	GO:0005856
SECCE1Rv1G0011990	GO:0005874
SECCE1Rv1G0011990	GO:0005881
SECCE1Rv1G0011990	GO:0007026
SECCE1Rv1G0011990	GO:0008017
SECCE1Rv1G0011990	GO:0030425
SECCE1Rv1G0011990	GO:0035371
SECCE1Rv1G0011990	GO:0042599
SECCE1Rv1G0011990	GO:0051010
SECCE1Rv1G0011990	GO:1901588
SECCE1Rv1G0012000	GO:0003824
SECCE1Rv1G0012000	GO:0004619
SECCE1Rv1G0012000	GO:0006096
SECCE1Rv1G0012000	GO:0008152
SECCE1Rv1G0012000	GO:0016868
SECCE1Rv1G0012010	GO:0016740
SECCE1Rv1G0012010	GO:0016747
SECCE1Rv1G0012020	GO:0001510
SECCE1Rv1G0012020	GO:0003723
SECCE1Rv1G0012020	GO:0006396
SECCE1Rv1G0012020	GO:0008168
SECCE1Rv1G0012020	GO:0008173
SECCE1Rv1G0012020	GO:0016740
SECCE1Rv1G0012020	GO:0032259
SECCE1Rv1G0012050	GO:0016740
SECCE1Rv1G0012050	GO:0016747
SECCE1Rv1G0012070	GO:0003676
SECCE1Rv1G0012070	GO:0003729
SECCE1Rv1G0012070	GO:0004386
SECCE1Rv1G0012070	GO:0005524
SECCE1Rv1G0012070	GO:0009507
SECCE1Rv1G0012070	GO:0046872
SECCE1Rv1G0012080	GO:0003824
SECCE1Rv1G0012080	GO:0004559
SECCE1Rv1G0012080	GO:0005975
SECCE1Rv1G0012080	GO:0006013
SECCE1Rv1G0012080	GO:0008152
SECCE1Rv1G0012080	GO:0016787
SECCE1Rv1G0012080	GO:0016798
SECCE1Rv1G0012080	GO:0030246
SECCE1Rv1G0012080	GO:0046872
SECCE1Rv1G0012110	GO:0003747
SECCE1Rv1G0012110	GO:0005737
SECCE1Rv1G0012110	GO:0006412
SECCE1Rv1G0012110	GO:0006415
SECCE1Rv1G0012110	GO:0016149
SECCE1Rv1G0012120	GO:0003677
SECCE1Rv1G0012130	GO:0004601
SECCE1Rv1G0012130	GO:0005576
SECCE1Rv1G0012130	GO:0006979
SECCE1Rv1G0012130	GO:0016020
SECCE1Rv1G0012130	GO:0016021
SECCE1Rv1G0012130	GO:0016491
SECCE1Rv1G0012130	GO:0020037
SECCE1Rv1G0012130	GO:0042744
SECCE1Rv1G0012130	GO:0046872
SECCE1Rv1G0012130	GO:0055114
SECCE1Rv1G0012130	GO:0098869
SECCE1Rv1G0012140	GO:0000981
SECCE1Rv1G0012140	GO:0001135
SECCE1Rv1G0012140	GO:0003677
SECCE1Rv1G0012140	GO:0005634
SECCE1Rv1G0012140	GO:0006357
SECCE1Rv1G0012140	GO:0010119
SECCE1Rv1G0012140	GO:0030154
SECCE1Rv1G0012140	GO:0043565
SECCE1Rv1G0012140	GO:0044212
SECCE1Rv1G0012160	GO:0046983
SECCE1Rv1G0012170	GO:0003677
SECCE1Rv1G0012180	GO:0000228
SECCE1Rv1G0012180	GO:0006338
SECCE1Rv1G0012190	GO:0004568
SECCE1Rv1G0012190	GO:0005975
SECCE1Rv1G0012190	GO:0006032
SECCE1Rv1G0012190	GO:0008152
SECCE1Rv1G0012190	GO:0016787
SECCE1Rv1G0012190	GO:0016798
SECCE1Rv1G0012190	GO:0016998
SECCE1Rv1G0012200	GO:0015948
SECCE1Rv1G0012200	GO:0016740
SECCE1Rv1G0012200	GO:0050524
SECCE1Rv1G0019670	GO:0003735
SECCE1Rv1G0019670	GO:0005622
SECCE1Rv1G0019670	GO:0005737
SECCE1Rv1G0019670	GO:0005840
SECCE1Rv1G0019670	GO:0006412
SECCE1Rv1G0019670	GO:0022627
SECCE1Rv1G0019700	GO:0000166
SECCE1Rv1G0019700	GO:0003677
SECCE1Rv1G0019700	GO:0003678
SECCE1Rv1G0019700	GO:0004386
SECCE1Rv1G0019700	GO:0005524
SECCE1Rv1G0019700	GO:0005634
SECCE1Rv1G0019700	GO:0006260
SECCE1Rv1G0019700	GO:0006270
SECCE1Rv1G0019700	GO:0016787
SECCE1Rv1G0019700	GO:0032508
SECCE1Rv1G0019700	GO:0042555
SECCE1Rv1G0019720	GO:0003676
SECCE1Rv1G0019720	GO:0008270
SECCE1Rv1G0019720	GO:0015074
SECCE1Rv1G0019790	GO:0003677
SECCE1Rv1G0019790	GO:0046983
SECCE1Rv1G0019910	GO:0000166
SECCE1Rv1G0019910	GO:0003934
SECCE1Rv1G0019910	GO:0005525
SECCE1Rv1G0019910	GO:0005737
SECCE1Rv1G0019910	GO:0006730
SECCE1Rv1G0019910	GO:0016787
SECCE1Rv1G0019910	GO:0035998
SECCE1Rv1G0019910	GO:0046654
SECCE1Rv1G0019910	GO:0046872
SECCE1Rv1G0019920	GO:0004652
SECCE1Rv1G0019920	GO:0016740
SECCE1Rv1G0019920	GO:0016779
SECCE1Rv1G0019960	GO:0004325
SECCE1Rv1G0019960	GO:0006779
SECCE1Rv1G0019960	GO:0006783
SECCE1Rv1G0019960	GO:0016829
SECCE1Rv1G0039600	GO:0004553
SECCE1Rv1G0039600	GO:0005975
SECCE1Rv1G0039600	GO:0008152
SECCE1Rv1G0039600	GO:0016787
SECCE1Rv1G0039600	GO:0016798
SECCE1Rv1G0039600	GO:0042973
SECCE1Rv1G0039610	GO:0009055
SECCE1Rv1G0039610	GO:0009507
SECCE1Rv1G0039610	GO:0009536
SECCE1Rv1G0039610	GO:0022900
SECCE1Rv1G0039610	GO:0046872
SECCE1Rv1G0039610	GO:0051536
SECCE1Rv1G0039610	GO:0051537
SECCE1Rv1G0039610	GO:0055114
SECCE1Rv1G0039620	GO:0016020
SECCE1Rv1G0039620	GO:0016192
SECCE1Rv1G0039620	GO:0048193
SECCE1Rv1G0039630	GO:0000166
SECCE1Rv1G0039630	GO:0003924
SECCE1Rv1G0039630	GO:0005525
SECCE1Rv1G0039630	GO:0005737
SECCE1Rv1G0039630	GO:0051301
SECCE1Rv1G0039640	GO:0016020
SECCE1Rv1G0039640	GO:0016021
SECCE1Rv1G0039640	GO:0022857
SECCE1Rv1G0039640	GO:0055085
SECCE1Rv1G0039650	GO:0003676
SECCE1Rv1G0039650	GO:0005634
SECCE1Rv1G0039670	GO:0016020
SECCE1Rv1G0039670	GO:0016021
SECCE1Rv1G0039670	GO:0022857
SECCE1Rv1G0039670	GO:0055085
SECCE1Rv1G0039700	GO:0016020
SECCE1Rv1G0039700	GO:0016021
SECCE1Rv1G0039700	GO:0022857
SECCE1Rv1G0039700	GO:0055085
SECCE1Rv1G0039740	GO:0005506
SECCE1Rv1G0039740	GO:0016020
SECCE1Rv1G0039740	GO:0016021
SECCE1Rv1G0039740	GO:0016705
SECCE1Rv1G0039740	GO:0020037
SECCE1Rv1G0039740	GO:0055114
SECCE1Rv1G0039760	GO:0003735
SECCE1Rv1G0039760	GO:0005622
SECCE1Rv1G0039760	GO:0005840
SECCE1Rv1G0039760	GO:0006414
SECCE1Rv1G0039770	GO:0005634
SECCE1Rv1G0039780	GO:0003824
SECCE1Rv1G0039780	GO:0006281
SECCE1Rv1G0039780	GO:0006284
SECCE1Rv1G0039780	GO:0051539
SECCE1Rv1G0039790	GO:0003824
SECCE1Rv1G0039790	GO:0006281
SECCE1Rv1G0039790	GO:0006284
SECCE1Rv1G0039790	GO:0051539
SECCE1Rv1G0039800	GO:0004057
SECCE1Rv1G0039800	GO:0016598
SECCE1Rv1G0039800	GO:0016740
SECCE1Rv1G0039800	GO:0016746
SECCE1Rv1G0039810	GO:0016301
SECCE1Rv1G0039810	GO:0016310
SECCE1Rv1G0039810	GO:0030246
SECCE1Rv1G0039810	GO:2001070
SECCE1Rv1G0039820	GO:0008152
SECCE1Rv1G0039820	GO:0009908
SECCE1Rv1G0039820	GO:0010143
SECCE1Rv1G0039820	GO:0016020
SECCE1Rv1G0039820	GO:0016021
SECCE1Rv1G0039820	GO:0016311
SECCE1Rv1G0039820	GO:0016740
SECCE1Rv1G0039820	GO:0016746
SECCE1Rv1G0039820	GO:0016791
SECCE1Rv1G0039820	GO:0090447
SECCE1Rv1G0039830	GO:0016020
SECCE1Rv1G0039830	GO:0016021
SECCE1Rv1G0039840	GO:0003676
SECCE1Rv1G0039840	GO:0015074
SECCE1Rv1G0039850	GO:0003676
SECCE1Rv1G0039850	GO:0015074
SECCE1Rv1G0039870	GO:0008152
SECCE1Rv1G0039870	GO:0009908
SECCE1Rv1G0039870	GO:0010143
SECCE1Rv1G0039870	GO:0016020
SECCE1Rv1G0039870	GO:0016021
SECCE1Rv1G0039870	GO:0016311
SECCE1Rv1G0039870	GO:0016740
SECCE1Rv1G0039870	GO:0016746
SECCE1Rv1G0039870	GO:0016791
SECCE1Rv1G0039870	GO:0090447
SECCE1Rv1G0039880	GO:0016740
SECCE1Rv1G0039880	GO:0016747
SECCE1Rv1G0039910	GO:0003677
SECCE1Rv1G0039910	GO:0005634
SECCE1Rv1G0039910	GO:0006351
SECCE1Rv1G0039910	GO:0006355
SECCE1Rv1G0039920	GO:0003677
SECCE1Rv1G0039920	GO:0005634
SECCE1Rv1G0039920	GO:0006351
SECCE1Rv1G0039920	GO:0006355
SECCE1Rv1G0039930	GO:0004553
SECCE1Rv1G0039930	GO:0005975
SECCE1Rv1G0039930	GO:0008152
SECCE1Rv1G0039930	GO:0008422
SECCE1Rv1G0039930	GO:0016787
SECCE1Rv1G0039930	GO:0016798
SECCE1Rv1G0039930	GO:0102483
SECCE1Rv1G0039950	GO:0016020
SECCE1Rv1G0039950	GO:0016021
SECCE1Rv1G0039950	GO:0055085
SECCE1Rv1G0039960	GO:0016020
SECCE1Rv1G0039960	GO:0016021
SECCE1Rv1G0039960	GO:0055085
SECCE1Rv1G0039970	GO:0016020
SECCE1Rv1G0039970	GO:0016021
SECCE1Rv1G0039970	GO:0055085
SECCE1Rv1G0039980	GO:0003677
SECCE1Rv1G0039980	GO:0003700
SECCE1Rv1G0039980	GO:0005634
SECCE1Rv1G0039980	GO:0006351
SECCE1Rv1G0039980	GO:0006355
SECCE1Rv1G0040050	GO:0005507
SECCE1Rv1G0040050	GO:0005576
SECCE1Rv1G0040050	GO:0016491
SECCE1Rv1G0040050	GO:0046274
SECCE1Rv1G0040050	GO:0046872
SECCE1Rv1G0040050	GO:0048046
SECCE1Rv1G0040050	GO:0052716
SECCE1Rv1G0040050	GO:0055114
SECCE1Rv1G0040060	GO:0000413
SECCE1Rv1G0040060	GO:0003755
SECCE1Rv1G0040060	GO:0016853
SECCE1Rv1G0040070	GO:0000413
SECCE1Rv1G0040070	GO:0003755
SECCE1Rv1G0040070	GO:0016853
SECCE1Rv1G0040080	GO:0016020
SECCE1Rv1G0040080	GO:0016021
SECCE1Rv1G0040080	GO:0016740
SECCE1Rv1G0040080	GO:0016746
SECCE1Rv1G0040080	GO:0019706
SECCE1Rv1G0040120	GO:0008152
SECCE1Rv1G0040120	GO:0016020
SECCE1Rv1G0040120	GO:0016021
SECCE1Rv1G0040120	GO:0016740
SECCE1Rv1G0040120	GO:0016746
SECCE1Rv1G0040140	GO:0016740
SECCE1Rv1G0040140	GO:0016747
SECCE1Rv1G0040150	GO:0016740
SECCE1Rv1G0040150	GO:0016747
SECCE1Rv1G0040170	GO:0005886
SECCE1Rv1G0040170	GO:0016020
SECCE1Rv1G0040170	GO:0016021
SECCE1Rv1G0040180	GO:0005886
SECCE1Rv1G0040180	GO:0016020
SECCE1Rv1G0040180	GO:0016021
SECCE1Rv1G0040190	GO:0008106
SECCE1Rv1G0040190	GO:0016491
SECCE1Rv1G0040190	GO:0055114
SECCE1Rv1G0040200	GO:0008106
SECCE1Rv1G0040200	GO:0016491
SECCE1Rv1G0040200	GO:0055114
SECCE1Rv1G0040210	GO:0008106
SECCE1Rv1G0040210	GO:0016491
SECCE1Rv1G0040210	GO:0055114
SECCE1Rv1G0040230	GO:0016491
SECCE1Rv1G0040230	GO:0055114
SECCE1Rv1G0040250	GO:0016491
SECCE1Rv1G0040250	GO:0055114
SECCE1Rv1G0040260	GO:0016491
SECCE1Rv1G0040260	GO:0055114
SECCE1Rv1G0040270	GO:0005759
SECCE1Rv1G0040280	GO:0016020
SECCE1Rv1G0040280	GO:0016021
SECCE1Rv1G0040290	GO:0004845
SECCE1Rv1G0040290	GO:0006223
SECCE1Rv1G0040290	GO:0009116
SECCE1Rv1G0040290	GO:0016740
SECCE1Rv1G0040290	GO:0016757
SECCE1Rv1G0040300	GO:0016020
SECCE1Rv1G0040300	GO:0016021
SECCE1Rv1G0040320	GO:0000166
SECCE1Rv1G0040320	GO:0003824
SECCE1Rv1G0040320	GO:0004349
SECCE1Rv1G0040320	GO:0004350
SECCE1Rv1G0040320	GO:0005524
SECCE1Rv1G0040320	GO:0005737
SECCE1Rv1G0040320	GO:0006561
SECCE1Rv1G0040320	GO:0008152
SECCE1Rv1G0040320	GO:0008652
SECCE1Rv1G0040320	GO:0016301
SECCE1Rv1G0040320	GO:0016310
SECCE1Rv1G0040320	GO:0016491
SECCE1Rv1G0040320	GO:0016620
SECCE1Rv1G0040320	GO:0016740
SECCE1Rv1G0040320	GO:0055114
SECCE1Rv1G0040320	GO:0055129
SECCE1Rv1G0040330	GO:0046983
SECCE1Rv1G0040350	GO:0004252
SECCE1Rv1G0040350	GO:0006508
SECCE1Rv1G0040350	GO:0008233
SECCE1Rv1G0040350	GO:0016787
SECCE1Rv1G0040360	GO:0004519
SECCE1Rv1G0040360	GO:0090305
SECCE1Rv1G0040370	GO:0004519
SECCE1Rv1G0040370	GO:0090305
SECCE1Rv1G0040390	GO:0003677
SECCE1Rv1G0040390	GO:0005634
SECCE1Rv1G0040390	GO:0006355
SECCE1Rv1G0040420	GO:0005085
SECCE1Rv1G0040420	GO:0005089
SECCE1Rv1G0040430	GO:0005085
SECCE1Rv1G0040430	GO:0005089
SECCE1Rv1G0040440	GO:0000811
SECCE1Rv1G0040440	GO:0005634
SECCE1Rv1G0040440	GO:0006260
SECCE1Rv1G0042370	GO:0006812
SECCE1Rv1G0042370	GO:0015299
SECCE1Rv1G0042370	GO:0016020
SECCE1Rv1G0042370	GO:0016021
SECCE1Rv1G0042370	GO:0055085
SECCE1Rv1G0042370	GO:1902600
SECCE1Rv1G0042380	GO:0006812
SECCE1Rv1G0042380	GO:0015299
SECCE1Rv1G0042380	GO:0016020
SECCE1Rv1G0042380	GO:0016021
SECCE1Rv1G0042380	GO:0055085
SECCE1Rv1G0042380	GO:1902600
SECCE1Rv1G0042410	GO:0000145
SECCE1Rv1G0042410	GO:0006887
SECCE1Rv1G0042420	GO:0016020
SECCE1Rv1G0042420	GO:0016021
SECCE1Rv1G0042430	GO:0016020
SECCE1Rv1G0042430	GO:0016021
SECCE1Rv1G0042440	GO:0016020
SECCE1Rv1G0042440	GO:0016021
SECCE1Rv1G0042450	GO:0016491
SECCE1Rv1G0042450	GO:0055114
SECCE1Rv1G0042460	GO:0006400
SECCE1Rv1G0042460	GO:0008033
SECCE1Rv1G0042460	GO:0008168
SECCE1Rv1G0042460	GO:0008176
SECCE1Rv1G0042460	GO:0016740
SECCE1Rv1G0042460	GO:0032259
SECCE1Rv1G0042460	GO:0036265
SECCE1Rv1G0042460	GO:0040007
SECCE1Rv1G0042460	GO:0043527
SECCE1Rv1G0042460	GO:0106004
SECCE1Rv1G0042480	GO:0003677
SECCE1Rv1G0042480	GO:0003700
SECCE1Rv1G0042480	GO:0005634
SECCE1Rv1G0042480	GO:0006351
SECCE1Rv1G0042480	GO:0006355
SECCE1Rv1G0042480	GO:0043565
SECCE1Rv1G0042490	GO:0005886
SECCE1Rv1G0042490	GO:0006979
SECCE1Rv1G0042490	GO:0016020
SECCE1Rv1G0042490	GO:0016021
SECCE1Rv1G0042500	GO:0005515
SECCE1Rv1G0042500	GO:0009507
SECCE1Rv1G0042500	GO:0009535
SECCE1Rv1G0042500	GO:0009536
SECCE1Rv1G0042500	GO:0009579
SECCE1Rv1G0042500	GO:0009735
SECCE1Rv1G0042500	GO:0016020
SECCE1Rv1G0042500	GO:0016021
SECCE1Rv1G0042500	GO:0061635
SECCE1Rv1G0042510	GO:0005515
SECCE1Rv1G0042510	GO:0009507
SECCE1Rv1G0042510	GO:0009535
SECCE1Rv1G0042510	GO:0009536
SECCE1Rv1G0042510	GO:0009579
SECCE1Rv1G0042510	GO:0009735
SECCE1Rv1G0042510	GO:0016020
SECCE1Rv1G0042510	GO:0016021
SECCE1Rv1G0042510	GO:0061635
SECCE1Rv1G0042520	GO:0005622
SECCE1Rv1G0042520	GO:0006886
SECCE1Rv1G0042530	GO:0003824
SECCE1Rv1G0042530	GO:0008483
SECCE1Rv1G0042530	GO:0016740
SECCE1Rv1G0042530	GO:0030170
SECCE1Rv1G0042540	GO:0016020
SECCE1Rv1G0042540	GO:0016021
SECCE1Rv1G0042600	GO:0004672
SECCE1Rv1G0042600	GO:0005524
SECCE1Rv1G0042600	GO:0006468
SECCE1Rv1G0042600	GO:0016020
SECCE1Rv1G0042600	GO:0016021
SECCE1Rv1G0042600	GO:0016301
SECCE1Rv1G0042600	GO:0016310
SECCE1Rv1G0042600	GO:0030246
SECCE1Rv1G0042610	GO:0000166
SECCE1Rv1G0042610	GO:0000347
SECCE1Rv1G0042610	GO:0003677
SECCE1Rv1G0042610	GO:0004386
SECCE1Rv1G0042610	GO:0005524
SECCE1Rv1G0042610	GO:0005634
SECCE1Rv1G0042610	GO:0006260
SECCE1Rv1G0042610	GO:0006270
SECCE1Rv1G0042610	GO:0016787
SECCE1Rv1G0042610	GO:0042555
SECCE1Rv1G0042620	GO:0000166
SECCE1Rv1G0042620	GO:0000347
SECCE1Rv1G0042620	GO:0003677
SECCE1Rv1G0042620	GO:0004386
SECCE1Rv1G0042620	GO:0005524
SECCE1Rv1G0042620	GO:0005634
SECCE1Rv1G0042620	GO:0006260
SECCE1Rv1G0042620	GO:0006270
SECCE1Rv1G0042620	GO:0016787
SECCE1Rv1G0042620	GO:0042555
SECCE1Rv1G0042630	GO:0005576
SECCE1Rv1G0042630	GO:0005618
SECCE1Rv1G0042630	GO:0009664
SECCE1Rv1G0042630	GO:0016020
SECCE1Rv1G0042640	GO:0005576
SECCE1Rv1G0042640	GO:0005618
SECCE1Rv1G0042640	GO:0009664
SECCE1Rv1G0042640	GO:0016020
SECCE1Rv1G0042650	GO:0004672
SECCE1Rv1G0042650	GO:0005524
SECCE1Rv1G0042650	GO:0006468
SECCE1Rv1G0042650	GO:0016020
SECCE1Rv1G0042650	GO:0016021
SECCE1Rv1G0042650	GO:0016301
SECCE1Rv1G0042650	GO:0016310
SECCE1Rv1G0042650	GO:0030246
SECCE1Rv1G0042660	GO:0004842
SECCE1Rv1G0042660	GO:0016567
SECCE1Rv1G0042680	GO:0000166
SECCE1Rv1G0042680	GO:0000347
SECCE1Rv1G0042680	GO:0003677
SECCE1Rv1G0042680	GO:0004386
SECCE1Rv1G0042680	GO:0005524
SECCE1Rv1G0042680	GO:0005634
SECCE1Rv1G0042680	GO:0006260
SECCE1Rv1G0042680	GO:0006270
SECCE1Rv1G0042680	GO:0016787
SECCE1Rv1G0042680	GO:0042555
SECCE1Rv1G0042690	GO:0005576
SECCE1Rv1G0042690	GO:0005618
SECCE1Rv1G0042690	GO:0009664
SECCE1Rv1G0042690	GO:0016020
SECCE1Rv1G0042700	GO:0006869
SECCE1Rv1G0042700	GO:0008289
SECCE1Rv1G0042710	GO:0006869
SECCE1Rv1G0042710	GO:0008289
SECCE1Rv1G0042720	GO:0016020
SECCE1Rv1G0042720	GO:0016021
SECCE1Rv1G0042730	GO:0016020
SECCE1Rv1G0042730	GO:0016021
SECCE1Rv1G0042740	GO:0016020
SECCE1Rv1G0042740	GO:0016021
SECCE1Rv1G0042760	GO:0005768
SECCE1Rv1G0042760	GO:0005794
SECCE1Rv1G0042760	GO:0005802
SECCE1Rv1G0042760	GO:0016020
SECCE1Rv1G0042760	GO:0016021
SECCE1Rv1G0042770	GO:0016020
SECCE1Rv1G0042770	GO:0016021
SECCE1Rv1G0042780	GO:0003677
SECCE1Rv1G0042780	GO:0003700
SECCE1Rv1G0042780	GO:0005634
SECCE1Rv1G0042780	GO:0006351
SECCE1Rv1G0042780	GO:0006355
SECCE1Rv1G0042780	GO:0043565
SECCE1Rv1G0042790	GO:0003677
SECCE1Rv1G0042790	GO:0003700
SECCE1Rv1G0042790	GO:0005634
SECCE1Rv1G0042790	GO:0006351
SECCE1Rv1G0042790	GO:0006355
SECCE1Rv1G0042790	GO:0043565
SECCE1Rv1G0042800	GO:0003677
SECCE1Rv1G0042800	GO:0003700
SECCE1Rv1G0042800	GO:0005634
SECCE1Rv1G0042800	GO:0006351
SECCE1Rv1G0042800	GO:0006355
SECCE1Rv1G0042800	GO:0043565
SECCE1Rv1G0042810	GO:0003677
SECCE1Rv1G0042810	GO:0003700
SECCE1Rv1G0042810	GO:0005634
SECCE1Rv1G0042810	GO:0006351
SECCE1Rv1G0042810	GO:0006355
SECCE1Rv1G0042810	GO:0043565
SECCE1Rv1G0042820	GO:0003677
SECCE1Rv1G0042820	GO:0003700
SECCE1Rv1G0042820	GO:0005634
SECCE1Rv1G0042820	GO:0006351
SECCE1Rv1G0042820	GO:0006355
SECCE1Rv1G0042820	GO:0043565
SECCE1Rv1G0042830	GO:0003677
SECCE1Rv1G0042830	GO:0003700
SECCE1Rv1G0042830	GO:0005634
SECCE1Rv1G0042830	GO:0006351
SECCE1Rv1G0042830	GO:0006355
SECCE1Rv1G0042830	GO:0043565
SECCE1Rv1G0042850	GO:0003677
SECCE1Rv1G0042850	GO:0046983
SECCE1Rv1G0042860	GO:0003677
SECCE1Rv1G0042860	GO:0006281
SECCE1Rv1G0042860	GO:0006310
SECCE1Rv1G0042860	GO:0006974
SECCE1Rv1G0042860	GO:0046872
SECCE1Rv1G0042870	GO:0004672
SECCE1Rv1G0042870	GO:0005524
SECCE1Rv1G0042870	GO:0006468
SECCE1Rv1G0042870	GO:0016301
SECCE1Rv1G0042870	GO:0016310
SECCE1Rv1G0042880	GO:0005623
SECCE1Rv1G0042880	GO:0006662
SECCE1Rv1G0042880	GO:0015035
SECCE1Rv1G0042880	GO:0045454
SECCE1Rv1G0042880	GO:0055114
SECCE1Rv1G0042890	GO:0000166
SECCE1Rv1G0042890	GO:0005524
SECCE1Rv1G0042890	GO:0016740
SECCE1Rv1G0042910	GO:0000166
SECCE1Rv1G0042910	GO:0004672
SECCE1Rv1G0042910	GO:0005524
SECCE1Rv1G0042910	GO:0006468
SECCE1Rv1G0042910	GO:0016020
SECCE1Rv1G0042910	GO:0016021
SECCE1Rv1G0042910	GO:0016301
SECCE1Rv1G0042910	GO:0016310
SECCE1Rv1G0042920	GO:0000166
SECCE1Rv1G0042920	GO:0004672
SECCE1Rv1G0042920	GO:0005524
SECCE1Rv1G0042920	GO:0006468
SECCE1Rv1G0042920	GO:0016020
SECCE1Rv1G0042920	GO:0016021
SECCE1Rv1G0042920	GO:0016301
SECCE1Rv1G0042920	GO:0016310
SECCE1Rv1G0042930	GO:0000166
SECCE1Rv1G0042930	GO:0004672
SECCE1Rv1G0042930	GO:0005524
SECCE1Rv1G0042930	GO:0006468
SECCE1Rv1G0042930	GO:0016020
SECCE1Rv1G0042930	GO:0016021
SECCE1Rv1G0042930	GO:0016301
SECCE1Rv1G0042930	GO:0016310
SECCE1Rv1G0042940	GO:0000228
SECCE1Rv1G0042950	GO:0000166
SECCE1Rv1G0042950	GO:0004672
SECCE1Rv1G0042950	GO:0005524
SECCE1Rv1G0042950	GO:0006468
SECCE1Rv1G0042950	GO:0016020
SECCE1Rv1G0042950	GO:0016021
SECCE1Rv1G0042950	GO:0016301
SECCE1Rv1G0042950	GO:0016310
SECCE1Rv1G0042960	GO:0003676
SECCE1Rv1G0042960	GO:0003723
SECCE1Rv1G0042970	GO:0003735
SECCE1Rv1G0042970	GO:0005840
SECCE1Rv1G0042970	GO:0006412
SECCE1Rv1G0043000	GO:0000166
SECCE1Rv1G0043000	GO:0000347
SECCE1Rv1G0043000	GO:0003677
SECCE1Rv1G0043000	GO:0004386
SECCE1Rv1G0043000	GO:0005524
SECCE1Rv1G0043000	GO:0005634
SECCE1Rv1G0043000	GO:0006260
SECCE1Rv1G0043000	GO:0006270
SECCE1Rv1G0043000	GO:0016787
SECCE1Rv1G0043000	GO:0042555
SECCE1Rv1G0043010	GO:0008146
SECCE1Rv1G0043010	GO:0016740
SECCE1Rv1G0043020	GO:0005773
SECCE1Rv1G0043020	GO:0015991
SECCE1Rv1G0043020	GO:0033178
SECCE1Rv1G0043020	GO:0046961
SECCE1Rv1G0043030	GO:0008152
SECCE1Rv1G0043030	GO:0016740
SECCE1Rv1G0043030	GO:0016757
SECCE1Rv1G0043030	GO:0016758
SECCE1Rv1G0043050	GO:0008152
SECCE1Rv1G0043050	GO:0016740
SECCE1Rv1G0043050	GO:0016757
SECCE1Rv1G0043050	GO:0016758
SECCE1Rv1G0043060	GO:0016301
SECCE1Rv1G0043060	GO:0016310
SECCE1Rv1G0043070	GO:0016740
SECCE1Rv1G0043090	GO:0000166
SECCE1Rv1G0043090	GO:0004672
SECCE1Rv1G0043090	GO:0004674
SECCE1Rv1G0043090	GO:0005524
SECCE1Rv1G0043090	GO:0006468
SECCE1Rv1G0043090	GO:0016020
SECCE1Rv1G0043090	GO:0016021
SECCE1Rv1G0043090	GO:0016301
SECCE1Rv1G0043090	GO:0016310
SECCE1Rv1G0043090	GO:0016740
SECCE1Rv1G0043100	GO:0003677
SECCE1Rv1G0043100	GO:0005634
SECCE1Rv1G0043100	GO:0006351
SECCE1Rv1G0043100	GO:0006355
SECCE1Rv1G0043120	GO:0003676
SECCE1Rv1G0043120	GO:0003723
SECCE1Rv1G0043130	GO:0005739
SECCE1Rv1G0043130	GO:0005747
SECCE1Rv1G0043130	GO:0016020
SECCE1Rv1G0043130	GO:0016021
SECCE1Rv1G0043140	GO:0004497
SECCE1Rv1G0043140	GO:0005506
SECCE1Rv1G0043140	GO:0016491
SECCE1Rv1G0043140	GO:0016705
SECCE1Rv1G0043140	GO:0020037
SECCE1Rv1G0043140	GO:0046872
SECCE1Rv1G0043140	GO:0055114
SECCE1Rv1G0043150	GO:0004497
SECCE1Rv1G0043150	GO:0005506
SECCE1Rv1G0043150	GO:0016491
SECCE1Rv1G0043150	GO:0016705
SECCE1Rv1G0043150	GO:0020037
SECCE1Rv1G0043150	GO:0046872
SECCE1Rv1G0043150	GO:0055114
SECCE1Rv1G0043160	GO:0008150
SECCE1Rv1G0043180	GO:0006629
SECCE1Rv1G0043180	GO:0008152
SECCE1Rv1G0043180	GO:0016042
SECCE1Rv1G0043180	GO:0016787
SECCE1Rv1G0043190	GO:0006629
SECCE1Rv1G0043190	GO:0008152
SECCE1Rv1G0043190	GO:0016042
SECCE1Rv1G0043190	GO:0016787
SECCE2Rv1G0085360	GO:0003700
SECCE2Rv1G0085360	GO:0005634
SECCE2Rv1G0085360	GO:0006351
SECCE2Rv1G0085360	GO:0006355
SECCE2Rv1G0085360	GO:0008356
SECCE2Rv1G0085360	GO:0009956
SECCE2Rv1G0085360	GO:0043565
SECCE2Rv1G0085360	GO:0048366
SECCE2Rv1G0085370	GO:0000139
SECCE2Rv1G0085370	GO:0005794
SECCE2Rv1G0085370	GO:0016740
SECCE2Rv1G0085370	GO:0016757
SECCE2Rv1G0085370	GO:0071555
SECCE2Rv1G0085380	GO:0003676
SECCE2Rv1G0085380	GO:0003723
SECCE2Rv1G0085400	GO:0016020
SECCE2Rv1G0085400	GO:0016021
SECCE2Rv1G0085410	GO:0016740
SECCE2Rv1G0085410	GO:0016747
SECCE2Rv1G0085420	GO:0016740
SECCE2Rv1G0085420	GO:0016747
SECCE2Rv1G0085440	GO:0016651
SECCE2Rv1G0085440	GO:0022900
SECCE2Rv1G0085450	GO:0016740
SECCE2Rv1G0085450	GO:0016747
SECCE2Rv1G0085460	GO:0003747
SECCE2Rv1G0085460	GO:0005737
SECCE2Rv1G0085460	GO:0006415
SECCE2Rv1G0085490	GO:0006869
SECCE2Rv1G0085490	GO:0008289
SECCE2Rv1G0085500	GO:0016020
SECCE2Rv1G0085500	GO:0016021
SECCE2Rv1G0085520	GO:0003676
SECCE2Rv1G0085530	GO:0006355
SECCE2Rv1G0085530	GO:0008270
SECCE2Rv1G0085540	GO:0003735
SECCE2Rv1G0085540	GO:0005622
SECCE2Rv1G0085540	GO:0005840
SECCE2Rv1G0085540	GO:0006412
SECCE2Rv1G0085540	GO:0016020
SECCE2Rv1G0085540	GO:0016021
SECCE2Rv1G0085550	GO:0003991
SECCE2Rv1G0085550	GO:0005737
SECCE2Rv1G0085550	GO:0006526
SECCE2Rv1G0085550	GO:0016301
SECCE2Rv1G0085550	GO:0016310
SECCE2Rv1G0085560	GO:0009536
SECCE2Rv1G0085570	GO:0009536
SECCE2Rv1G0085580	GO:0003824
SECCE2Rv1G0085580	GO:0008270
SECCE2Rv1G0085580	GO:0009451
SECCE2Rv1G0085580	GO:0016787
SECCE2Rv1G0085590	GO:0009536
SECCE2Rv1G0085640	GO:0003677
SECCE2Rv1G0085640	GO:0005634
SECCE2Rv1G0085640	GO:0006355
SECCE2Rv1G0085640	GO:0043565
SECCE2Rv1G0085660	GO:0008152
SECCE2Rv1G0085660	GO:0016491
SECCE2Rv1G0085660	GO:0016620
SECCE2Rv1G0085660	GO:0055114
SECCE2Rv1G0085670	GO:0003676
SECCE2Rv1G0085670	GO:0003723
SECCE2Rv1G0085680	GO:0003676
SECCE2Rv1G0085680	GO:0003723
SECCE2Rv1G0085690	GO:0016020
SECCE2Rv1G0085690	GO:0016021
SECCE2Rv1G0085690	GO:0055114
SECCE2Rv1G0085700	GO:0004672
SECCE2Rv1G0085700	GO:0004674
SECCE2Rv1G0085700	GO:0005524
SECCE2Rv1G0085700	GO:0005829
SECCE2Rv1G0085700	GO:0006468
SECCE2Rv1G0085700	GO:0016301
SECCE2Rv1G0085700	GO:0016310
SECCE2Rv1G0085700	GO:0035556
SECCE2Rv1G0085730	GO:0046872
SECCE2Rv1G0085750	GO:0046872
SECCE2Rv1G0085760	GO:0005525
SECCE2Rv1G0085760	GO:0005634
SECCE2Rv1G0085760	GO:0005737
SECCE2Rv1G0085760	GO:0005829
SECCE2Rv1G0085760	GO:0007049
SECCE2Rv1G0085770	GO:0003677
SECCE2Rv1G0085770	GO:0008270
SECCE2Rv1G0085770	GO:0016020
SECCE2Rv1G0085770	GO:0016021
SECCE2Rv1G0085770	GO:0046872
SECCE2Rv1G0085790	GO:0005525
SECCE2Rv1G0085790	GO:0005634
SECCE2Rv1G0085790	GO:0005737
SECCE2Rv1G0085790	GO:0005829
SECCE2Rv1G0085790	GO:0007049
SECCE2Rv1G0085800	GO:0003677
SECCE2Rv1G0085800	GO:0003700
SECCE2Rv1G0085800	GO:0005634
SECCE2Rv1G0085800	GO:0006351
SECCE2Rv1G0085800	GO:0006355
SECCE2Rv1G0085800	GO:0043565
SECCE2Rv1G0085810	GO:0006351
SECCE2Rv1G0085810	GO:0006355
SECCE2Rv1G0085820	GO:0000166
SECCE2Rv1G0085820	GO:0005524
SECCE2Rv1G0085820	GO:0016301
SECCE2Rv1G0085820	GO:0016307
SECCE2Rv1G0085820	GO:0016310
SECCE2Rv1G0085820	GO:0016740
SECCE2Rv1G0085820	GO:0046488
SECCE2Rv1G0085820	GO:0046854
SECCE2Rv1G0085820	GO:0046872
SECCE2Rv1G0085850	GO:0000502
SECCE2Rv1G0085850	GO:0004175
SECCE2Rv1G0085850	GO:0004298
SECCE2Rv1G0085850	GO:0005634
SECCE2Rv1G0085850	GO:0005737
SECCE2Rv1G0085850	GO:0005839
SECCE2Rv1G0085850	GO:0006508
SECCE2Rv1G0085850	GO:0006511
SECCE2Rv1G0085850	GO:0008233
SECCE2Rv1G0085850	GO:0016787
SECCE2Rv1G0085850	GO:0019773
SECCE2Rv1G0085850	GO:0051603
SECCE2Rv1G0085880	GO:0003991
SECCE2Rv1G0085880	GO:0005737
SECCE2Rv1G0085880	GO:0006526
SECCE2Rv1G0085880	GO:0016301
SECCE2Rv1G0085880	GO:0016310
SECCE2Rv1G0085900	GO:0003690
SECCE2Rv1G0085900	GO:0006355
SECCE2Rv1G0085930	GO:0005215
SECCE2Rv1G0085930	GO:0016020
SECCE2Rv1G0085930	GO:0016021
SECCE2Rv1G0085930	GO:0022857
SECCE2Rv1G0085930	GO:0055085
SECCE2Rv1G0085940	GO:0005215
SECCE2Rv1G0085940	GO:0016020
SECCE2Rv1G0085940	GO:0016021
SECCE2Rv1G0085940	GO:0022857
SECCE2Rv1G0085940	GO:0055085
SECCE2Rv1G0085960	GO:0005215
SECCE2Rv1G0085960	GO:0016020
SECCE2Rv1G0085960	GO:0016021
SECCE2Rv1G0085960	GO:0022857
SECCE2Rv1G0085960	GO:0055085
SECCE2Rv1G0085970	GO:0005215
SECCE2Rv1G0085970	GO:0016020
SECCE2Rv1G0085970	GO:0016021
SECCE2Rv1G0085970	GO:0022857
SECCE2Rv1G0085970	GO:0055085
SECCE2Rv1G0085980	GO:0003677
SECCE2Rv1G0085980	GO:0005634
SECCE2Rv1G0085980	GO:0006355
SECCE2Rv1G0085980	GO:0043565
SECCE2Rv1G0091250	GO:0003677
SECCE2Rv1G0091290	GO:0016020
SECCE2Rv1G0091290	GO:0016021
SECCE2Rv1G0091290	GO:0016301
SECCE2Rv1G0091290	GO:0016310
SECCE2Rv1G0091300	GO:0000166
SECCE2Rv1G0091300	GO:0004672
SECCE2Rv1G0091300	GO:0004674
SECCE2Rv1G0091300	GO:0005524
SECCE2Rv1G0091300	GO:0006468
SECCE2Rv1G0091300	GO:0016020
SECCE2Rv1G0091300	GO:0016021
SECCE2Rv1G0091300	GO:0016301
SECCE2Rv1G0091300	GO:0016310
SECCE2Rv1G0091300	GO:0016740
SECCE2Rv1G0091310	GO:0016020
SECCE2Rv1G0091310	GO:0016021
SECCE2Rv1G0091310	GO:0016301
SECCE2Rv1G0091310	GO:0016310
SECCE2Rv1G0091340	GO:0005768
SECCE2Rv1G0091340	GO:0005794
SECCE2Rv1G0091340	GO:0005802
SECCE2Rv1G0091340	GO:0009827
SECCE2Rv1G0091340	GO:0016020
SECCE2Rv1G0091340	GO:0016021
SECCE2Rv1G0091340	GO:0016413
SECCE2Rv1G0091340	GO:0030244
SECCE2Rv1G0091340	GO:0045489
SECCE2Rv1G0091350	GO:0004601
SECCE2Rv1G0091350	GO:0005576
SECCE2Rv1G0091350	GO:0006979
SECCE2Rv1G0091350	GO:0016491
SECCE2Rv1G0091350	GO:0020037
SECCE2Rv1G0091350	GO:0042744
SECCE2Rv1G0091350	GO:0046872
SECCE2Rv1G0091350	GO:0055114
SECCE2Rv1G0091350	GO:0098869
SECCE2Rv1G0091390	GO:0003676
SECCE2Rv1G0091390	GO:0015074
SECCE2Rv1G0091460	GO:0003676
SECCE2Rv1G0091460	GO:0008270
SECCE2Rv1G0091460	GO:0015074
SECCE2Rv1G0091470	GO:0004721
SECCE2Rv1G0091470	GO:0006470
SECCE2Rv1G0091470	GO:0016787
SECCE2Rv1G0091470	GO:0046872
SECCE2Rv1G0091520	GO:0000224
SECCE2Rv1G0091520	GO:0005829
SECCE2Rv1G0091520	GO:0009751
SECCE2Rv1G0091520	GO:0010188
SECCE2Rv1G0091520	GO:0010193
SECCE2Rv1G0092070	GO:0007165
SECCE2Rv1G0092110	GO:0007059
SECCE2Rv1G0092110	GO:0008017
SECCE2Rv1G0092110	GO:0051301
SECCE2Rv1G0092150	GO:0003676
SECCE2Rv1G0092150	GO:0004386
SECCE2Rv1G0092150	GO:0006139
SECCE2Rv1G0092150	GO:0008408
SECCE2Rv1G0092150	GO:0090305
SECCE2Rv1G0092210	GO:0003824
SECCE2Rv1G0092210	GO:0004042
SECCE2Rv1G0092210	GO:0004358
SECCE2Rv1G0092210	GO:0005739
SECCE2Rv1G0092210	GO:0005759
SECCE2Rv1G0092210	GO:0006526
SECCE2Rv1G0092210	GO:0006592
SECCE2Rv1G0092210	GO:0008152
SECCE2Rv1G0092210	GO:0008652
SECCE2Rv1G0092210	GO:0016740
SECCE2Rv1G0092210	GO:0016746
SECCE2Rv1G0092210	GO:0103045
SECCE2Rv1G0092270	GO:0000413
SECCE2Rv1G0092270	GO:0003755
SECCE2Rv1G0092270	GO:0005768
SECCE2Rv1G0092270	GO:0005794
SECCE2Rv1G0092270	GO:0005802
SECCE2Rv1G0092270	GO:0005886
SECCE2Rv1G0092270	GO:0016020
SECCE2Rv1G0092270	GO:0016021
SECCE2Rv1G0092270	GO:0016853
SECCE2Rv1G0094520	GO:0046872
SECCE2Rv1G0094890	GO:0008289
SECCE2Rv1G0094890	GO:0016020
SECCE2Rv1G0094890	GO:0016021
SECCE2Rv1G0094920	GO:0003676
SECCE2Rv1G0094920	GO:0015074
SECCE2Rv1G0094940	GO:0003682
SECCE2Rv1G0094940	GO:0046872
SECCE2Rv1G0097820	GO:0005576
SECCE2Rv1G0097820	GO:0048046
SECCE2Rv1G0097830	GO:0000462
SECCE2Rv1G0097830	GO:0006396
SECCE2Rv1G0097830	GO:0030515
SECCE2Rv1G0097870	GO:0005215
SECCE2Rv1G0097870	GO:0008643
SECCE2Rv1G0097870	GO:0016020
SECCE2Rv1G0097870	GO:0016021
SECCE2Rv1G0097870	GO:0016491
SECCE2Rv1G0097870	GO:0022857
SECCE2Rv1G0097870	GO:0032440
SECCE2Rv1G0097870	GO:0055085
SECCE2Rv1G0097870	GO:0055114
SECCE2Rv1G0097880	GO:0000226
SECCE2Rv1G0097880	GO:0004674
SECCE2Rv1G0097880	GO:0008017
SECCE2Rv1G0097880	GO:0009819
SECCE2Rv1G0097880	GO:0045926
SECCE2Rv1G0097880	GO:0046777
SECCE2Rv1G0097880	GO:0099738
SECCE2Rv1G0097890	GO:0003955
SECCE2Rv1G0097890	GO:0010181
SECCE2Rv1G0097890	GO:0016491
SECCE2Rv1G0097890	GO:0055114
SECCE2Rv1G0097900	GO:0016020
SECCE2Rv1G0097900	GO:0016021
SECCE2Rv1G0097900	GO:0016787
SECCE2Rv1G0097910	GO:0043531
SECCE2Rv1G0097920	GO:0003824
SECCE2Rv1G0097920	GO:0004458
SECCE2Rv1G0097920	GO:0016491
SECCE2Rv1G0097920	GO:0016614
SECCE2Rv1G0097920	GO:0050660
SECCE2Rv1G0097920	GO:0055114
SECCE2Rv1G0097930	GO:0008152
SECCE2Rv1G0097930	GO:0016787
SECCE2Rv1G0097940	GO:0000045
SECCE2Rv1G0097940	GO:0000407
SECCE2Rv1G0097940	GO:0000422
SECCE2Rv1G0097940	GO:0005770
SECCE2Rv1G0097940	GO:0006914
SECCE2Rv1G0097940	GO:0015031
SECCE2Rv1G0097940	GO:0019898
SECCE2Rv1G0097940	GO:0030242
SECCE2Rv1G0097940	GO:0044804
SECCE2Rv1G0097950	GO:0009055
SECCE2Rv1G0097950	GO:0022900
SECCE2Rv1G0097980	GO:0004601
SECCE2Rv1G0097980	GO:0005576
SECCE2Rv1G0097980	GO:0006979
SECCE2Rv1G0097980	GO:0016491
SECCE2Rv1G0097980	GO:0020037
SECCE2Rv1G0097980	GO:0042744
SECCE2Rv1G0097980	GO:0046872
SECCE2Rv1G0097980	GO:0055114
SECCE2Rv1G0097980	GO:0098869
SECCE2Rv1G0097990	GO:0004601
SECCE2Rv1G0097990	GO:0005576
SECCE2Rv1G0097990	GO:0006979
SECCE2Rv1G0097990	GO:0016491
SECCE2Rv1G0097990	GO:0020037
SECCE2Rv1G0097990	GO:0042744
SECCE2Rv1G0097990	GO:0046872
SECCE2Rv1G0097990	GO:0055114
SECCE2Rv1G0097990	GO:0098869
SECCE2Rv1G0098000	GO:0016020
SECCE2Rv1G0098000	GO:0016021
SECCE2Rv1G0098010	GO:0009143
SECCE2Rv1G0098010	GO:0046872
SECCE2Rv1G0098010	GO:0047429
SECCE2Rv1G0098020	GO:0004970
SECCE2Rv1G0098020	GO:0006811
SECCE2Rv1G0098020	GO:0016020
SECCE2Rv1G0098020	GO:0016021
SECCE2Rv1G0098020	GO:0035235
SECCE2Rv1G0098030	GO:0000502
SECCE2Rv1G0098040	GO:0003700
SECCE2Rv1G0098040	GO:0005634
SECCE2Rv1G0098040	GO:0006355
SECCE2Rv1G0098040	GO:0046983
SECCE2Rv1G0098040	GO:0048364
SECCE2Rv1G0098060	GO:0016020
SECCE2Rv1G0098060	GO:0016021
SECCE2Rv1G0098100	GO:0003676
SECCE2Rv1G0098100	GO:0003723
SECCE2Rv1G0098110	GO:0000166
SECCE2Rv1G0098110	GO:0004672
SECCE2Rv1G0098110	GO:0005524
SECCE2Rv1G0098110	GO:0005886
SECCE2Rv1G0098110	GO:0006468
SECCE2Rv1G0098110	GO:0007399
SECCE2Rv1G0098110	GO:0008045
SECCE2Rv1G0098110	GO:0016020
SECCE2Rv1G0098110	GO:0016021
SECCE2Rv1G0098110	GO:0030424
SECCE2Rv1G0098110	GO:0042995
SECCE2Rv1G0098110	GO:0043204
SECCE2Rv1G0098110	GO:0048680
SECCE2Rv1G0098110	GO:0070492
SECCE2Rv1G0098120	GO:0000166
SECCE2Rv1G0098120	GO:0004672
SECCE2Rv1G0098120	GO:0005524
SECCE2Rv1G0098120	GO:0005886
SECCE2Rv1G0098120	GO:0006468
SECCE2Rv1G0098120	GO:0007399
SECCE2Rv1G0098120	GO:0008045
SECCE2Rv1G0098120	GO:0016020
SECCE2Rv1G0098120	GO:0016021
SECCE2Rv1G0098120	GO:0030424
SECCE2Rv1G0098120	GO:0042995
SECCE2Rv1G0098120	GO:0043204
SECCE2Rv1G0098120	GO:0048680
SECCE2Rv1G0098120	GO:0070492
SECCE2Rv1G0098130	GO:0006811
SECCE2Rv1G0098130	GO:0006813
SECCE2Rv1G0098130	GO:0015079
SECCE2Rv1G0098130	GO:0016020
SECCE2Rv1G0098130	GO:0016021
SECCE2Rv1G0098130	GO:0071805
SECCE2Rv1G0098140	GO:0006811
SECCE2Rv1G0098140	GO:0006813
SECCE2Rv1G0098140	GO:0015079
SECCE2Rv1G0098140	GO:0016020
SECCE2Rv1G0098140	GO:0016021
SECCE2Rv1G0098140	GO:0071805
SECCE2Rv1G0098210	GO:0005524
SECCE2Rv1G0098210	GO:0005739
SECCE2Rv1G0098210	GO:0009029
SECCE2Rv1G0098210	GO:0009245
SECCE2Rv1G0098210	GO:0016301
SECCE2Rv1G0098210	GO:0016310
SECCE2Rv1G0098210	GO:2001289
SECCE2Rv1G0098220	GO:0003676
SECCE2Rv1G0098230	GO:0003676
SECCE2Rv1G0098230	GO:0008270
SECCE2Rv1G0098230	GO:0015074
SECCE2Rv1G0098240	GO:0003700
SECCE2Rv1G0098240	GO:0005634
SECCE2Rv1G0098240	GO:0006355
SECCE2Rv1G0098240	GO:0046983
SECCE2Rv1G0098240	GO:0048364
SECCE2Rv1G0098250	GO:0003723
SECCE2Rv1G0098250	GO:0004519
SECCE2Rv1G0098250	GO:0009451
SECCE2Rv1G0098250	GO:0043231
SECCE2Rv1G0098250	GO:0090305
SECCE2Rv1G0098270	GO:0000166
SECCE2Rv1G0098270	GO:0005388
SECCE2Rv1G0098270	GO:0005516
SECCE2Rv1G0098270	GO:0005524
SECCE2Rv1G0098270	GO:0006811
SECCE2Rv1G0098270	GO:0006816
SECCE2Rv1G0098270	GO:0016020
SECCE2Rv1G0098270	GO:0016021
SECCE2Rv1G0098270	GO:0016787
SECCE2Rv1G0098270	GO:0070588
SECCE2Rv1G0098270	GO:0099132
SECCE3Rv1G0174510	GO:0003676
SECCE3Rv1G0174510	GO:0008270
SECCE3Rv1G0174510	GO:0015074
SECCE3Rv1G0174510	GO:0016020
SECCE3Rv1G0174510	GO:0016021
SECCE3Rv1G0174570	GO:0004721
SECCE3Rv1G0174570	GO:0006470
SECCE3Rv1G0174570	GO:0016787
SECCE3Rv1G0174570	GO:0046872
SECCE3Rv1G0174580	GO:0003676
SECCE3Rv1G0174580	GO:0008270
SECCE3Rv1G0174580	GO:0015074
SECCE3Rv1G0174600	GO:0006511
SECCE3Rv1G0174600	GO:0016579
SECCE3Rv1G0174600	GO:0016787
SECCE3Rv1G0174600	GO:0036459
SECCE3Rv1G0174610	GO:0006511
SECCE3Rv1G0174610	GO:0016579
SECCE3Rv1G0174610	GO:0016787
SECCE3Rv1G0174610	GO:0036459
SECCE3Rv1G0174620	GO:0003676
SECCE3Rv1G0174620	GO:0008270
SECCE3Rv1G0174620	GO:0015074
SECCE3Rv1G0175270	GO:0000166
SECCE3Rv1G0175270	GO:0003774
SECCE3Rv1G0175270	GO:0003777
SECCE3Rv1G0175270	GO:0005524
SECCE3Rv1G0175270	GO:0005874
SECCE3Rv1G0175270	GO:0007018
SECCE3Rv1G0175270	GO:0008017
SECCE3Rv1G0175280	GO:0000166
SECCE3Rv1G0175280	GO:0003774
SECCE3Rv1G0175280	GO:0003777
SECCE3Rv1G0175280	GO:0005524
SECCE3Rv1G0175280	GO:0005874
SECCE3Rv1G0175280	GO:0007018
SECCE3Rv1G0175280	GO:0008017
SECCE3Rv1G0175320	GO:0004650
SECCE3Rv1G0175320	GO:0005576
SECCE3Rv1G0175320	GO:0005975
SECCE3Rv1G0175320	GO:0008152
SECCE3Rv1G0175320	GO:0016787
SECCE3Rv1G0175320	GO:0016798
SECCE3Rv1G0175320	GO:0016829
SECCE3Rv1G0175320	GO:0071555
SECCE3Rv1G0175410	GO:0000166
SECCE3Rv1G0175410	GO:0005525
SECCE3Rv1G0175410	GO:0005622
SECCE3Rv1G0175410	GO:0005783
SECCE3Rv1G0175410	GO:0005794
SECCE3Rv1G0175410	GO:0006886
SECCE3Rv1G0175410	GO:0015031
SECCE3Rv1G0175410	GO:0016192
SECCE3Rv1G0175440	GO:0000148
SECCE3Rv1G0175440	GO:0003843
SECCE3Rv1G0175440	GO:0006075
SECCE3Rv1G0175440	GO:0016020
SECCE3Rv1G0175440	GO:0016021
SECCE3Rv1G0175560	GO:0006511
SECCE3Rv1G0175560	GO:0016020
SECCE3Rv1G0175560	GO:0016021
SECCE3Rv1G0175580	GO:0000166
SECCE3Rv1G0175580	GO:0005388
SECCE3Rv1G0175580	GO:0005516
SECCE3Rv1G0175580	GO:0005524
SECCE3Rv1G0175580	GO:0006811
SECCE3Rv1G0175580	GO:0006816
SECCE3Rv1G0175580	GO:0016020
SECCE3Rv1G0175580	GO:0016021
SECCE3Rv1G0175580	GO:0016787
SECCE3Rv1G0175580	GO:0070588
SECCE3Rv1G0175580	GO:0099132
SECCE3Rv1G0175620	GO:0016020
SECCE3Rv1G0175620	GO:0016021
SECCE3Rv1G0177580	GO:0003677
SECCE3Rv1G0177580	GO:0004386
SECCE3Rv1G0177620	GO:0003824
SECCE3Rv1G0177620	GO:0004672
SECCE3Rv1G0177620	GO:0004871
SECCE3Rv1G0177620	GO:0005524
SECCE3Rv1G0177620	GO:0005622
SECCE3Rv1G0177620	GO:0006468
SECCE3Rv1G0177620	GO:0016301
SECCE3Rv1G0177620	GO:0016310
SECCE3Rv1G0177620	GO:0035556
SECCE3Rv1G0177630	GO:0003824
SECCE3Rv1G0177630	GO:0004222
SECCE3Rv1G0177630	GO:0006508
SECCE3Rv1G0177630	GO:0046872
SECCE3Rv1G0177640	GO:0005737
SECCE3Rv1G0177640	GO:0008914
SECCE3Rv1G0177640	GO:0016740
SECCE3Rv1G0177640	GO:0016746
SECCE3Rv1G0177640	GO:0030163
SECCE3Rv1G0177650	GO:0016788
SECCE3Rv1G0177670	GO:0003676
SECCE3Rv1G0177670	GO:0004386
SECCE3Rv1G0177670	GO:0005524
SECCE3Rv1G0177710	GO:0000166
SECCE3Rv1G0177710	GO:0003924
SECCE3Rv1G0177710	GO:0005525
SECCE3Rv1G0177710	GO:0005783
SECCE3Rv1G0177710	GO:0005789
SECCE3Rv1G0177710	GO:0016020
SECCE3Rv1G0177710	GO:0016021
SECCE3Rv1G0177710	GO:0016787
SECCE3Rv1G0180530	GO:0006897
SECCE3Rv1G0180530	GO:0016020
SECCE3Rv1G0180560	GO:0005737
SECCE3Rv1G0180560	GO:0006914
SECCE3Rv1G0180560	GO:0008641
SECCE3Rv1G0180590	GO:0016740
SECCE3Rv1G0180590	GO:0016747
SECCE3Rv1G0180600	GO:0016740
SECCE3Rv1G0180600	GO:0016747
SECCE3Rv1G0180610	GO:0005655
SECCE3Rv1G0180610	GO:0031047
SECCE3Rv1G0180660	GO:0000166
SECCE3Rv1G0180660	GO:0005524
SECCE3Rv1G0180660	GO:0016020
SECCE3Rv1G0180660	GO:0016021
SECCE3Rv1G0180660	GO:0016887
SECCE3Rv1G0180690	GO:0003676
SECCE3Rv1G0180690	GO:0004527
SECCE3Rv1G0180690	GO:0006139
SECCE3Rv1G0180690	GO:0008408
SECCE3Rv1G0180690	GO:0090305
SECCE3Rv1G0180700	GO:0000776
SECCE3Rv1G0180700	GO:0019237
SECCE3Rv1G0180700	GO:0051382
SECCE3Rv1G0180720	GO:0000776
SECCE3Rv1G0180720	GO:0019237
SECCE3Rv1G0180720	GO:0051382
SECCE3Rv1G0180750	GO:0016740
SECCE3Rv1G0180780	GO:0000166
SECCE3Rv1G0180780	GO:0005524
SECCE3Rv1G0180780	GO:0005975
SECCE3Rv1G0180780	GO:0005988
SECCE3Rv1G0180780	GO:0009024
SECCE3Rv1G0180780	GO:0016301
SECCE3Rv1G0180780	GO:0016310
SECCE3Rv1G0180780	GO:0016740
SECCE3Rv1G0180780	GO:0016773
SECCE3Rv1G0180780	GO:0019512
SECCE3Rv1G0180780	GO:2001059
SECCE3Rv1G0180800	GO:0000166
SECCE3Rv1G0180800	GO:0003883
SECCE3Rv1G0180800	GO:0005524
SECCE3Rv1G0180800	GO:0006221
SECCE3Rv1G0180800	GO:0006241
SECCE3Rv1G0180800	GO:0006541
SECCE3Rv1G0180800	GO:0016874
SECCE3Rv1G0180800	GO:0044210
SECCE3Rv1G0180850	GO:0000166
SECCE3Rv1G0180850	GO:0000723
SECCE3Rv1G0180850	GO:0003678
SECCE3Rv1G0180850	GO:0004386
SECCE3Rv1G0180850	GO:0005524
SECCE3Rv1G0180850	GO:0006281
SECCE3Rv1G0180850	GO:0006310
SECCE3Rv1G0180850	GO:0006974
SECCE3Rv1G0180850	GO:0016787
SECCE3Rv1G0180850	GO:0032508
SECCE3Rv1G0180870	GO:0003735
SECCE3Rv1G0180870	GO:0005840
SECCE3Rv1G0180870	GO:0006412
SECCE3Rv1G0180890	GO:0046872
SECCE3Rv1G0180930	GO:0005623
SECCE3Rv1G0180930	GO:0045454
SECCE3Rv1G0180950	GO:0004672
SECCE3Rv1G0180950	GO:0005524
SECCE3Rv1G0180950	GO:0006468
SECCE3Rv1G0180950	GO:0016301
SECCE3Rv1G0180950	GO:0016310
SECCE4Rv1G0234190	GO:0003824
SECCE4Rv1G0234190	GO:0004722
SECCE4Rv1G0234190	GO:0006470
SECCE4Rv1G0234220	GO:0016020
SECCE4Rv1G0234220	GO:0016021
SECCE4Rv1G0234260	GO:0005634
SECCE4Rv1G0234260	GO:0005737
SECCE4Rv1G0234260	GO:0006511
SECCE4Rv1G0234260	GO:0007275
SECCE4Rv1G0234260	GO:0008270
SECCE4Rv1G0234260	GO:0016567
SECCE4Rv1G0234260	GO:0046872
SECCE4Rv1G0234260	GO:0061630
SECCE4Rv1G0234260	GO:0080148
SECCE4Rv1G0234320	GO:0042753
SECCE4Rv1G0234330	GO:0019904
SECCE4Rv1G0234350	GO:0000339
SECCE4Rv1G0234350	GO:0000394
SECCE4Rv1G0234350	GO:0003723
SECCE4Rv1G0234350	GO:0005634
SECCE4Rv1G0234350	GO:0009737
SECCE4Rv1G0234350	GO:0016070
SECCE4Rv1G0234350	GO:0031053
SECCE4Rv1G0234350	GO:0048574
SECCE4Rv1G0234370	GO:0005737
SECCE4Rv1G0234370	GO:0006886
SECCE4Rv1G0234370	GO:0015031
SECCE4Rv1G0234370	GO:0016020
SECCE4Rv1G0234370	GO:0016192
SECCE4Rv1G0234370	GO:0030117
SECCE4Rv1G0234370	GO:0030131
SECCE4Rv1G0234370	GO:0030276
SECCE4Rv1G0234400	GO:0003676
SECCE4Rv1G0234400	GO:0008270
SECCE4Rv1G0234400	GO:0015074
SECCE4Rv1G0238950	GO:0000139
SECCE4Rv1G0238950	GO:0005768
SECCE4Rv1G0238950	GO:0005794
SECCE4Rv1G0238950	GO:0005802
SECCE4Rv1G0238950	GO:0006486
SECCE4Rv1G0238950	GO:0016020
SECCE4Rv1G0238950	GO:0016021
SECCE4Rv1G0238950	GO:0016740
SECCE4Rv1G0238950	GO:0016757
SECCE4Rv1G0238950	GO:0052325
SECCE4Rv1G0238950	GO:0052636
SECCE4Rv1G0238950	GO:0071555
SECCE4Rv1G0238950	GO:0080147
SECCE4Rv1G0238990	GO:0005515
SECCE4Rv1G0238990	GO:0005737
SECCE4Rv1G0238990	GO:0005856
SECCE4Rv1G0238990	GO:0005874
SECCE4Rv1G0238990	GO:0005881
SECCE4Rv1G0238990	GO:0007026
SECCE4Rv1G0238990	GO:0008017
SECCE4Rv1G0238990	GO:0030425
SECCE4Rv1G0238990	GO:0035371
SECCE4Rv1G0238990	GO:0042599
SECCE4Rv1G0238990	GO:0051010
SECCE4Rv1G0238990	GO:1901588
SECCE4Rv1G0239050	GO:0003676
SECCE4Rv1G0239050	GO:0015074
SECCE4Rv1G0239060	GO:0016020
SECCE4Rv1G0239060	GO:0016021
SECCE4Rv1G0239060	GO:0016740
SECCE4Rv1G0239060	GO:0016746
SECCE4Rv1G0239060	GO:0019706
SECCE4Rv1G0239090	GO:0001581
SECCE4Rv1G0239090	GO:0005262
SECCE4Rv1G0239090	GO:0005509
SECCE4Rv1G0239090	GO:0005515
SECCE4Rv1G0239090	GO:0005886
SECCE4Rv1G0239090	GO:0006811
SECCE4Rv1G0239090	GO:0006812
SECCE4Rv1G0239090	GO:0006816
SECCE4Rv1G0239090	GO:0016020
SECCE4Rv1G0239090	GO:0016021
SECCE4Rv1G0239090	GO:0030246
SECCE4Rv1G0239090	GO:0034220
SECCE4Rv1G0239090	GO:0034703
SECCE4Rv1G0239090	GO:0043235
SECCE4Rv1G0239090	GO:0050915
SECCE4Rv1G0239090	GO:0050982
SECCE4Rv1G0239090	GO:0070588
SECCE4Rv1G0239090	GO:0071468
SECCE4Rv1G0239090	GO:0098655
SECCE4Rv1G0239130	GO:0016020
SECCE4Rv1G0239130	GO:0016021
SECCE4Rv1G0239140	GO:0003676
SECCE4Rv1G0239140	GO:0003723
SECCE4Rv1G0239230	GO:0008270
SECCE4Rv1G0239250	GO:0003997
SECCE4Rv1G0239250	GO:0005777
SECCE4Rv1G0239250	GO:0006631
SECCE4Rv1G0239250	GO:0006635
SECCE4Rv1G0239250	GO:0016627
SECCE4Rv1G0239250	GO:0050660
SECCE4Rv1G0239250	GO:0055114
SECCE4Rv1G0239250	GO:0071949
SECCE4Rv1G0239320	GO:0003735
SECCE4Rv1G0239320	GO:0005840
SECCE4Rv1G0239320	GO:0006412
SECCE4Rv1G0239330	GO:0003735
SECCE4Rv1G0239330	GO:0005840
SECCE4Rv1G0239330	GO:0006412
SECCE4Rv1G0239750	GO:0003677
SECCE4Rv1G0239750	GO:0004386
SECCE4Rv1G0239750	GO:0005524
SECCE4Rv1G0239750	GO:0005634
SECCE4Rv1G0239750	GO:0006281
SECCE4Rv1G0239750	GO:0006338
SECCE4Rv1G0239750	GO:0006351
SECCE4Rv1G0239750	GO:0016887
SECCE4Rv1G0239750	GO:0031011
SECCE4Rv1G0239760	GO:0006633
SECCE4Rv1G0239790	GO:0005886
SECCE4Rv1G0239790	GO:0006812
SECCE4Rv1G0239790	GO:0006829
SECCE4Rv1G0239790	GO:0008324
SECCE4Rv1G0239790	GO:0015684
SECCE4Rv1G0239790	GO:0016020
SECCE4Rv1G0239790	GO:0016021
SECCE4Rv1G0239790	GO:0046873
SECCE4Rv1G0239790	GO:0055085
SECCE4Rv1G0239790	GO:0098655
SECCE4Rv1G0239820	GO:0003676
SECCE4Rv1G0239820	GO:0015074
SECCE4Rv1G0239850	GO:0005634
SECCE4Rv1G0239850	GO:0006511
SECCE4Rv1G0239850	GO:0007275
SECCE4Rv1G0239850	GO:0008270
SECCE4Rv1G0239850	GO:0016567
SECCE4Rv1G0239850	GO:0046872
SECCE4Rv1G0239890	GO:0000413
SECCE4Rv1G0239890	GO:0003755
SECCE4Rv1G0239890	GO:0016853
SECCE4Rv1G0239890	GO:0030154
SECCE4Rv1G0239890	GO:0042761
SECCE4Rv1G0239890	GO:0099402
SECCE4Rv1G0239920	GO:0000413
SECCE4Rv1G0239920	GO:0003755
SECCE4Rv1G0239920	GO:0016853
SECCE4Rv1G0239920	GO:0030154
SECCE4Rv1G0239920	GO:0042761
SECCE4Rv1G0239920	GO:0099402
SECCE4Rv1G0239930	GO:0009521
SECCE4Rv1G0239930	GO:0009522
SECCE4Rv1G0239930	GO:0009523
SECCE4Rv1G0239930	GO:0009579
SECCE4Rv1G0239930	GO:0009767
SECCE4Rv1G0239930	GO:0015979
SECCE4Rv1G0239930	GO:0016020
SECCE4Rv1G0239930	GO:0016021
SECCE4Rv1G0239930	GO:0016168
SECCE4Rv1G0239930	GO:0018298
SECCE4Rv1G0239930	GO:0019684
SECCE4Rv1G0239930	GO:0042651
SECCE4Rv1G0239970	GO:0000902
SECCE4Rv1G0239970	GO:0003779
SECCE4Rv1G0239970	GO:0005737
SECCE4Rv1G0239970	GO:0005884
SECCE4Rv1G0239970	GO:0007015
SECCE4Rv1G0239970	GO:0008290
SECCE4Rv1G0239970	GO:0009408
SECCE4Rv1G0239970	GO:0030036
SECCE4Rv1G0239970	GO:0051015
SECCE4Rv1G0239970	GO:0051016
SECCE4Rv1G0239970	GO:0051693
SECCE4Rv1G0239980	GO:0003824
SECCE4Rv1G0239980	GO:0003962
SECCE4Rv1G0239980	GO:0016740
SECCE4Rv1G0239980	GO:0030170
SECCE4Rv1G0240000	GO:0000398
SECCE4Rv1G0240000	GO:0003729
SECCE4Rv1G0240000	GO:0005634
SECCE4Rv1G0240000	GO:0005681
SECCE4Rv1G0240000	GO:0005886
SECCE4Rv1G0240000	GO:0006397
SECCE4Rv1G0240000	GO:0008380
SECCE4Rv1G0240000	GO:0009507
SECCE4Rv1G0240000	GO:0016787
SECCE4Rv1G0240090	GO:0000166
SECCE4Rv1G0240090	GO:0004672
SECCE4Rv1G0240090	GO:0004674
SECCE4Rv1G0240090	GO:0005524
SECCE4Rv1G0240090	GO:0006468
SECCE4Rv1G0240090	GO:0007165
SECCE4Rv1G0240090	GO:0016020
SECCE4Rv1G0240090	GO:0016021
SECCE4Rv1G0240090	GO:0016301
SECCE4Rv1G0240090	GO:0016310
SECCE4Rv1G0240090	GO:0016740
SECCE4Rv1G0240100	GO:0004853
SECCE4Rv1G0240100	GO:0006779
SECCE4Rv1G0240100	GO:0006782
SECCE4Rv1G0240100	GO:0009507
SECCE4Rv1G0240100	GO:0009570
SECCE4Rv1G0240100	GO:0009735
SECCE4Rv1G0240100	GO:0009941
SECCE4Rv1G0240100	GO:0016829
SECCE4Rv1G0240100	GO:0016831
SECCE4Rv1G0240110	GO:0006811
SECCE4Rv1G0240110	GO:0006813
SECCE4Rv1G0240110	GO:0015079
SECCE4Rv1G0240110	GO:0016020
SECCE4Rv1G0240110	GO:0016021
SECCE4Rv1G0240110	GO:0071805
SECCE4Rv1G0240150	GO:0003824
SECCE4Rv1G0240150	GO:0008483
SECCE4Rv1G0240150	GO:0016740
SECCE4Rv1G0240150	GO:0030170
SECCE4Rv1G0240180	GO:0005634
SECCE4Rv1G0240180	GO:0046983
SECCE4Rv1G0240200	GO:0001522
SECCE4Rv1G0240200	GO:0003723
SECCE4Rv1G0240200	GO:0008033
SECCE4Rv1G0240200	GO:0009451
SECCE4Rv1G0240200	GO:0009982
SECCE4Rv1G0240200	GO:0016853
SECCE4Rv1G0240210	GO:0000166
SECCE4Rv1G0240210	GO:0000733
SECCE4Rv1G0240210	GO:0003676
SECCE4Rv1G0240210	GO:0003677
SECCE4Rv1G0240210	GO:0004004
SECCE4Rv1G0240210	GO:0004386
SECCE4Rv1G0240210	GO:0005524
SECCE4Rv1G0240210	GO:0005634
SECCE4Rv1G0240210	GO:0005730
SECCE4Rv1G0240210	GO:0005737
SECCE4Rv1G0240210	GO:0006281
SECCE4Rv1G0240210	GO:0006289
SECCE4Rv1G0240210	GO:0006974
SECCE4Rv1G0240210	GO:0010501
SECCE4Rv1G0240210	GO:0016787
SECCE4Rv1G0240210	GO:0032508
SECCE4Rv1G0240210	GO:0043140
SECCE4Rv1G0240220	GO:0003824
SECCE4Rv1G0240220	GO:0004333
SECCE4Rv1G0240220	GO:0006099
SECCE4Rv1G0240220	GO:0006106
SECCE4Rv1G0240220	GO:0016829
SECCE4Rv1G0240220	GO:0045239
SECCE4Rv1G0240280	GO:0051879
SECCE4Rv1G0240300	GO:0005985
SECCE4Rv1G0240300	GO:0016157
SECCE4Rv1G0240300	GO:0016740
SECCE4Rv1G0240300	GO:0016757
SECCE4Rv1G0240310	GO:0000166
SECCE4Rv1G0240310	GO:0005524
SECCE4Rv1G0240310	GO:0006754
SECCE4Rv1G0240310	GO:0015078
SECCE4Rv1G0240310	GO:0015986
SECCE4Rv1G0240310	GO:0015991
SECCE4Rv1G0240310	GO:0032559
SECCE4Rv1G0240310	GO:0033177
SECCE4Rv1G0240310	GO:0045261
SECCE4Rv1G0240310	GO:0045263
SECCE4Rv1G0240310	GO:0046034
SECCE4Rv1G0240310	GO:0046933
SECCE4Rv1G0240310	GO:1902600
SECCE4Rv1G0240320	GO:0006754
SECCE4Rv1G0240320	GO:0006811
SECCE4Rv1G0240320	GO:0009507
SECCE4Rv1G0240320	GO:0009535
SECCE4Rv1G0240320	GO:0009536
SECCE4Rv1G0240320	GO:0009579
SECCE4Rv1G0240320	GO:0015078
SECCE4Rv1G0240320	GO:0015986
SECCE4Rv1G0240320	GO:0016020
SECCE4Rv1G0240320	GO:0016021
SECCE4Rv1G0240320	GO:0045263
SECCE4Rv1G0240320	GO:0046933
SECCE4Rv1G0240320	GO:0099132
SECCE4Rv1G0240330	GO:0015078
SECCE4Rv1G0240330	GO:0015986
SECCE4Rv1G0240330	GO:0016020
SECCE4Rv1G0240330	GO:0016021
SECCE4Rv1G0240330	GO:0045263
SECCE4Rv1G0240340	GO:0003735
SECCE4Rv1G0240340	GO:0005622
SECCE4Rv1G0240340	GO:0005840
SECCE4Rv1G0240340	GO:0006412
SECCE4Rv1G0240340	GO:0015935
SECCE4Rv1G0240350	GO:0003677
SECCE4Rv1G0240350	GO:0003899
SECCE4Rv1G0240350	GO:0006351
SECCE4Rv1G0240350	GO:0009507
SECCE4Rv1G0240350	GO:0009536
SECCE4Rv1G0240350	GO:0016740
SECCE4Rv1G0240350	GO:0016779
SECCE4Rv1G0240400	GO:0009523
SECCE4Rv1G0240400	GO:0009539
SECCE4Rv1G0240400	GO:0009579
SECCE4Rv1G0240400	GO:0015979
SECCE4Rv1G0240400	GO:0016020
SECCE4Rv1G0240400	GO:0016021
SECCE4Rv1G0240400	GO:0042549
SECCE4Rv1G0240430	GO:0009507
SECCE4Rv1G0240430	GO:0009523
SECCE4Rv1G0240430	GO:0009535
SECCE4Rv1G0240430	GO:0009536
SECCE4Rv1G0240430	GO:0009539
SECCE4Rv1G0240430	GO:0009579
SECCE4Rv1G0240430	GO:0015979
SECCE4Rv1G0240430	GO:0016020
SECCE4Rv1G0240430	GO:0016021
SECCE4Rv1G0240450	GO:0005506
SECCE4Rv1G0240450	GO:0009055
SECCE4Rv1G0240450	GO:0009507
SECCE4Rv1G0240450	GO:0009523
SECCE4Rv1G0240450	GO:0009535
SECCE4Rv1G0240450	GO:0009536
SECCE4Rv1G0240450	GO:0009579
SECCE4Rv1G0240450	GO:0009635
SECCE4Rv1G0240450	GO:0009772
SECCE4Rv1G0240450	GO:0015979
SECCE4Rv1G0240450	GO:0016020
SECCE4Rv1G0240450	GO:0016021
SECCE4Rv1G0240450	GO:0016168
SECCE4Rv1G0240450	GO:0016491
SECCE4Rv1G0240450	GO:0016682
SECCE4Rv1G0240450	GO:0018298
SECCE4Rv1G0240450	GO:0019684
SECCE4Rv1G0240450	GO:0045156
SECCE4Rv1G0240450	GO:0046872
SECCE4Rv1G0240450	GO:0055114
SECCE4Rv1G0240460	GO:0003723
SECCE4Rv1G0240460	GO:0003735
SECCE4Rv1G0240460	GO:0005840
SECCE4Rv1G0240460	GO:0006412
SECCE4Rv1G0240460	GO:0009507
SECCE4Rv1G0240460	GO:0009536
SECCE4Rv1G0240460	GO:0015935
SECCE4Rv1G0240460	GO:0019843
SECCE4Rv1G0240470	GO:0006811
SECCE4Rv1G0240470	GO:0006813
SECCE4Rv1G0240470	GO:0015079
SECCE4Rv1G0240470	GO:0016020
SECCE4Rv1G0240470	GO:0016021
SECCE4Rv1G0240470	GO:0071805
SECCE4Rv1G0240480	GO:0003723
SECCE4Rv1G0240480	GO:0003735
SECCE4Rv1G0240480	GO:0005622
SECCE4Rv1G0240480	GO:0005840
SECCE4Rv1G0240480	GO:0006412
SECCE4Rv1G0240480	GO:0019843
SECCE4Rv1G0240500	GO:0008137
SECCE4Rv1G0240500	GO:0009507
SECCE4Rv1G0240500	GO:0009535
SECCE4Rv1G0240500	GO:0009536
SECCE4Rv1G0240500	GO:0009579
SECCE4Rv1G0240500	GO:0016020
SECCE4Rv1G0240500	GO:0016021
SECCE4Rv1G0240500	GO:0016491
SECCE4Rv1G0240500	GO:0016655
SECCE4Rv1G0240500	GO:0019684
SECCE4Rv1G0240500	GO:0042773
SECCE4Rv1G0240500	GO:0048038
SECCE4Rv1G0240500	GO:0055114
SECCE4Rv1G0240530	GO:0051879
SECCE4Rv1G0240540	GO:0005737
SECCE4Rv1G0240540	GO:0005886
SECCE4Rv1G0240540	GO:0016020
SECCE4Rv1G0240550	GO:0003824
SECCE4Rv1G0240550	GO:0004333
SECCE4Rv1G0240550	GO:0006099
SECCE4Rv1G0240550	GO:0006106
SECCE4Rv1G0240550	GO:0016829
SECCE4Rv1G0240550	GO:0045239
SECCE4Rv1G0240570	GO:0003735
SECCE4Rv1G0240570	GO:0005840
SECCE4Rv1G0240570	GO:0006412
SECCE4Rv1G0240570	GO:0009507
SECCE4Rv1G0240570	GO:0009536
SECCE4Rv1G0240570	GO:0015934
SECCE4Rv1G0240610	GO:0009055
SECCE4Rv1G0240610	GO:0009507
SECCE4Rv1G0240610	GO:0009522
SECCE4Rv1G0240610	GO:0009535
SECCE4Rv1G0240610	GO:0009536
SECCE4Rv1G0240610	GO:0009579
SECCE4Rv1G0240610	GO:0009773
SECCE4Rv1G0240610	GO:0015979
SECCE4Rv1G0240610	GO:0016020
SECCE4Rv1G0240610	GO:0016491
SECCE4Rv1G0240610	GO:0042651
SECCE4Rv1G0240610	GO:0046872
SECCE4Rv1G0240610	GO:0051536
SECCE4Rv1G0240610	GO:0051539
SECCE4Rv1G0240610	GO:0055114
SECCE4Rv1G0240640	GO:0005737
SECCE4Rv1G0240640	GO:0005886
SECCE4Rv1G0240640	GO:0016020
SECCE4Rv1G0240650	GO:0006754
SECCE4Rv1G0240650	GO:0006811
SECCE4Rv1G0240650	GO:0009507
SECCE4Rv1G0240650	GO:0009535
SECCE4Rv1G0240650	GO:0009536
SECCE4Rv1G0240650	GO:0009579
SECCE4Rv1G0240650	GO:0015078
SECCE4Rv1G0240650	GO:0015986
SECCE4Rv1G0240650	GO:0016020
SECCE4Rv1G0240650	GO:0016021
SECCE4Rv1G0240650	GO:0045263
SECCE4Rv1G0240650	GO:0046933
SECCE4Rv1G0240650	GO:0099132
SECCE4Rv1G0240660	GO:0009536
SECCE4Rv1G0240680	GO:0003723
SECCE4Rv1G0240680	GO:0003735
SECCE4Rv1G0240680	GO:0005840
SECCE4Rv1G0240680	GO:0006412
SECCE4Rv1G0240680	GO:0009507
SECCE4Rv1G0240680	GO:0009536
SECCE4Rv1G0240680	GO:0015935
SECCE4Rv1G0240680	GO:0019843
SECCE4Rv1G0240690	GO:0008137
SECCE4Rv1G0240690	GO:0009507
SECCE4Rv1G0240690	GO:0009535
SECCE4Rv1G0240690	GO:0009536
SECCE4Rv1G0240690	GO:0009579
SECCE4Rv1G0240690	GO:0016020
SECCE4Rv1G0240690	GO:0016021
SECCE4Rv1G0240690	GO:0016491
SECCE4Rv1G0240690	GO:0016655
SECCE4Rv1G0240690	GO:0019684
SECCE4Rv1G0240690	GO:0042773
SECCE4Rv1G0240690	GO:0048038
SECCE4Rv1G0240690	GO:0055114
SECCE4Rv1G0240710	GO:0000166
SECCE4Rv1G0240710	GO:0005524
SECCE4Rv1G0240710	GO:0009507
SECCE4Rv1G0240710	GO:0009536
SECCE4Rv1G0240710	GO:0009570
SECCE4Rv1G0240720	GO:0003723
SECCE4Rv1G0240720	GO:0003735
SECCE4Rv1G0240720	GO:0005622
SECCE4Rv1G0240720	GO:0005840
SECCE4Rv1G0240720	GO:0006412
SECCE4Rv1G0240720	GO:0015934
SECCE4Rv1G0240720	GO:0016740
SECCE4Rv1G0240730	GO:0003723
SECCE4Rv1G0240730	GO:0003735
SECCE4Rv1G0240730	GO:0005840
SECCE4Rv1G0240730	GO:0006412
SECCE4Rv1G0240730	GO:0009507
SECCE4Rv1G0240730	GO:0009536
SECCE4Rv1G0240730	GO:0015935
SECCE4Rv1G0240730	GO:0019843
SECCE4Rv1G0240760	GO:0003735
SECCE4Rv1G0240760	GO:0005622
SECCE4Rv1G0240760	GO:0005840
SECCE4Rv1G0240760	GO:0006412
SECCE4Rv1G0240760	GO:0015934
SECCE4Rv1G0240760	GO:0019843
SECCE4Rv1G0240770	GO:0003723
SECCE4Rv1G0240770	GO:0003735
SECCE4Rv1G0240770	GO:0005840
SECCE4Rv1G0240770	GO:0006412
SECCE4Rv1G0240770	GO:0019843
SECCE4Rv1G0240780	GO:0003723
SECCE4Rv1G0240780	GO:0003735
SECCE4Rv1G0240780	GO:0005622
SECCE4Rv1G0240780	GO:0005840
SECCE4Rv1G0240780	GO:0006412
SECCE4Rv1G0240780	GO:0019843
SECCE4Rv1G0240790	GO:0005506
SECCE4Rv1G0240790	GO:0009055
SECCE4Rv1G0240790	GO:0009507
SECCE4Rv1G0240790	GO:0009535
SECCE4Rv1G0240790	GO:0009536
SECCE4Rv1G0240790	GO:0009579
SECCE4Rv1G0240790	GO:0015979
SECCE4Rv1G0240790	GO:0016020
SECCE4Rv1G0240790	GO:0016021
SECCE4Rv1G0240790	GO:0016491
SECCE4Rv1G0240790	GO:0020037
SECCE4Rv1G0240790	GO:0022900
SECCE4Rv1G0240790	GO:0022904
SECCE4Rv1G0240790	GO:0045158
SECCE4Rv1G0240790	GO:0046872
SECCE4Rv1G0240790	GO:0055114
SECCE4Rv1G0240810	GO:0009521
SECCE4Rv1G0240810	GO:0009523
SECCE4Rv1G0240810	GO:0009536
SECCE4Rv1G0240810	GO:0009579
SECCE4Rv1G0240810	GO:0009767
SECCE4Rv1G0240810	GO:0009772
SECCE4Rv1G0240810	GO:0015979
SECCE4Rv1G0240810	GO:0016020
SECCE4Rv1G0240810	GO:0016021
SECCE4Rv1G0240810	GO:0016168
SECCE4Rv1G0240810	GO:0018298
SECCE4Rv1G0240810	GO:0019684
SECCE4Rv1G0240810	GO:0042651
SECCE4Rv1G0240810	GO:0045156
SECCE4Rv1G0240820	GO:0004252
SECCE4Rv1G0240820	GO:0006508
SECCE4Rv1G0240820	GO:0008233
SECCE4Rv1G0240820	GO:0008236
SECCE4Rv1G0240820	GO:0009507
SECCE4Rv1G0240820	GO:0009536
SECCE4Rv1G0240820	GO:0009570
SECCE4Rv1G0240820	GO:0016787
SECCE4Rv1G0240830	GO:0003723
SECCE4Rv1G0240830	GO:0003735
SECCE4Rv1G0240830	GO:0005622
SECCE4Rv1G0240830	GO:0005840
SECCE4Rv1G0240830	GO:0006412
SECCE4Rv1G0240830	GO:0019843
SECCE4Rv1G0240840	GO:0003723
SECCE4Rv1G0240840	GO:0003735
SECCE4Rv1G0240840	GO:0005622
SECCE4Rv1G0240840	GO:0005840
SECCE4Rv1G0240840	GO:0006412
SECCE4Rv1G0240840	GO:0019843
SECCE4Rv1G0240850	GO:0005506
SECCE4Rv1G0240850	GO:0009055
SECCE4Rv1G0240850	GO:0009507
SECCE4Rv1G0240850	GO:0009523
SECCE4Rv1G0240850	GO:0009535
SECCE4Rv1G0240850	GO:0009536
SECCE4Rv1G0240850	GO:0009539
SECCE4Rv1G0240850	GO:0009579
SECCE4Rv1G0240850	GO:0009767
SECCE4Rv1G0240850	GO:0015979
SECCE4Rv1G0240850	GO:0016020
SECCE4Rv1G0240850	GO:0016021
SECCE4Rv1G0240850	GO:0019684
SECCE4Rv1G0240850	GO:0020037
SECCE4Rv1G0240850	GO:0046872
SECCE4Rv1G0240850	GO:0055114
SECCE4Rv1G0240860	GO:0015986
SECCE4Rv1G0240860	GO:0045261
SECCE4Rv1G0240860	GO:0046933
SECCE4Rv1G0240860	GO:0099132
SECCE4Rv1G0240870	GO:0008137
SECCE4Rv1G0240870	GO:0009507
SECCE4Rv1G0240870	GO:0009536
SECCE4Rv1G0240870	GO:0016020
SECCE4Rv1G0240870	GO:0016021
SECCE4Rv1G0240870	GO:0016491
SECCE4Rv1G0240870	GO:0016651
SECCE4Rv1G0240870	GO:0048038
SECCE4Rv1G0240870	GO:0055114
SECCE4Rv1G0240890	GO:0005506
SECCE4Rv1G0240890	GO:0008137
SECCE4Rv1G0240890	GO:0009507
SECCE4Rv1G0240890	GO:0009535
SECCE4Rv1G0240890	GO:0009536
SECCE4Rv1G0240890	GO:0009579
SECCE4Rv1G0240890	GO:0016020
SECCE4Rv1G0240890	GO:0016491
SECCE4Rv1G0240890	GO:0016655
SECCE4Rv1G0240890	GO:0019684
SECCE4Rv1G0240890	GO:0046872
SECCE4Rv1G0240890	GO:0048038
SECCE4Rv1G0240890	GO:0051536
SECCE4Rv1G0240890	GO:0051539
SECCE4Rv1G0240890	GO:0055114
SECCE4Rv1G0240900	GO:0008137
SECCE4Rv1G0240900	GO:0009507
SECCE4Rv1G0240900	GO:0009535
SECCE4Rv1G0240900	GO:0009536
SECCE4Rv1G0240900	GO:0009579
SECCE4Rv1G0240900	GO:0016020
SECCE4Rv1G0240900	GO:0016491
SECCE4Rv1G0240900	GO:0016651
SECCE4Rv1G0240900	GO:0016655
SECCE4Rv1G0240900	GO:0019684
SECCE4Rv1G0240900	GO:0048038
SECCE4Rv1G0240900	GO:0055114
SECCE4Rv1G0240910	GO:0000287
SECCE4Rv1G0240910	GO:0009055
SECCE4Rv1G0240910	GO:0009522
SECCE4Rv1G0240910	GO:0009536
SECCE4Rv1G0240910	GO:0009579
SECCE4Rv1G0240910	GO:0015979
SECCE4Rv1G0240910	GO:0016020
SECCE4Rv1G0240910	GO:0016021
SECCE4Rv1G0240910	GO:0016168
SECCE4Rv1G0240910	GO:0016491
SECCE4Rv1G0240910	GO:0018298
SECCE4Rv1G0240910	GO:0022900
SECCE4Rv1G0240910	GO:0042651
SECCE4Rv1G0240910	GO:0046872
SECCE4Rv1G0240910	GO:0051536
SECCE4Rv1G0240910	GO:0051539
SECCE4Rv1G0240910	GO:0055114
SECCE4Rv1G0240950	GO:0009507
SECCE4Rv1G0240950	GO:0009522
SECCE4Rv1G0240950	GO:0009536
SECCE4Rv1G0240950	GO:0009579
SECCE4Rv1G0240950	GO:0015979
SECCE4Rv1G0240950	GO:0016020
SECCE4Rv1G0240950	GO:0016021
SECCE4Rv1G0240960	GO:0003723
SECCE4Rv1G0240960	GO:0003735
SECCE4Rv1G0240960	GO:0005622
SECCE4Rv1G0240960	GO:0005840
SECCE4Rv1G0240960	GO:0006412
SECCE4Rv1G0240960	GO:0019843
SECCE4Rv1G0240980	GO:0006754
SECCE4Rv1G0240980	GO:0006811
SECCE4Rv1G0240980	GO:0009507
SECCE4Rv1G0240980	GO:0009535
SECCE4Rv1G0240980	GO:0009536
SECCE4Rv1G0240980	GO:0009579
SECCE4Rv1G0240980	GO:0015078
SECCE4Rv1G0240980	GO:0015986
SECCE4Rv1G0240980	GO:0016020
SECCE4Rv1G0240980	GO:0016021
SECCE4Rv1G0240980	GO:0045263
SECCE4Rv1G0240980	GO:0046933
SECCE4Rv1G0240980	GO:0099132
SECCE4Rv1G0240990	GO:0006754
SECCE4Rv1G0240990	GO:0006811
SECCE4Rv1G0240990	GO:0008289
SECCE4Rv1G0240990	GO:0009507
SECCE4Rv1G0240990	GO:0009535
SECCE4Rv1G0240990	GO:0009536
SECCE4Rv1G0240990	GO:0009579
SECCE4Rv1G0240990	GO:0015078
SECCE4Rv1G0240990	GO:0015986
SECCE4Rv1G0240990	GO:0015991
SECCE4Rv1G0240990	GO:0016020
SECCE4Rv1G0240990	GO:0016021
SECCE4Rv1G0240990	GO:0033177
SECCE4Rv1G0240990	GO:0045263
SECCE4Rv1G0240990	GO:0046933
SECCE4Rv1G0241010	GO:0003677
SECCE4Rv1G0241010	GO:0003899
[truncated: 2,254 more rows]

## Sheet: Suppl Table 4
Gene ID	GO term
SECCE1Rv1G0000010	GO:0004672
SECCE1Rv1G0000010	GO:0005509
SECCE1Rv1G0000010	GO:0005524
SECCE1Rv1G0000010	GO:0006468
SECCE1Rv1G0000010	GO:0016020
SECCE1Rv1G0000010	GO:0016021
SECCE1Rv1G0000010	GO:0016301
SECCE1Rv1G0000010	GO:0016310
SECCE1Rv1G0000010	GO:0030247
SECCE1Rv1G0000020	GO:0001522
SECCE1Rv1G0000020	GO:0003723
SECCE1Rv1G0000020	GO:0006396
SECCE1Rv1G0000020	GO:0009451
SECCE1Rv1G0000020	GO:0009982
SECCE1Rv1G0000030	GO:0005634
SECCE1Rv1G0000030	GO:0005672
SECCE1Rv1G0000030	GO:0006351
SECCE1Rv1G0000030	GO:0006355
SECCE1Rv1G0000030	GO:0006367
SECCE1Rv1G0000040	GO:0005634
SECCE1Rv1G0000040	GO:0005672
SECCE1Rv1G0000040	GO:0006351
SECCE1Rv1G0000040	GO:0006355
SECCE1Rv1G0000040	GO:0006367
SECCE1Rv1G0000050	GO:0000166
SECCE1Rv1G0000050	GO:0005524
SECCE1Rv1G0000050	GO:0016020
SECCE1Rv1G0000050	GO:0016021
SECCE1Rv1G0000050	GO:0016887
SECCE1Rv1G0000050	GO:0042626
SECCE1Rv1G0000050	GO:0055085
SECCE1Rv1G0000060	GO:0000166
SECCE1Rv1G0000060	GO:0005524
SECCE1Rv1G0000060	GO:0016020
SECCE1Rv1G0000060	GO:0016021
SECCE1Rv1G0000060	GO:0016887
SECCE1Rv1G0000060	GO:0042626
SECCE1Rv1G0000060	GO:0055085
SECCE1Rv1G0000080	GO:0004553
SECCE1Rv1G0000080	GO:0004565
SECCE1Rv1G0000080	GO:0005975
SECCE1Rv1G0000080	GO:0008152
SECCE1Rv1G0000080	GO:0016787
SECCE1Rv1G0000080	GO:0016798
SECCE1Rv1G0000080	GO:0030246
SECCE1Rv1G0000090	GO:0003677
SECCE1Rv1G0000090	GO:0003899
SECCE1Rv1G0000090	GO:0006351
SECCE1Rv1G0000100	GO:0000166
SECCE1Rv1G0000100	GO:0003743
SECCE1Rv1G0000100	GO:0003924
SECCE1Rv1G0000100	GO:0005525
SECCE1Rv1G0000100	GO:0005622
SECCE1Rv1G0000100	GO:0005737
SECCE1Rv1G0000100	GO:0006412
SECCE1Rv1G0000100	GO:0006413
SECCE1Rv1G0000120	GO:0005886
SECCE1Rv1G0000120	GO:0009055
SECCE1Rv1G0000120	GO:0016020
SECCE1Rv1G0000120	GO:0016491
SECCE1Rv1G0000120	GO:0022900
SECCE1Rv1G0000120	GO:0046872
SECCE1Rv1G0000120	GO:0051536
SECCE1Rv1G0000120	GO:0051539
SECCE1Rv1G0000120	GO:0055114
SECCE1Rv1G0000130	GO:0005096
SECCE1Rv1G0000130	GO:0043087
SECCE1Rv1G0000130	GO:0043547
SECCE1Rv1G0000140	GO:0007165
SECCE1Rv1G0000140	GO:0043531
SECCE1Rv1G0000150	GO:0007165
SECCE1Rv1G0000150	GO:0043531
SECCE1Rv1G0000170	GO:0004497
SECCE1Rv1G0000170	GO:0005506
SECCE1Rv1G0000170	GO:0016491
SECCE1Rv1G0000170	GO:0016705
SECCE1Rv1G0000170	GO:0020037
SECCE1Rv1G0000170	GO:0046872
SECCE1Rv1G0000170	GO:0055114
SECCE1Rv1G0000180	GO:0007165
SECCE1Rv1G0000180	GO:0043531
SECCE1Rv1G0000190	GO:0007165
SECCE1Rv1G0000190	GO:0016020
SECCE1Rv1G0000190	GO:0016021
SECCE1Rv1G0000190	GO:0043531
SECCE1Rv1G0000200	GO:0007165
SECCE1Rv1G0000200	GO:0043531
SECCE1Rv1G0000210	GO:0008146
SECCE1Rv1G0000210	GO:0016740
SECCE1Rv1G0000220	GO:0008146
SECCE1Rv1G0000220	GO:0016740
SECCE1Rv1G0000230	GO:0004127
SECCE1Rv1G0000230	GO:0005524
SECCE1Rv1G0000230	GO:0006139
SECCE1Rv1G0000230	GO:0016301
SECCE1Rv1G0000230	GO:0016310
SECCE1Rv1G0000230	GO:0016740
SECCE1Rv1G0000230	GO:0046939
SECCE1Rv1G0000240	GO:0004127
SECCE1Rv1G0000240	GO:0005524
SECCE1Rv1G0000240	GO:0006139
SECCE1Rv1G0000240	GO:0016301
SECCE1Rv1G0000240	GO:0016310
SECCE1Rv1G0000240	GO:0016740
SECCE1Rv1G0000240	GO:0046939
SECCE1Rv1G0000250	GO:0004497
SECCE1Rv1G0000250	GO:0005506
SECCE1Rv1G0000250	GO:0016491
SECCE1Rv1G0000250	GO:0016705
SECCE1Rv1G0000250	GO:0020037
SECCE1Rv1G0000250	GO:0046872
SECCE1Rv1G0000250	GO:0055114
SECCE1Rv1G0000260	GO:0004867
SECCE1Rv1G0000260	GO:0009611
SECCE1Rv1G0000260	GO:0010951
SECCE1Rv1G0000270	GO:0008375
SECCE1Rv1G0000270	GO:0016020
SECCE1Rv1G0000270	GO:0016021
SECCE1Rv1G0000270	GO:0016740
SECCE1Rv1G0000270	GO:0016757
SECCE1Rv1G0000280	GO:0005886
SECCE1Rv1G0000280	GO:0016020
SECCE1Rv1G0000280	GO:0016021
SECCE1Rv1G0000280	GO:0055085
SECCE1Rv1G0000290	GO:0004867
SECCE1Rv1G0000290	GO:0005576
SECCE1Rv1G0000290	GO:0010466
SECCE1Rv1G0000290	GO:0010951
SECCE1Rv1G0000290	GO:0030414
SECCE1Rv1G0000300	GO:0016740
SECCE1Rv1G0000300	GO:0016746
SECCE1Rv1G0000300	GO:0016747
SECCE1Rv1G0000310	GO:0016740
SECCE1Rv1G0000310	GO:0016746
SECCE1Rv1G0000310	GO:0016747
SECCE1Rv1G0000320	GO:0016020
SECCE1Rv1G0000320	GO:0016021
SECCE1Rv1G0000320	GO:0016311
SECCE1Rv1G0000320	GO:0042578
SECCE1Rv1G0000320	GO:0052866
SECCE1Rv1G0000330	GO:0008152
SECCE1Rv1G0000330	GO:0016740
SECCE1Rv1G0000330	GO:0016757
SECCE1Rv1G0000330	GO:0016758
SECCE1Rv1G0000350	GO:0015031
SECCE1Rv1G0000360	GO:0000166
SECCE1Rv1G0000360	GO:0005524
SECCE1Rv1G0000370	GO:0046872
SECCE1Rv1G0000380	GO:0015031
SECCE1Rv1G0000390	GO:0004497
SECCE1Rv1G0000390	GO:0005506
SECCE1Rv1G0000390	GO:0009809
SECCE1Rv1G0000390	GO:0016020
SECCE1Rv1G0000390	GO:0016021
SECCE1Rv1G0000390	GO:0016491
SECCE1Rv1G0000390	GO:0016705
SECCE1Rv1G0000390	GO:0016709
SECCE1Rv1G0000390	GO:0020037
SECCE1Rv1G0000390	GO:0046872
SECCE1Rv1G0000390	GO:0055114
SECCE1Rv1G0000400	GO:0004497
SECCE1Rv1G0000400	GO:0005506
SECCE1Rv1G0000400	GO:0009809
SECCE1Rv1G0000400	GO:0016020
SECCE1Rv1G0000400	GO:0016021
SECCE1Rv1G0000400	GO:0016491
SECCE1Rv1G0000400	GO:0016705
SECCE1Rv1G0000400	GO:0016709
SECCE1Rv1G0000400	GO:0020037
SECCE1Rv1G0000400	GO:0046872
SECCE1Rv1G0000400	GO:0055114
SECCE1Rv1G0000410	GO:0004497
SECCE1Rv1G0000410	GO:0005506
SECCE1Rv1G0000410	GO:0009809
SECCE1Rv1G0000410	GO:0016020
SECCE1Rv1G0000410	GO:0016021
SECCE1Rv1G0000410	GO:0016491
SECCE1Rv1G0000410	GO:0016705
SECCE1Rv1G0000410	GO:0016709
SECCE1Rv1G0000410	GO:0020037
SECCE1Rv1G0000410	GO:0046872
SECCE1Rv1G0000410	GO:0055114
SECCE1Rv1G0000420	GO:0006952
SECCE1Rv1G0000430	GO:0016020
SECCE1Rv1G0000430	GO:0016021
SECCE1Rv1G0000430	GO:0022857
SECCE1Rv1G0000430	GO:0055085
SECCE1Rv1G0000450	GO:0008152
SECCE1Rv1G0000450	GO:0016740
SECCE1Rv1G0000450	GO:0016758
SECCE1Rv1G0000470	GO:0008152
SECCE1Rv1G0000470	GO:0016740
SECCE1Rv1G0000470	GO:0016758
SECCE1Rv1G0000480	GO:0008152
SECCE1Rv1G0000480	GO:0016740
SECCE1Rv1G0000480	GO:0016758
SECCE1Rv1G0000490	GO:0004497
SECCE1Rv1G0000490	GO:0005506
SECCE1Rv1G0000490	GO:0009809
SECCE1Rv1G0000490	GO:0016020
SECCE1Rv1G0000490	GO:0016021
SECCE1Rv1G0000490	GO:0016491
SECCE1Rv1G0000490	GO:0016705
SECCE1Rv1G0000490	GO:0016709
SECCE1Rv1G0000490	GO:0020037
SECCE1Rv1G0000490	GO:0046872
SECCE1Rv1G0000490	GO:0055114
SECCE1Rv1G0000500	GO:0003868
SECCE1Rv1G0000500	GO:0009072
SECCE1Rv1G0000500	GO:0016701
SECCE1Rv1G0000500	GO:0042802
SECCE1Rv1G0000500	GO:0046872
SECCE1Rv1G0000500	GO:0055114
SECCE1Rv1G0000510	GO:0016020
SECCE1Rv1G0000510	GO:0016021
SECCE1Rv1G0000510	GO:0022857
SECCE1Rv1G0000510	GO:0055085
SECCE1Rv1G0000520	GO:0003676
SECCE1Rv1G0000520	GO:0008270
SECCE1Rv1G0000530	GO:0008152
SECCE1Rv1G0000530	GO:0016740
SECCE1Rv1G0000530	GO:0016757
SECCE1Rv1G0000530	GO:0016758
SECCE1Rv1G0000550	GO:0008152
SECCE1Rv1G0000550	GO:0016740
SECCE1Rv1G0000550	GO:0016757
SECCE1Rv1G0000550	GO:0016758
SECCE1Rv1G0000560	GO:0000982
SECCE1Rv1G0000560	GO:0000987
SECCE1Rv1G0000560	GO:0003677
SECCE1Rv1G0000560	GO:0005634
SECCE1Rv1G0000560	GO:0006351
SECCE1Rv1G0000560	GO:0006355
SECCE1Rv1G0000560	GO:0045944
SECCE1Rv1G0000560	GO:0046983
SECCE1Rv1G0000590	GO:0003676
SECCE1Rv1G0000620	GO:0016020
SECCE1Rv1G0000620	GO:0016021
SECCE1Rv1G0000630	GO:0004672
SECCE1Rv1G0000630	GO:0005524
SECCE1Rv1G0000630	GO:0006468
SECCE1Rv1G0000630	GO:0016301
SECCE1Rv1G0000630	GO:0016310
SECCE1Rv1G0000640	GO:0004672
SECCE1Rv1G0000640	GO:0005524
SECCE1Rv1G0000640	GO:0006468
SECCE1Rv1G0000640	GO:0016020
SECCE1Rv1G0000640	GO:0016021
SECCE1Rv1G0000640	GO:0016301
SECCE1Rv1G0000640	GO:0016310
SECCE1Rv1G0000650	GO:0000139
SECCE1Rv1G0000650	GO:0005085
SECCE1Rv1G0000650	GO:0005096
SECCE1Rv1G0000650	GO:0005509
SECCE1Rv1G0000650	GO:0005737
SECCE1Rv1G0000650	GO:0005783
SECCE1Rv1G0000650	GO:0005789
SECCE1Rv1G0000650	GO:0005794
SECCE1Rv1G0000650	GO:0005829
SECCE1Rv1G0000650	GO:0005886
SECCE1Rv1G0000650	GO:0007264
SECCE1Rv1G0000650	GO:0007265
SECCE1Rv1G0000650	GO:0016020
SECCE1Rv1G0000650	GO:0030154
SECCE1Rv1G0000650	GO:0035556
SECCE1Rv1G0000650	GO:0043087
SECCE1Rv1G0000650	GO:0043547
SECCE1Rv1G0000650	GO:0046872
SECCE1Rv1G0000660	GO:0016020
SECCE1Rv1G0000660	GO:0016021
SECCE1Rv1G0000670	GO:0004672
SECCE1Rv1G0000670	GO:0005524
SECCE1Rv1G0000670	GO:0006468
SECCE1Rv1G0000670	GO:0016301
SECCE1Rv1G0000670	GO:0016310
SECCE1Rv1G0000680	GO:0004672
SECCE1Rv1G0000680	GO:0005524
SECCE1Rv1G0000680	GO:0006468
SECCE1Rv1G0000680	GO:0016020
SECCE1Rv1G0000680	GO:0016021
SECCE1Rv1G0000680	GO:0016301
SECCE1Rv1G0000680	GO:0016310
SECCE1Rv1G0000690	GO:0043531
SECCE1Rv1G0000700	GO:0016020
SECCE1Rv1G0000700	GO:0016021
SECCE1Rv1G0000710	GO:0004672
SECCE1Rv1G0000710	GO:0004713
SECCE1Rv1G0000710	GO:0005524
SECCE1Rv1G0000710	GO:0006468
SECCE1Rv1G0000710	GO:0016020
SECCE1Rv1G0000710	GO:0016021
SECCE1Rv1G0000710	GO:0016301
SECCE1Rv1G0000710	GO:0016310
SECCE1Rv1G0000710	GO:0018108
SECCE1Rv1G0000720	GO:0004672
SECCE1Rv1G0000720	GO:0005524
SECCE1Rv1G0000720	GO:0006468
SECCE1Rv1G0000720	GO:0016020
SECCE1Rv1G0000720	GO:0016021
SECCE1Rv1G0000720	GO:0016301
SECCE1Rv1G0000720	GO:0016310
SECCE1Rv1G0000730	GO:0000166
SECCE1Rv1G0000730	GO:0004672
SECCE1Rv1G0000730	GO:0004674
SECCE1Rv1G0000730	GO:0005524
SECCE1Rv1G0000730	GO:0006468
SECCE1Rv1G0000730	GO:0016020
SECCE1Rv1G0000730	GO:0016021
SECCE1Rv1G0000730	GO:0016301
SECCE1Rv1G0000730	GO:0016310
SECCE1Rv1G0000730	GO:0016740
SECCE1Rv1G0000730	GO:0048544
SECCE1Rv1G0000750	GO:0016020
SECCE1Rv1G0000750	GO:0016021
SECCE1Rv1G0000750	GO:0020037
SECCE1Rv1G0000750	GO:0046872
SECCE1Rv1G0000760	GO:0005886
SECCE1Rv1G0000760	GO:0006952
SECCE1Rv1G0000760	GO:0007165
SECCE1Rv1G0000760	GO:0043531
SECCE1Rv1G0000770	GO:0000166
SECCE1Rv1G0000770	GO:0004672
SECCE1Rv1G0000770	GO:0004674
SECCE1Rv1G0000770	GO:0005524
SECCE1Rv1G0000770	GO:0005576
SECCE1Rv1G0000770	GO:0005886
SECCE1Rv1G0000770	GO:0006468
SECCE1Rv1G0000770	GO:0016020
SECCE1Rv1G0000770	GO:0016021
SECCE1Rv1G0000770	GO:0016301
SECCE1Rv1G0000770	GO:0016310
SECCE1Rv1G0000770	GO:0016740
SECCE1Rv1G0000770	GO:0019199
SECCE1Rv1G0000780	GO:0016740
SECCE1Rv1G0000790	GO:0016740
SECCE1Rv1G0000800	GO:0043531
SECCE1Rv1G0000810	GO:0000166
SECCE1Rv1G0000810	GO:0004672
SECCE1Rv1G0000810	GO:0004674
SECCE1Rv1G0000810	GO:0005524
SECCE1Rv1G0000810	GO:0005576
SECCE1Rv1G0000810	GO:0005886
SECCE1Rv1G0000810	GO:0006468
SECCE1Rv1G0000810	GO:0016020
SECCE1Rv1G0000810	GO:0016021
SECCE1Rv1G0000810	GO:0016301
SECCE1Rv1G0000810	GO:0016310
SECCE1Rv1G0000810	GO:0016740
SECCE1Rv1G0000810	GO:0019199
SECCE1Rv1G0000820	GO:0016740
SECCE1Rv1G0000830	GO:0016740
SECCE1Rv1G0000840	GO:0004497
SECCE1Rv1G0000840	GO:0005506
SECCE1Rv1G0000840	GO:0016020
SECCE1Rv1G0000840	GO:0016021
SECCE1Rv1G0000840	GO:0016491
SECCE1Rv1G0000840	GO:0016705
SECCE1Rv1G0000840	GO:0020037
SECCE1Rv1G0000840	GO:0046872
SECCE1Rv1G0000840	GO:0055114
SECCE1Rv1G0000850	GO:0008168
SECCE1Rv1G0000850	GO:0008171
SECCE1Rv1G0000850	GO:0016740
SECCE1Rv1G0000850	GO:0032259
SECCE1Rv1G0000850	GO:0046983
SECCE1Rv1G0000860	GO:0016740
SECCE1Rv1G0000900	GO:0005886
SECCE1Rv1G0000900	GO:0006952
SECCE1Rv1G0000900	GO:0007165
SECCE1Rv1G0000900	GO:0043531
SECCE1Rv1G0000910	GO:0004672
SECCE1Rv1G0000910	GO:0005509
SECCE1Rv1G0000910	GO:0005524
SECCE1Rv1G0000910	GO:0006468
SECCE1Rv1G0000910	GO:0016301
SECCE1Rv1G0000910	GO:0016310
SECCE1Rv1G0000910	GO:0030247
SECCE1Rv1G0000920	GO:0004672
SECCE1Rv1G0000920	GO:0005509
SECCE1Rv1G0000920	GO:0005524
SECCE1Rv1G0000920	GO:0006468
SECCE1Rv1G0000920	GO:0016301
SECCE1Rv1G0000920	GO:0016310
SECCE1Rv1G0000920	GO:0030247
SECCE1Rv1G0000930	GO:0000166
SECCE1Rv1G0000930	GO:0004672
SECCE1Rv1G0000930	GO:0004674
SECCE1Rv1G0000930	GO:0005524
SECCE1Rv1G0000930	GO:0005576
SECCE1Rv1G0000930	GO:0005886
SECCE1Rv1G0000930	GO:0006468
SECCE1Rv1G0000930	GO:0016020
SECCE1Rv1G0000930	GO:0016021
SECCE1Rv1G0000930	GO:0016301
SECCE1Rv1G0000930	GO:0016310
SECCE1Rv1G0000930	GO:0016740
SECCE1Rv1G0000930	GO:0019199
SECCE1Rv1G0000940	GO:0005886
SECCE1Rv1G0000940	GO:0006952
SECCE1Rv1G0000940	GO:0007165
SECCE1Rv1G0000940	GO:0043531
SECCE1Rv1G0000950	GO:0004672
SECCE1Rv1G0000950	GO:0005509
SECCE1Rv1G0000950	GO:0005524
SECCE1Rv1G0000950	GO:0006468
SECCE1Rv1G0000950	GO:0016301
SECCE1Rv1G0000950	GO:0016310
SECCE1Rv1G0000950	GO:0030247
SECCE1Rv1G0000960	GO:0004605
SECCE1Rv1G0000960	GO:0006629
SECCE1Rv1G0000960	GO:0008654
SECCE1Rv1G0000960	GO:0016020
SECCE1Rv1G0000960	GO:0016021
SECCE1Rv1G0000960	GO:0016024
SECCE1Rv1G0000960	GO:0016740
SECCE1Rv1G0000960	GO:0016772
SECCE1Rv1G0000960	GO:0016779
SECCE1Rv1G0000990	GO:0016740
SECCE1Rv1G0001000	GO:0043531
SECCE1Rv1G0001010	GO:0004672
SECCE1Rv1G0001010	GO:0005509
SECCE1Rv1G0001010	GO:0005524
SECCE1Rv1G0001010	GO:0006468
SECCE1Rv1G0001010	GO:0016301
SECCE1Rv1G0001010	GO:0016310
SECCE1Rv1G0001010	GO:0030247
SECCE1Rv1G0001020	GO:0000166
SECCE1Rv1G0001020	GO:0004672
SECCE1Rv1G0001020	GO:0004674
SECCE1Rv1G0001020	GO:0005524
SECCE1Rv1G0001020	GO:0005576
SECCE1Rv1G0001020	GO:0005886
SECCE1Rv1G0001020	GO:0006468
SECCE1Rv1G0001020	GO:0016020
SECCE1Rv1G0001020	GO:0016021
SECCE1Rv1G0001020	GO:0016301
SECCE1Rv1G0001020	GO:0016310
SECCE1Rv1G0001020	GO:0016740
SECCE1Rv1G0001020	GO:0019199
SECCE1Rv1G0001030	GO:0005886
SECCE1Rv1G0001030	GO:0006952
SECCE1Rv1G0001030	GO:0007165
SECCE1Rv1G0001030	GO:0043531
SECCE1Rv1G0001040	GO:0005886
SECCE1Rv1G0001040	GO:0006952
SECCE1Rv1G0001040	GO:0007165
SECCE1Rv1G0001040	GO:0043531
SECCE1Rv1G0001050	GO:0003723
SECCE1Rv1G0001050	GO:0003735
SECCE1Rv1G0001050	GO:0005622
SECCE1Rv1G0001050	GO:0005840
SECCE1Rv1G0001050	GO:0006412
SECCE1Rv1G0001050	GO:0015934
SECCE1Rv1G0001050	GO:0016740
SECCE1Rv1G0001060	GO:0004197
SECCE1Rv1G0001060	GO:0005615
SECCE1Rv1G0001060	GO:0005764
SECCE1Rv1G0001060	GO:0006508
SECCE1Rv1G0001060	GO:0008233
SECCE1Rv1G0001060	GO:0008234
SECCE1Rv1G0001060	GO:0016787
SECCE1Rv1G0001060	GO:0051603
SECCE1Rv1G0001090	GO:0000166
SECCE1Rv1G0001090	GO:0004672
SECCE1Rv1G0001090	GO:0004674
SECCE1Rv1G0001090	GO:0005524
SECCE1Rv1G0001090	GO:0006468
SECCE1Rv1G0001090	GO:0016020
SECCE1Rv1G0001090	GO:0016021
SECCE1Rv1G0001090	GO:0016301
SECCE1Rv1G0001090	GO:0016310
SECCE1Rv1G0001090	GO:0016740
SECCE1Rv1G0001090	GO:0048544
SECCE1Rv1G0001110	GO:0000166
SECCE1Rv1G0001110	GO:0004672
SECCE1Rv1G0001110	GO:0004674
SECCE1Rv1G0001110	GO:0005524
SECCE1Rv1G0001110	GO:0006468
SECCE1Rv1G0001110	GO:0016020
SECCE1Rv1G0001110	GO:0016021
SECCE1Rv1G0001110	GO:0016301
SECCE1Rv1G0001110	GO:0016310
SECCE1Rv1G0001110	GO:0016740
SECCE1Rv1G0001110	GO:0048544
SECCE1Rv1G0001120	GO:0003824
SECCE1Rv1G0001120	GO:0010181
SECCE1Rv1G0001120	GO:0016491
SECCE1Rv1G0001120	GO:0055114
SECCE1Rv1G0001130	GO:0003924
SECCE1Rv1G0001130	GO:0005525
SECCE1Rv1G0001150	GO:0006508
SECCE1Rv1G0001150	GO:0008233
SECCE1Rv1G0001150	GO:0008234
SECCE1Rv1G0001150	GO:0016787
SECCE1Rv1G0001160	GO:0006508
SECCE1Rv1G0001160	GO:0008233
SECCE1Rv1G0001160	GO:0008234
SECCE1Rv1G0001160	GO:0016787
SECCE1Rv1G0001170	GO:0003924
SECCE1Rv1G0001170	GO:0005525
SECCE1Rv1G0001180	GO:0005737
SECCE1Rv1G0001180	GO:0005856
SECCE1Rv1G0001190	GO:0009507
SECCE1Rv1G0001190	GO:0009534
SECCE1Rv1G0001190	GO:0009535
SECCE1Rv1G0001190	GO:0009561
SECCE1Rv1G0001190	GO:0010027
SECCE1Rv1G0001190	GO:0048564
SECCE1Rv1G0001200	GO:0016740
SECCE1Rv1G0001220	GO:0003824
SECCE1Rv1G0001220	GO:0010181
SECCE1Rv1G0001220	GO:0016491
SECCE1Rv1G0001220	GO:0055114
SECCE1Rv1G0001230	GO:0000166
SECCE1Rv1G0001230	GO:0004672
SECCE1Rv1G0001230	GO:0004674
SECCE1Rv1G0001230	GO:0005524
SECCE1Rv1G0001230	GO:0006468
SECCE1Rv1G0001230	GO:0016020
SECCE1Rv1G0001230	GO:0016021
SECCE1Rv1G0001230	GO:0016301
SECCE1Rv1G0001230	GO:0016310
SECCE1Rv1G0001230	GO:0016740
SECCE1Rv1G0001230	GO:0048544
SECCE1Rv1G0001240	GO:0000166
SECCE1Rv1G0001240	GO:0004672
SECCE1Rv1G0001240	GO:0004674
SECCE1Rv1G0001240	GO:0005524
SECCE1Rv1G0001240	GO:0006468
SECCE1Rv1G0001240	GO:0016020
SECCE1Rv1G0001240	GO:0016021
SECCE1Rv1G0001240	GO:0016301
SECCE1Rv1G0001240	GO:0016310
SECCE1Rv1G0001240	GO:0016740
SECCE1Rv1G0001240	GO:0048544
SECCE1Rv1G0001260	GO:0000166
SECCE1Rv1G0001260	GO:0004672
SECCE1Rv1G0001260	GO:0004674
SECCE1Rv1G0001260	GO:0005524
SECCE1Rv1G0001260	GO:0006468
SECCE1Rv1G0001260	GO:0016020
SECCE1Rv1G0001260	GO:0016021
SECCE1Rv1G0001260	GO:0016301
SECCE1Rv1G0001260	GO:0016310
SECCE1Rv1G0001260	GO:0016740
SECCE1Rv1G0001260	GO:0048544
SECCE1Rv1G0001280	GO:0000166
SECCE1Rv1G0001280	GO:0004672
SECCE1Rv1G0001280	GO:0004674
SECCE1Rv1G0001280	GO:0005524
SECCE1Rv1G0001280	GO:0006468
SECCE1Rv1G0001280	GO:0016020
SECCE1Rv1G0001280	GO:0016021
SECCE1Rv1G0001280	GO:0016301
SECCE1Rv1G0001280	GO:0016310
SECCE1Rv1G0001280	GO:0016740
SECCE1Rv1G0001280	GO:0048544
SECCE1Rv1G0001310	GO:0006629
SECCE1Rv1G0001310	GO:0016491
SECCE1Rv1G0001310	GO:0055114
SECCE1Rv1G0001310	GO:0080019
SECCE1Rv1G0001310	GO:0102965
SECCE1Rv1G0001320	GO:0006629
SECCE1Rv1G0001320	GO:0016491
SECCE1Rv1G0001320	GO:0055114
SECCE1Rv1G0001320	GO:0080019
SECCE1Rv1G0001320	GO:0102965
SECCE1Rv1G0001330	GO:0006855
SECCE1Rv1G0001330	GO:0015238
SECCE1Rv1G0001330	GO:0015297
SECCE1Rv1G0001330	GO:0016020
SECCE1Rv1G0001330	GO:0016021
SECCE1Rv1G0001330	GO:0055085
SECCE1Rv1G0001340	GO:0006952
SECCE1Rv1G0001350	GO:0016020
SECCE1Rv1G0001350	GO:0016021
SECCE1Rv1G0001360	GO:0043531
SECCE1Rv1G0001370	GO:0004842
SECCE1Rv1G0001370	GO:0016567
SECCE1Rv1G0001430	GO:0003723
SECCE1Rv1G0001430	GO:0003735
SECCE1Rv1G0001430	GO:0005622
SECCE1Rv1G0001430	GO:0005840
SECCE1Rv1G0001430	GO:0006412
SECCE1Rv1G0001430	GO:0019843
SECCE1Rv1G0001440	GO:0003723
SECCE1Rv1G0001440	GO:0003735
SECCE1Rv1G0001440	GO:0005622
SECCE1Rv1G0001440	GO:0005840
SECCE1Rv1G0001440	GO:0006412
SECCE1Rv1G0001440	GO:0019843
SECCE1Rv1G0001460	GO:0006952
SECCE1Rv1G0001470	GO:0016740
SECCE1Rv1G0001480	GO:0003824
SECCE1Rv1G0001480	GO:0008168
SECCE1Rv1G0001480	GO:0009058
SECCE1Rv1G0001480	GO:0016740
SECCE1Rv1G0001480	GO:0030170
SECCE1Rv1G0001480	GO:0030732
SECCE1Rv1G0001480	GO:0032259
SECCE1Rv1G0001490	GO:0004842
SECCE1Rv1G0001490	GO:0016567
SECCE1Rv1G0001510	GO:0016020
SECCE1Rv1G0001510	GO:0016021
SECCE1Rv1G0001530	GO:0016020
SECCE1Rv1G0001530	GO:0016021
SECCE1Rv1G0001550	GO:0003677
SECCE1Rv1G0001550	GO:0005634
SECCE1Rv1G0001550	GO:0006351
SECCE1Rv1G0001550	GO:0006355
SECCE1Rv1G0001580	GO:0006952
SECCE1Rv1G0001600	GO:0043531
SECCE1Rv1G0001650	GO:0043531
SECCE1Rv1G0001660	GO:0007165
SECCE1Rv1G0001660	GO:0016020
SECCE1Rv1G0001660	GO:0016021
SECCE1Rv1G0001680	GO:0000977
SECCE1Rv1G0001680	GO:0003677
SECCE1Rv1G0001680	GO:0005634
SECCE1Rv1G0001680	GO:0006351
SECCE1Rv1G0001680	GO:0006355
SECCE1Rv1G0001680	GO:0045944
SECCE1Rv1G0001680	GO:0046983
SECCE1Rv1G0001690	GO:0005886
SECCE1Rv1G0001690	GO:0006952
SECCE1Rv1G0001690	GO:0007165
SECCE1Rv1G0001690	GO:0043531
SECCE1Rv1G0001700	GO:0003824
SECCE1Rv1G0001700	GO:0008152
SECCE1Rv1G0001710	GO:0000166
SECCE1Rv1G0001710	GO:0004672
SECCE1Rv1G0001710	GO:0004674
SECCE1Rv1G0001710	GO:0005524
SECCE1Rv1G0001710	GO:0006468
SECCE1Rv1G0001710	GO:0016020
SECCE1Rv1G0001710	GO:0016021
SECCE1Rv1G0001710	GO:0016301
SECCE1Rv1G0001710	GO:0016310
SECCE1Rv1G0001710	GO:0016740
SECCE1Rv1G0001710	GO:0048544
SECCE1Rv1G0001720	GO:0005622
SECCE1Rv1G0001720	GO:0006886
SECCE1Rv1G0001720	GO:0016192
SECCE1Rv1G0001730	GO:0005622
SECCE1Rv1G0001730	GO:0006886
SECCE1Rv1G0001730	GO:0016192
SECCE1Rv1G0001790	GO:0003824
SECCE1Rv1G0001790	GO:0008152
SECCE1Rv1G0001800	GO:0003723
SECCE1Rv1G0001800	GO:0003735
SECCE1Rv1G0001800	GO:0005622
SECCE1Rv1G0001800	GO:0005840
SECCE1Rv1G0001800	GO:0006412
SECCE1Rv1G0001800	GO:0015934
SECCE1Rv1G0001800	GO:0016740
SECCE1Rv1G0001810	GO:0003824
SECCE1Rv1G0001810	GO:0006166
SECCE1Rv1G0001810	GO:0009116
SECCE1Rv1G0001810	GO:0016740
SECCE1Rv1G0001810	GO:0016757
SECCE1Rv1G0001810	GO:0017061
SECCE1Rv1G0001810	GO:0019509
SECCE1Rv1G0001820	GO:0003824
SECCE1Rv1G0001820	GO:0006166
SECCE1Rv1G0001820	GO:0009116
SECCE1Rv1G0001820	GO:0016740
SECCE1Rv1G0001820	GO:0016757
SECCE1Rv1G0001820	GO:0017061
SECCE1Rv1G0001820	GO:0019509
SECCE1Rv1G0001840	GO:0016301
SECCE1Rv1G0001840	GO:0016310
SECCE1Rv1G0001860	GO:0043531
SECCE1Rv1G0001870	GO:0043531
SECCE1Rv1G0001880	GO:0043531
SECCE1Rv1G0001900	GO:0005576
SECCE1Rv1G0001900	GO:0030246
SECCE1Rv1G0001900	GO:0048046
SECCE1Rv1G0001910	GO:0004089
SECCE1Rv1G0001910	GO:0008270
SECCE1Rv1G0001920	GO:0004089
SECCE1Rv1G0001920	GO:0008270
SECCE1Rv1G0001930	GO:0004089
SECCE1Rv1G0001930	GO:0008270
SECCE1Rv1G0001940	GO:0004089
SECCE1Rv1G0001940	GO:0008270
SECCE1Rv1G0001960	GO:0004089
SECCE1Rv1G0001960	GO:0008270
SECCE1Rv1G0001970	GO:0003674
SECCE1Rv1G0001970	GO:0005739
SECCE1Rv1G0001970	GO:0005743
SECCE1Rv1G0001970	GO:0005829
SECCE1Rv1G0001970	GO:0006974
SECCE1Rv1G0001970	GO:0016020
SECCE1Rv1G0001970	GO:0042407
SECCE1Rv1G0001970	GO:0061617
SECCE1Rv1G0001980	GO:0043531
SECCE1Rv1G0002000	GO:0005576
SECCE1Rv1G0002000	GO:0030246
SECCE1Rv1G0002000	GO:0048046
SECCE1Rv1G0002010	GO:0008375
SECCE1Rv1G0002010	GO:0016020
SECCE1Rv1G0002010	GO:0016021
SECCE1Rv1G0002010	GO:0016740
SECCE1Rv1G0002010	GO:0016757
SECCE1Rv1G0002050	GO:0004497
SECCE1Rv1G0002050	GO:0005506
SECCE1Rv1G0002050	GO:0016491
SECCE1Rv1G0002050	GO:0016705
SECCE1Rv1G0002050	GO:0020037
SECCE1Rv1G0002050	GO:0046872
SECCE1Rv1G0002050	GO:0055114
SECCE1Rv1G0002070	GO:0004497
SECCE1Rv1G0002070	GO:0005506
SECCE1Rv1G0002070	GO:0016491
SECCE1Rv1G0002070	GO:0016705
SECCE1Rv1G0002070	GO:0020037
SECCE1Rv1G0002070	GO:0046872
SECCE1Rv1G0002070	GO:0055114
SECCE1Rv1G0002100	GO:0007165
SECCE1Rv1G0002100	GO:0016020
SECCE1Rv1G0002100	GO:0016021
SECCE1Rv1G0002110	GO:0005576
SECCE1Rv1G0002110	GO:0048046
SECCE1Rv1G0002140	GO:0005178
SECCE1Rv1G0002140	GO:0005201
SECCE1Rv1G0002140	GO:0005515
SECCE1Rv1G0002140	GO:0005576
SECCE1Rv1G0002140	GO:0005604
SECCE1Rv1G0002140	GO:0005605
SECCE1Rv1G0002140	GO:0005606
SECCE1Rv1G0002140	GO:0005607
SECCE1Rv1G0002140	GO:0005615
SECCE1Rv1G0002140	GO:0005634
SECCE1Rv1G0002140	GO:0007155
SECCE1Rv1G0002140	GO:0007162
SECCE1Rv1G0002140	GO:0007566
SECCE1Rv1G0002140	GO:0007611
SECCE1Rv1G0002140	GO:0016477
SECCE1Rv1G0002140	GO:0019899
SECCE1Rv1G0002140	GO:0021812
SECCE1Rv1G0002140	GO:0030335
SECCE1Rv1G0002140	GO:0031012
SECCE1Rv1G0002140	GO:0031175
SECCE1Rv1G0002140	GO:0034446
SECCE1Rv1G0002140	GO:0042476
SECCE1Rv1G0002140	GO:0043208
SECCE1Rv1G0002140	GO:0043256
SECCE1Rv1G0002140	GO:0043257
SECCE1Rv1G0002140	GO:0043259
SECCE1Rv1G0002140	GO:0048471
SECCE1Rv1G0002170	GO:0016020
SECCE1Rv1G0002170	GO:0016021
SECCE1Rv1G0002180	GO:0004553
SECCE1Rv1G0002180	GO:0005975
SECCE1Rv1G0002180	GO:0007015
SECCE1Rv1G0002180	GO:0008152
SECCE1Rv1G0002180	GO:0016787
SECCE1Rv1G0002180	GO:0016798
SECCE1Rv1G0002180	GO:0051015
SECCE1Rv1G0002190	GO:0004553
SECCE1Rv1G0002190	GO:0005975
SECCE1Rv1G0002190	GO:0007015
SECCE1Rv1G0002190	GO:0008152
SECCE1Rv1G0002190	GO:0016787
SECCE1Rv1G0002190	GO:0016798
SECCE1Rv1G0002190	GO:0051015
SECCE1Rv1G0002220	GO:0045735
SECCE1Rv1G0002230	GO:0045735
SECCE1Rv1G0002240	GO:0045735
SECCE1Rv1G0002260	GO:0000413
SECCE1Rv1G0002260	GO:0003755
SECCE1Rv1G0002260	GO:0006457
SECCE1Rv1G0002260	GO:0009507
SECCE1Rv1G0002260	GO:0009533
SECCE1Rv1G0002260	GO:0009534
SECCE1Rv1G0002260	GO:0009535
SECCE1Rv1G0002260	GO:0009579
SECCE1Rv1G0002260	GO:0010275
SECCE1Rv1G0002260	GO:0016853
SECCE1Rv1G0002260	GO:0031977
SECCE1Rv1G0002260	GO:0043424
SECCE1Rv1G0002280	GO:0045735
SECCE1Rv1G0002290	GO:0045735
SECCE1Rv1G0002300	GO:0045735
SECCE1Rv1G0002310	GO:0045735
SECCE1Rv1G0002320	GO:0045735
SECCE1Rv1G0002360	GO:0005506
SECCE1Rv1G0002360	GO:0016226
SECCE1Rv1G0002360	GO:0051536
SECCE1Rv1G0002380	GO:0016702
SECCE1Rv1G0002380	GO:0046872
SECCE1Rv1G0002380	GO:0051213
SECCE1Rv1G0002380	GO:0055114
SECCE1Rv1G0002390	GO:0045735
SECCE1Rv1G0002410	GO:0045735
SECCE1Rv1G0002430	GO:0016702
SECCE1Rv1G0002430	GO:0046872
SECCE1Rv1G0002430	GO:0051213
SECCE1Rv1G0002430	GO:0055114
SECCE1Rv1G0002440	GO:0000166
SECCE1Rv1G0002440	GO:0004672
SECCE1Rv1G0002440	GO:0005524
SECCE1Rv1G0002440	GO:0006468
SECCE1Rv1G0002440	GO:0016020
SECCE1Rv1G0002440	GO:0016021
SECCE1Rv1G0002440	GO:0016301
SECCE1Rv1G0002440	GO:0016310
SECCE1Rv1G0002450	GO:0000166
SECCE1Rv1G0002450	GO:0004672
SECCE1Rv1G0002450	GO:0005524
SECCE1Rv1G0002450	GO:0006468
SECCE1Rv1G0002450	GO:0016020
SECCE1Rv1G0002450	GO:0016021
SECCE1Rv1G0002450	GO:0016301
SECCE1Rv1G0002450	GO:0016310
SECCE1Rv1G0002460	GO:0000165
SECCE1Rv1G0002460	GO:0000166
SECCE1Rv1G0002460	GO:0000186
SECCE1Rv1G0002460	GO:0004672
SECCE1Rv1G0002460	GO:0004709
SECCE1Rv1G0002460	GO:0005524
SECCE1Rv1G0002460	GO:0005622
SECCE1Rv1G0002460	GO:0006468
SECCE1Rv1G0002460	GO:0016020
SECCE1Rv1G0002460	GO:0016021
SECCE1Rv1G0002460	GO:0016301
SECCE1Rv1G0002460	GO:0016310
SECCE1Rv1G0002460	GO:0016491
SECCE1Rv1G0002460	GO:0016740
SECCE1Rv1G0002460	GO:0032440
SECCE1Rv1G0002460	GO:0055114
SECCE1Rv1G0002470	GO:0000165
SECCE1Rv1G0002470	GO:0000166
SECCE1Rv1G0002470	GO:0000186
SECCE1Rv1G0002470	GO:0004672
SECCE1Rv1G0002470	GO:0004709
SECCE1Rv1G0002470	GO:0005524
SECCE1Rv1G0002470	GO:0005622
SECCE1Rv1G0002470	GO:0006468
SECCE1Rv1G0002470	GO:0016020
SECCE1Rv1G0002470	GO:0016021
SECCE1Rv1G0002470	GO:0016301
SECCE1Rv1G0002470	GO:0016310
SECCE1Rv1G0002470	GO:0016491
SECCE1Rv1G0002470	GO:0016740
SECCE1Rv1G0002470	GO:0032440
SECCE1Rv1G0002470	GO:0055114
SECCE1Rv1G0002480	GO:0000165
SECCE1Rv1G0002480	GO:0000166
SECCE1Rv1G0002480	GO:0000186
SECCE1Rv1G0002480	GO:0004672
SECCE1Rv1G0002480	GO:0004709
SECCE1Rv1G0002480	GO:0005524
SECCE1Rv1G0002480	GO:0005622
SECCE1Rv1G0002480	GO:0006468
SECCE1Rv1G0002480	GO:0016020
SECCE1Rv1G0002480	GO:0016021
SECCE1Rv1G0002480	GO:0016301
SECCE1Rv1G0002480	GO:0016310
SECCE1Rv1G0002480	GO:0016491
SECCE1Rv1G0002480	GO:0016740
SECCE1Rv1G0002480	GO:0032440
SECCE1Rv1G0002480	GO:0055114
SECCE1Rv1G0002490	GO:0016702
SECCE1Rv1G0002490	GO:0046872
SECCE1Rv1G0002490	GO:0051213
SECCE1Rv1G0002490	GO:0055114
SECCE1Rv1G0002500	GO:0000166
SECCE1Rv1G0002500	GO:0004672
SECCE1Rv1G0002500	GO:0005524
SECCE1Rv1G0002500	GO:0006468
SECCE1Rv1G0002500	GO:0016020
SECCE1Rv1G0002500	GO:0016021
SECCE1Rv1G0002500	GO:0016301
SECCE1Rv1G0002500	GO:0016310
SECCE1Rv1G0002510	GO:0000166
SECCE1Rv1G0002510	GO:0004672
SECCE1Rv1G0002510	GO:0005524
SECCE1Rv1G0002510	GO:0006468
SECCE1Rv1G0002510	GO:0016020
SECCE1Rv1G0002510	GO:0016021
SECCE1Rv1G0002510	GO:0016301
SECCE1Rv1G0002510	GO:0016310
SECCE1Rv1G0002520	GO:0000166
SECCE1Rv1G0002520	GO:0004672
SECCE1Rv1G0002520	GO:0005524
SECCE1Rv1G0002520	GO:0006468
SECCE1Rv1G0002520	GO:0016020
SECCE1Rv1G0002520	GO:0016021
SECCE1Rv1G0002520	GO:0016301
SECCE1Rv1G0002520	GO:0016310
SECCE1Rv1G0002530	GO:0000166
SECCE1Rv1G0002530	GO:0004672
SECCE1Rv1G0002530	GO:0005524
SECCE1Rv1G0002530	GO:0006468
SECCE1Rv1G0002530	GO:0016020
SECCE1Rv1G0002530	GO:0016021
SECCE1Rv1G0002530	GO:0016301
SECCE1Rv1G0002530	GO:0016310
SECCE1Rv1G0002550	GO:0003676
SECCE1Rv1G0002560	GO:0000124
SECCE1Rv1G0002560	GO:0003743
SECCE1Rv1G0002560	GO:0005634
SECCE1Rv1G0002560	GO:0005669
SECCE1Rv1G0002560	GO:0006352
SECCE1Rv1G0002560	GO:0006413
SECCE1Rv1G0002560	GO:0009860
SECCE1Rv1G0002560	GO:0046695
SECCE1Rv1G0002560	GO:0046982
SECCE1Rv1G0002560	GO:0051090
SECCE1Rv1G0002580	GO:0000124
SECCE1Rv1G0002580	GO:0003743
SECCE1Rv1G0002580	GO:0005634
SECCE1Rv1G0002580	GO:0005669
SECCE1Rv1G0002580	GO:0006352
SECCE1Rv1G0002580	GO:0006413
SECCE1Rv1G0002580	GO:0009860
SECCE1Rv1G0002580	GO:0046695
SECCE1Rv1G0002580	GO:0046982
SECCE1Rv1G0002580	GO:0051090
SECCE1Rv1G0002590	GO:0005634
SECCE1Rv1G0002590	GO:0016874
SECCE1Rv1G0002590	GO:0046872
SECCE1Rv1G0002600	GO:0003676
SECCE1Rv1G0002600	GO:0003723
SECCE1Rv1G0002610	GO:0007034
SECCE1Rv1G0002620	GO:0000166
SECCE1Rv1G0002620	GO:0004672
SECCE1Rv1G0002620	GO:0005524
SECCE1Rv1G0002620	GO:0006468
SECCE1Rv1G0002620	GO:0016020
SECCE1Rv1G0002620	GO:0016021
SECCE1Rv1G0002620	GO:0016301
SECCE1Rv1G0002620	GO:0016310
SECCE1Rv1G0002630	GO:0000166
SECCE1Rv1G0002630	GO:0004672
SECCE1Rv1G0002630	GO:0005524
SECCE1Rv1G0002630	GO:0006468
SECCE1Rv1G0002630	GO:0016020
SECCE1Rv1G0002630	GO:0016021
SECCE1Rv1G0002630	GO:0016301
SECCE1Rv1G0002630	GO:0016310
SECCE1Rv1G0002650	GO:0000166
SECCE1Rv1G0002650	GO:0004672
SECCE1Rv1G0002650	GO:0005524
SECCE1Rv1G0002650	GO:0006468
SECCE1Rv1G0002650	GO:0016020
SECCE1Rv1G0002650	GO:0016021
SECCE1Rv1G0002650	GO:0016301
SECCE1Rv1G0002650	GO:0016310
SECCE1Rv1G0002660	GO:0003885
SECCE1Rv1G0002660	GO:0016020
SECCE1Rv1G0002660	GO:0016491
SECCE1Rv1G0002660	GO:0016614
SECCE1Rv1G0002660	GO:0050660
SECCE1Rv1G0002660	GO:0055114
SECCE1Rv1G0002670	GO:0003885
SECCE1Rv1G0002670	GO:0016020
SECCE1Rv1G0002670	GO:0016491
SECCE1Rv1G0002670	GO:0016614
SECCE1Rv1G0002670	GO:0050660
SECCE1Rv1G0002670	GO:0055114
SECCE1Rv1G0002690	GO:0003676
SECCE1Rv1G0002690	GO:0003723
SECCE1Rv1G0002700	GO:0006952
SECCE1Rv1G0002700	GO:0019835
SECCE1Rv1G0002710	GO:0006952
SECCE1Rv1G0002720	GO:0006952
SECCE1Rv1G0002720	GO:0019835
SECCE1Rv1G0002740	GO:0043531
SECCE1Rv1G0002750	GO:0005504
SECCE1Rv1G0002750	GO:0006631
SECCE1Rv1G0002750	GO:0009507
SECCE1Rv1G0002750	GO:0009570
SECCE1Rv1G0002750	GO:0016872
SECCE1Rv1G0002780	GO:0043531
SECCE1Rv1G0002790	GO:0009744
SECCE1Rv1G0002790	GO:0016301
SECCE1Rv1G0002790	GO:0016310
SECCE1Rv1G0002790	GO:0043562
SECCE1Rv1G0002800	GO:0005576
SECCE1Rv1G0002800	GO:0030246
SECCE1Rv1G0002800	GO:0048046
SECCE1Rv1G0002810	GO:0005576
SECCE1Rv1G0002810	GO:0030246
SECCE1Rv1G0002810	GO:0048046
SECCE1Rv1G0002830	GO:0003676
SECCE1Rv1G0002830	GO:0015074
SECCE1Rv1G0002870	GO:0005739
SECCE1Rv1G0002870	GO:0032780
SECCE1Rv1G0002870	GO:0042030
SECCE1Rv1G0002880	GO:0005739
SECCE1Rv1G0002880	GO:0032780
SECCE1Rv1G0002880	GO:0042030
SECCE1Rv1G0002890	GO:0043531
SECCE1Rv1G0002910	GO:0043531
SECCE1Rv1G0002920	GO:0043531
SECCE1Rv1G0002990	GO:0005576
SECCE1Rv1G0002990	GO:0048046
SECCE1Rv1G0003000	GO:0003885
SECCE1Rv1G0003000	GO:0016020
SECCE1Rv1G0003000	GO:0016491
SECCE1Rv1G0003000	GO:0016614
SECCE1Rv1G0003000	GO:0050660
SECCE1Rv1G0003000	GO:0055114
SECCE1Rv1G0003010	GO:0016032
SECCE1Rv1G0003010	GO:0019012
SECCE1Rv1G0003050	GO:0016301
SECCE1Rv1G0003050	GO:0016310
SECCE1Rv1G0003050	GO:0030246
SECCE1Rv1G0003070	GO:0016740
SECCE1Rv1G0003070	GO:0016747
SECCE1Rv1G0003130	GO:0016740
SECCE1Rv1G0003140	GO:0043531
SECCE1Rv1G0003160	GO:0008152
SECCE1Rv1G0003160	GO:0016787
SECCE1Rv1G0003170	GO:0003824
SECCE1Rv1G0003170	GO:0008152
SECCE1Rv1G0003170	GO:0009058
SECCE1Rv1G0003170	GO:0016740
SECCE1Rv1G0003170	GO:0016746
SECCE1Rv1G0003170	GO:0016747
SECCE1Rv1G0003180	GO:0003824
SECCE1Rv1G0003180	GO:0008152
SECCE1Rv1G0003180	GO:0009058
SECCE1Rv1G0003180	GO:0016740
SECCE1Rv1G0003180	GO:0016746
SECCE1Rv1G0003180	GO:0016747
SECCE1Rv1G0003190	GO:0008152
SECCE1Rv1G0003190	GO:0016787
SECCE1Rv1G0003200	GO:0003824
SECCE1Rv1G0003200	GO:0008152
SECCE1Rv1G0003200	GO:0009058
SECCE1Rv1G0003200	GO:0016740
SECCE1Rv1G0003200	GO:0016746
SECCE1Rv1G0003200	GO:0016747
SECCE1Rv1G0003220	GO:0008152
SECCE1Rv1G0003220	GO:0016787
SECCE1Rv1G0003240	GO:0005634
SECCE1Rv1G0003240	GO:0006355
SECCE1Rv1G0003280	GO:0000166
SECCE1Rv1G0003280	GO:0000287
SECCE1Rv1G0003280	GO:0004012
SECCE1Rv1G0003280	GO:0005524
SECCE1Rv1G0003280	GO:0015914
SECCE1Rv1G0003280	GO:0016020
SECCE1Rv1G0003280	GO:0016021
SECCE1Rv1G0003280	GO:0016787
SECCE1Rv1G0003280	GO:0045332
SECCE1Rv1G0003290	GO:0004497
SECCE1Rv1G0003290	GO:0005506
SECCE1Rv1G0003290	GO:0016491
SECCE1Rv1G0003290	GO:0016705
SECCE1Rv1G0003290	GO:0020037
SECCE1Rv1G0003290	GO:0046872
SECCE1Rv1G0003290	GO:0055114
SECCE1Rv1G0003300	GO:0004672
SECCE1Rv1G0003300	GO:0005524
SECCE1Rv1G0003300	GO:0006468
SECCE1Rv1G0003300	GO:0016020
SECCE1Rv1G0003300	GO:0016021
SECCE1Rv1G0003300	GO:0016301
SECCE1Rv1G0003300	GO:0016310
SECCE1Rv1G0003330	GO:0003729
SECCE1Rv1G0003330	GO:0005886
SECCE1Rv1G0003330	GO:0008150
SECCE1Rv1G0003340	GO:0016020
SECCE1Rv1G0003340	GO:0016021
SECCE1Rv1G0003340	GO:0016874
SECCE1Rv1G0003350	GO:0016020
SECCE1Rv1G0003350	GO:0016021
SECCE1Rv1G0003350	GO:0016874
SECCE1Rv1G0003360	GO:0005778
SECCE1Rv1G0003360	GO:0016020
SECCE1Rv1G0003360	GO:0016021
SECCE1Rv1G0003360	GO:0016560
SECCE1Rv1G0003370	GO:0004252
SECCE1Rv1G0003370	GO:0006508
SECCE1Rv1G0003370	GO:0008233
SECCE1Rv1G0003370	GO:0008236
SECCE1Rv1G0003370	GO:0016787
SECCE1Rv1G0003380	GO:0003735
SECCE1Rv1G0003380	GO:0005622
SECCE1Rv1G0003380	GO:0005840
SECCE1Rv1G0003380	GO:0006412
SECCE1Rv1G0003410	GO:0008150
SECCE1Rv1G0003410	GO:0016020
SECCE1Rv1G0003410	GO:0016021
SECCE1Rv1G0003420	GO:0008150
SECCE1Rv1G0003420	GO:0016020
SECCE1Rv1G0003420	GO:0016021
SECCE1Rv1G0003430	GO:0003676
SECCE1Rv1G0003430	GO:0003735
SECCE1Rv1G0003430	GO:0005622
SECCE1Rv1G0003430	GO:0005840
SECCE1Rv1G0003430	GO:0006412
SECCE1Rv1G0003430	GO:0008270
SECCE1Rv1G0003430	GO:0015074
SECCE1Rv1G0003450	GO:0007165
SECCE1Rv1G0003450	GO:0016020
SECCE1Rv1G0003450	GO:0016021
SECCE1Rv1G0003460	GO:0007165
SECCE1Rv1G0003460	GO:0016020
SECCE1Rv1G0003460	GO:0016021
SECCE1Rv1G0003470	GO:0000439
SECCE1Rv1G0003470	GO:0006289
SECCE1Rv1G0003470	GO:0006355
SECCE1Rv1G0003480	GO:0006508
SECCE1Rv1G0003480	GO:0008234
SECCE1Rv1G0003500	GO:0003746
SECCE1Rv1G0003500	GO:0003924
SECCE1Rv1G0003500	GO:0005525
SECCE1Rv1G0003500	GO:0006414
SECCE1Rv1G0003520	GO:0000166
SECCE1Rv1G0003520	GO:0000287
SECCE1Rv1G0003520	GO:0001664
SECCE1Rv1G0003520	GO:0003924
SECCE1Rv1G0003520	GO:0004871
SECCE1Rv1G0003520	GO:0005525
SECCE1Rv1G0003520	GO:0005737
SECCE1Rv1G0003520	GO:0005813
SECCE1Rv1G0003520	GO:0005815
SECCE1Rv1G0003520	GO:0005856
SECCE1Rv1G0003520	GO:0005886
SECCE1Rv1G0003520	GO:0005938
SECCE1Rv1G0003520	GO:0007049
SECCE1Rv1G0003520	GO:0007165
SECCE1Rv1G0003520	GO:0007186
SECCE1Rv1G0003520	GO:0007188
SECCE1Rv1G0003520	GO:0016020
SECCE1Rv1G0003520	GO:0019001
SECCE1Rv1G0003520	GO:0019003
SECCE1Rv1G0003520	GO:0030496
SECCE1Rv1G0003520	GO:0031683
SECCE1Rv1G0003520	GO:0043949
SECCE1Rv1G0003520	GO:0046872
SECCE1Rv1G0003520	GO:0051301
SECCE1Rv1G0003520	GO:0060236
SECCE1Rv1G0003520	GO:0099738
SECCE1Rv1G0003520	GO:1904322
SECCE1Rv1G0003520	GO:1904778
SECCE1Rv1G0003530	GO:0000166
SECCE1Rv1G0003530	GO:0002161
SECCE1Rv1G0003530	GO:0004812
SECCE1Rv1G0003530	GO:0004823
SECCE1Rv1G0003530	GO:0005524
SECCE1Rv1G0003530	GO:0005737
SECCE1Rv1G0003530	GO:0006412
SECCE1Rv1G0003530	GO:0006418
SECCE1Rv1G0003530	GO:0006429
SECCE1Rv1G0003530	GO:0016874
SECCE1Rv1G0003530	GO:0106074
SECCE1Rv1G0003540	GO:0006511
SECCE1Rv1G0003550	GO:0005634
SECCE1Rv1G0003550	GO:0005730
SECCE1Rv1G0003550	GO:0006364
SECCE1Rv1G0003550	GO:0042254
SECCE1Rv1G0003560	GO:0005634
SECCE1Rv1G0003560	GO:0005730
SECCE1Rv1G0003560	GO:0006364
SECCE1Rv1G0003560	GO:0042254
SECCE1Rv1G0003570	GO:0004867
SECCE1Rv1G0003570	GO:0005576
SECCE1Rv1G0003570	GO:0009611
SECCE1Rv1G0003570	GO:0010466
SECCE1Rv1G0003570	GO:0010951
SECCE1Rv1G0003570	GO:0030414
SECCE1Rv1G0003580	GO:0016740
SECCE1Rv1G0003580	GO:0016747
SECCE1Rv1G0003600	GO:0004867
SECCE1Rv1G0003600	GO:0005576
SECCE1Rv1G0003600	GO:0009611
SECCE1Rv1G0003600	GO:0010466
SECCE1Rv1G0003600	GO:0010951
SECCE1Rv1G0003600	GO:0030414
SECCE1Rv1G0003610	GO:0004867
SECCE1Rv1G0003610	GO:0005576
SECCE1Rv1G0003610	GO:0009611
SECCE1Rv1G0003610	GO:0010466
SECCE1Rv1G0003610	GO:0010951
SECCE1Rv1G0003610	GO:0030414
SECCE1Rv1G0003620	GO:0004867
SECCE1Rv1G0003620	GO:0005576
SECCE1Rv1G0003620	GO:0009611
SECCE1Rv1G0003620	GO:0010466
SECCE1Rv1G0003620	GO:0010951
SECCE1Rv1G0003620	GO:0030414
SECCE1Rv1G0003630	GO:0004867
SECCE1Rv1G0003630	GO:0005576
SECCE1Rv1G0003630	GO:0009611
SECCE1Rv1G0003630	GO:0010466
SECCE1Rv1G0003630	GO:0010951
SECCE1Rv1G0003630	GO:0030414
SECCE1Rv1G0003640	GO:0004867
SECCE1Rv1G0003640	GO:0005576
SECCE1Rv1G0003640	GO:0009611
SECCE1Rv1G0003640	GO:0010466
SECCE1Rv1G0003640	GO:0010951
SECCE1Rv1G0003640	GO:0030414
SECCE1Rv1G0003660	GO:0004867
SECCE1Rv1G0003660	GO:0005576
SECCE1Rv1G0003660	GO:0009611
SECCE1Rv1G0003660	GO:0010466
SECCE1Rv1G0003660	GO:0010951
SECCE1Rv1G0003660	GO:0030414
SECCE1Rv1G0003670	GO:0004867
SECCE1Rv1G0003670	GO:0005576
SECCE1Rv1G0003670	GO:0009611
SECCE1Rv1G0003670	GO:0010466
SECCE1Rv1G0003670	GO:0010951
SECCE1Rv1G0003670	GO:0030414
SECCE1Rv1G0003680	GO:0004867
SECCE1Rv1G0003680	GO:0005576
SECCE1Rv1G0003680	GO:0009611
SECCE1Rv1G0003680	GO:0010466
SECCE1Rv1G0003680	GO:0010951
SECCE1Rv1G0003680	GO:0030414
SECCE1Rv1G0003690	GO:0004867
SECCE1Rv1G0003690	GO:0005576
SECCE1Rv1G0003690	GO:0009611
SECCE1Rv1G0003690	GO:0010466
SECCE1Rv1G0003690	GO:0010951
SECCE1Rv1G0003690	GO:0030414
SECCE1Rv1G0003700	GO:0004867
SECCE1Rv1G0003700	GO:0005576
SECCE1Rv1G0003700	GO:0009611
SECCE1Rv1G0003700	GO:0010466
SECCE1Rv1G0003700	GO:0010951
SECCE1Rv1G0003700	GO:0030414
SECCE1Rv1G0003710	GO:0004867
SECCE1Rv1G0003710	GO:0005576
SECCE1Rv1G0003710	GO:0009611
SECCE1Rv1G0003710	GO:0010466
SECCE1Rv1G0003710	GO:0010951
SECCE1Rv1G0003710	GO:0030414
SECCE1Rv1G0003720	GO:0004867
SECCE1Rv1G0003720	GO:0005576
SECCE1Rv1G0003720	GO:0009611
SECCE1Rv1G0003720	GO:0010466
SECCE1Rv1G0003720	GO:0010951
SECCE1Rv1G0003720	GO:0030414
SECCE1Rv1G0003730	GO:0043531
SECCE1Rv1G0003740	GO:0043531
SECCE1Rv1G0003750	GO:0043531
SECCE1Rv1G0003760	GO:0043531
SECCE1Rv1G0003770	GO:0003723
SECCE1Rv1G0003780	GO:0003723
SECCE1Rv1G0003790	GO:0016020
SECCE1Rv1G0003790	GO:0016021
SECCE1Rv1G0003840	GO:0043531
SECCE1Rv1G0003850	GO:0043531
SECCE1Rv1G0003880	GO:0003723
SECCE1Rv1G0003920	GO:0016020
SECCE1Rv1G0003920	GO:0016021
SECCE1Rv1G0003930	GO:0006855
SECCE1Rv1G0003930	GO:0015238
SECCE1Rv1G0003930	GO:0015297
SECCE1Rv1G0003930	GO:0016020
SECCE1Rv1G0003930	GO:0016021
SECCE1Rv1G0003930	GO:0055085
SECCE1Rv1G0003940	GO:0003676
SECCE1Rv1G0003940	GO:0008270
SECCE1Rv1G0003940	GO:0015074
SECCE1Rv1G0003950	GO:0003700
SECCE1Rv1G0003950	GO:0005634
SECCE1Rv1G0003950	GO:0006351
SECCE1Rv1G0003950	GO:0006355
SECCE1Rv1G0003950	GO:0043565
SECCE1Rv1G0003970	GO:0003700
SECCE1Rv1G0003970	GO:0005634
SECCE1Rv1G0003970	GO:0006351
SECCE1Rv1G0003970	GO:0006355
SECCE1Rv1G0003970	GO:0043565
SECCE1Rv1G0003980	GO:0003700
SECCE1Rv1G0003980	GO:0005634
SECCE1Rv1G0003980	GO:0006351
SECCE1Rv1G0003980	GO:0006355
SECCE1Rv1G0003980	GO:0043565
SECCE1Rv1G0003990	GO:0003700
SECCE1Rv1G0003990	GO:0005634
SECCE1Rv1G0003990	GO:0006351
SECCE1Rv1G0003990	GO:0006355
SECCE1Rv1G0003990	GO:0043565
SECCE1Rv1G0004010	GO:0003700
SECCE1Rv1G0004010	GO:0005634
SECCE1Rv1G0004010	GO:0006351
SECCE1Rv1G0004010	GO:0006355
SECCE1Rv1G0004010	GO:0043565
SECCE1Rv1G0004020	GO:0003723
SECCE1Rv1G0004020	GO:0003735
SECCE1Rv1G0004020	GO:0005622
SECCE1Rv1G0004020	GO:0005840
SECCE1Rv1G0004020	GO:0006412
SECCE1Rv1G0004020	GO:0015934
SECCE1Rv1G0004020	GO:0016740
SECCE1Rv1G0004030	GO:0000166
SECCE1Rv1G0004030	GO:0003676
SECCE1Rv1G0004030	GO:0003723
SECCE1Rv1G0004030	GO:0004386
SECCE1Rv1G0004030	GO:0005524
SECCE1Rv1G0004030	GO:0016787
SECCE1Rv1G0004040	GO:0043531
SECCE1Rv1G0004060	GO:0043531
SECCE1Rv1G0004070	GO:0016020
SECCE1Rv1G0004070	GO:0016021
SECCE1Rv1G0004080	GO:0003964
SECCE1Rv1G0004080	GO:0006278
SECCE1Rv1G0004100	GO:0006508
SECCE1Rv1G0004100	GO:0008233
SECCE1Rv1G0004100	GO:0008234
SECCE1Rv1G0004100	GO:0016787
SECCE1Rv1G0004110	GO:0000166
SECCE1Rv1G0004110	GO:0004672
SECCE1Rv1G0004110	GO:0004674
SECCE1Rv1G0004110	GO:0005524
SECCE1Rv1G0004110	GO:0006468
SECCE1Rv1G0004110	GO:0016301
SECCE1Rv1G0004110	GO:0016310
SECCE1Rv1G0004120	GO:0004045
SECCE1Rv1G0004120	GO:0016787
SECCE1Rv1G0004130	GO:0004045
SECCE1Rv1G0004130	GO:0016787
SECCE1Rv1G0004140	GO:0004672
SECCE1Rv1G0004140	GO:0005524
SECCE1Rv1G0004140	GO:0006468
SECCE1Rv1G0004140	GO:0016020
SECCE1Rv1G0004140	GO:0016021
SECCE1Rv1G0004140	GO:0016301
SECCE1Rv1G0004140	GO:0016310
SECCE1Rv1G0004150	GO:0004672
SECCE1Rv1G0004150	GO:0005524
SECCE1Rv1G0004150	GO:0006468
SECCE1Rv1G0004150	GO:0016020
SECCE1Rv1G0004150	GO:0016021
SECCE1Rv1G0004150	GO:0016301
SECCE1Rv1G0004150	GO:0016310
SECCE1Rv1G0004160	GO:0004672
SECCE1Rv1G0004160	GO:0005524
SECCE1Rv1G0004160	GO:0006468
SECCE1Rv1G0004160	GO:0016020
SECCE1Rv1G0004160	GO:0016021
SECCE1Rv1G0004160	GO:0016301
SECCE1Rv1G0004160	GO:0016310
SECCE1Rv1G0004200	GO:0008168
SECCE1Rv1G0004200	GO:0008171
SECCE1Rv1G0004200	GO:0009809
SECCE1Rv1G0004200	GO:0016740
SECCE1Rv1G0004200	GO:0017096
SECCE1Rv1G0004200	GO:0030187
SECCE1Rv1G0004200	GO:0030744
SECCE1Rv1G0004200	GO:0032259
SECCE1Rv1G0004200	GO:0046983
SECCE1Rv1G0004200	GO:0051555
SECCE1Rv1G0004220	GO:0003824
SECCE1Rv1G0004220	GO:0008152
SECCE1Rv1G0004220	GO:0009058
SECCE1Rv1G0004220	GO:0016740
SECCE1Rv1G0004220	GO:0016746
SECCE1Rv1G0004220	GO:0016747
SECCE1Rv1G0004240	GO:0004672
SECCE1Rv1G0004240	GO:0005524
SECCE1Rv1G0004240	GO:0006468
SECCE1Rv1G0004240	GO:0016020
SECCE1Rv1G0004240	GO:0016021
SECCE1Rv1G0004240	GO:0016301
SECCE1Rv1G0004240	GO:0016310
SECCE1Rv1G0004280	GO:0016491
SECCE1Rv1G0004280	GO:0046872
SECCE1Rv1G0004280	GO:0055114
SECCE1Rv1G0004290	GO:0016491
SECCE1Rv1G0004290	GO:0046872
SECCE1Rv1G0004290	GO:0055114
SECCE1Rv1G0004300	GO:0003676
SECCE1Rv1G0004300	GO:0003677
SECCE1Rv1G0004300	GO:0005634
SECCE1Rv1G0004300	GO:0006260
SECCE1Rv1G0004300	GO:0006281
SECCE1Rv1G0004300	GO:0006310
SECCE1Rv1G0004300	GO:0008270
SECCE1Rv1G0004300	GO:0046872
SECCE1Rv1G0004310	GO:0003964
SECCE1Rv1G0004310	GO:0006278
SECCE1Rv1G0004320	GO:0003964
SECCE1Rv1G0004320	GO:0006278
SECCE1Rv1G0004370	GO:0016020
SECCE1Rv1G0004370	GO:0016021
SECCE1Rv1G0004370	GO:0016740
SECCE1Rv1G0004370	GO:0016757
SECCE1Rv1G0004400	GO:0005739
SECCE1Rv1G0004400	GO:0015031
SECCE1Rv1G0004400	GO:0046872
SECCE1Rv1G0004410	GO:0000166
SECCE1Rv1G0004410	GO:0000287
SECCE1Rv1G0004410	GO:0003824
SECCE1Rv1G0004410	GO:0004743
SECCE1Rv1G0004410	GO:0005524
SECCE1Rv1G0004410	GO:0005829
SECCE1Rv1G0004410	GO:0006096
SECCE1Rv1G0004410	GO:0008152
SECCE1Rv1G0004410	GO:0009408
SECCE1Rv1G0004410	GO:0016020
SECCE1Rv1G0004410	GO:0016301
SECCE1Rv1G0004410	GO:0016310
SECCE1Rv1G0004410	GO:0016740
SECCE1Rv1G0004410	GO:0030955
SECCE1Rv1G0004410	GO:0042802
SECCE1Rv1G0004410	GO:0046872
SECCE1Rv1G0004410	GO:0051289
SECCE1Rv1G0004470	GO:0016020
SECCE1Rv1G0004470	GO:0016021
SECCE1Rv1G0004480	GO:0005744
SECCE1Rv1G0004480	GO:0016020
SECCE1Rv1G0004480	GO:0016021
SECCE1Rv1G0004480	GO:0030150
SECCE1Rv1G0004480	GO:0031305
SECCE1Rv1G0004480	GO:0045037
SECCE1Rv1G0004490	GO:0016020
SECCE1Rv1G0004490	GO:0016021
SECCE1Rv1G0004520	GO:0003824
SECCE1Rv1G0004520	GO:0004722
SECCE1Rv1G0004520	GO:0006470
SECCE1Rv1G0004530	GO:0005576
SECCE1Rv1G0004530	GO:0005618
SECCE1Rv1G0004530	GO:0016787
SECCE1Rv1G0004530	GO:0071555
SECCE1Rv1G0004540	GO:0000166
SECCE1Rv1G0004540	GO:0004812
SECCE1Rv1G0004540	GO:0004820
SECCE1Rv1G0004540	GO:0005524
SECCE1Rv1G0004540	GO:0005737
SECCE1Rv1G0004540	GO:0006412
SECCE1Rv1G0004540	GO:0006426
SECCE1Rv1G0004540	GO:0016874
SECCE1Rv1G0004550	GO:0000166
SECCE1Rv1G0004550	GO:0004812
SECCE1Rv1G0004550	GO:0004820
SECCE1Rv1G0004550	GO:0005524
SECCE1Rv1G0004550	GO:0005737
SECCE1Rv1G0004550	GO:0006412
SECCE1Rv1G0004550	GO:0006426
SECCE1Rv1G0004550	GO:0016874
SECCE1Rv1G0004640	GO:0005634
SECCE1Rv1G0004640	GO:0005654
SECCE1Rv1G0004640	GO:0005730
SECCE1Rv1G0004640	GO:0042254
SECCE1Rv1G0004670	GO:0003824
SECCE1Rv1G0004670	GO:0004630
SECCE1Rv1G0004670	GO:0005509
SECCE1Rv1G0004670	GO:0016020
SECCE1Rv1G0004670	GO:0016042
SECCE1Rv1G0004670	GO:0016787
SECCE1Rv1G0004670	GO:0046470
SECCE1Rv1G0004670	GO:0070290
SECCE1Rv1G0004680	GO:0003824
SECCE1Rv1G0004680	GO:0004630
SECCE1Rv1G0004680	GO:0005509
SECCE1Rv1G0004680	GO:0016020
SECCE1Rv1G0004680	GO:0016042
SECCE1Rv1G0004680	GO:0016787
SECCE1Rv1G0004680	GO:0046470
SECCE1Rv1G0004680	GO:0070290
SECCE1Rv1G0004710	GO:0003824
SECCE1Rv1G0004710	GO:0004630
SECCE1Rv1G0004710	GO:0005509
SECCE1Rv1G0004710	GO:0016020
SECCE1Rv1G0004710	GO:0016042
SECCE1Rv1G0004710	GO:0016787
SECCE1Rv1G0004710	GO:0046470
SECCE1Rv1G0004710	GO:0070290
SECCE1Rv1G0004720	GO:0004497
SECCE1Rv1G0004720	GO:0005506
SECCE1Rv1G0004720	GO:0016020
SECCE1Rv1G0004720	GO:0016021
SECCE1Rv1G0004720	GO:0016491
SECCE1Rv1G0004720	GO:0016705
SECCE1Rv1G0004720	GO:0020037
SECCE1Rv1G0004720	GO:0046872
SECCE1Rv1G0004720	GO:0055114
SECCE1Rv1G0004740	GO:0004497
SECCE1Rv1G0004740	GO:0005506
SECCE1Rv1G0004740	GO:0016020
SECCE1Rv1G0004740	GO:0016021
SECCE1Rv1G0004740	GO:0016491
SECCE1Rv1G0004740	GO:0016705
SECCE1Rv1G0004740	GO:0020037
SECCE1Rv1G0004740	GO:0046872
SECCE1Rv1G0004740	GO:0055114
SECCE1Rv1G0004750	GO:0031080
SECCE1Rv1G0004770	GO:0005543
SECCE1Rv1G0004770	GO:0005545
SECCE1Rv1G0004770	GO:0030136
SECCE1Rv1G0004770	GO:0030276
SECCE1Rv1G0004770	GO:0048268
SECCE1Rv1G0004790	GO:0004672
SECCE1Rv1G0004790	GO:0005524
SECCE1Rv1G0004790	GO:0006468
SECCE1Rv1G0004790	GO:0016020
SECCE1Rv1G0004790	GO:0016021
SECCE1Rv1G0004790	GO:0016301
SECCE1Rv1G0004790	GO:0016310
SECCE1Rv1G0004800	GO:0003677
SECCE1Rv1G0004800	GO:0005634
SECCE1Rv1G0004800	GO:0006355
SECCE1Rv1G0004810	GO:0003677
SECCE1Rv1G0004810	GO:0005634
SECCE1Rv1G0004810	GO:0006355
SECCE1Rv1G0004820	GO:0004672
SECCE1Rv1G0004820	GO:0005524
SECCE1Rv1G0004820	GO:0006468
SECCE1Rv1G0004820	GO:0016020
SECCE1Rv1G0004820	GO:0016021
SECCE1Rv1G0004820	GO:0016301
SECCE1Rv1G0004820	GO:0016310
SECCE1Rv1G0004870	GO:0004672
SECCE1Rv1G0004870	GO:0005509
SECCE1Rv1G0004870	GO:0005524
SECCE1Rv1G0004870	GO:0006468
SECCE1Rv1G0004870	GO:0016020
SECCE1Rv1G0004870	GO:0016021
SECCE1Rv1G0004870	GO:0016301
SECCE1Rv1G0004870	GO:0016310
SECCE1Rv1G0004870	GO:0030247
SECCE1Rv1G0004930	GO:0003677
SECCE1Rv1G0004930	GO:0005634
SECCE1Rv1G0004930	GO:0006355
SECCE1Rv1G0004930	GO:0008289
SECCE1Rv1G0004930	GO:0043565
SECCE1Rv1G0004940	GO:0003677
SECCE1Rv1G0004940	GO:0005634
SECCE1Rv1G0004940	GO:0006355
SECCE1Rv1G0004940	GO:0008289
SECCE1Rv1G0004940	GO:0043565
SECCE1Rv1G0004950	GO:0003677
SECCE1Rv1G0004950	GO:0005634
SECCE1Rv1G0004950	GO:0006355
SECCE1Rv1G0004950	GO:0008289
SECCE1Rv1G0004950	GO:0043565
SECCE1Rv1G0004970	GO:0016020
SECCE1Rv1G0004970	GO:0016021
SECCE1Rv1G0004970	GO:0016740
SECCE1Rv1G0004970	GO:0016757
SECCE1Rv1G0004980	GO:0004672
SECCE1Rv1G0004980	GO:0005509
SECCE1Rv1G0004980	GO:0005524
SECCE1Rv1G0004980	GO:0006468
SECCE1Rv1G0004980	GO:0016020
SECCE1Rv1G0004980	GO:0016021
SECCE1Rv1G0004980	GO:0016301
SECCE1Rv1G0004980	GO:0016310
SECCE1Rv1G0004980	GO:0030247
SECCE1Rv1G0004990	GO:0000166
SECCE1Rv1G0004990	GO:0004672
SECCE1Rv1G0004990	GO:0004674
SECCE1Rv1G0004990	GO:0005524
SECCE1Rv1G0004990	GO:0006468
SECCE1Rv1G0004990	GO:0016301
SECCE1Rv1G0004990	GO:0016310
SECCE1Rv1G0005000	GO:0043531
SECCE1Rv1G0005010	GO:0043531
SECCE1Rv1G0005020	GO:0043531
SECCE1Rv1G0005030	GO:0016020
SECCE1Rv1G0005030	GO:0016021
SECCE1Rv1G0005030	GO:0022857
SECCE1Rv1G0005030	GO:0055085
SECCE1Rv1G0005040	GO:0009507
SECCE1Rv1G0005040	GO:0009536
SECCE1Rv1G0005070	GO:0016020
SECCE1Rv1G0005070	GO:0016021
SECCE1Rv1G0005070	GO:0022857
SECCE1Rv1G0005070	GO:0055085
SECCE1Rv1G0005090	GO:0016020
SECCE1Rv1G0005090	GO:0016021
SECCE1Rv1G0005090	GO:0022857
SECCE1Rv1G0005090	GO:0055085
SECCE1Rv1G0005100	GO:0004553
SECCE1Rv1G0005100	GO:0005975
SECCE1Rv1G0005100	GO:0008152
SECCE1Rv1G0005100	GO:0008422
SECCE1Rv1G0005100	GO:0016787
SECCE1Rv1G0005100	GO:0016798
SECCE1Rv1G0005100	GO:0102483
SECCE1Rv1G0005100	GO:1901657
SECCE1Rv1G0005110	GO:0016020
SECCE1Rv1G0005110	GO:0016021
SECCE1Rv1G0005110	GO:0022857
SECCE1Rv1G0005110	GO:0055085
SECCE1Rv1G0005120	GO:0004347
SECCE1Rv1G0005120	GO:0006094
SECCE1Rv1G0005120	GO:0006096
SECCE1Rv1G0005120	GO:0016853
SECCE1Rv1G0005130	GO:0005794
SECCE1Rv1G0005130	GO:0006486
SECCE1Rv1G0005130	GO:0008378
SECCE1Rv1G0005130	GO:0016020
SECCE1Rv1G0005130	GO:0016021
SECCE1Rv1G0005130	GO:0016740
SECCE1Rv1G0005130	GO:0016757
SECCE1Rv1G0005130	GO:0030246
SECCE1Rv1G0005150	GO:0005794
SECCE1Rv1G0005150	GO:0006486
SECCE1Rv1G0005150	GO:0008378
SECCE1Rv1G0005150	GO:0016020
SECCE1Rv1G0005150	GO:0016021
SECCE1Rv1G0005150	GO:0016740
SECCE1Rv1G0005150	GO:0016757
SECCE1Rv1G0005150	GO:0030246
SECCE1Rv1G0005160	GO:0005794
SECCE1Rv1G0005160	GO:0006486
SECCE1Rv1G0005160	GO:0008378
SECCE1Rv1G0005160	GO:0016020
SECCE1Rv1G0005160	GO:0016021
SECCE1Rv1G0005160	GO:0016740
SECCE1Rv1G0005160	GO:0016757
SECCE1Rv1G0005160	GO:0030246
SECCE1Rv1G0005180	GO:0005739
SECCE1Rv1G0005180	GO:0008270
SECCE1Rv1G0005190	GO:0005739
SECCE1Rv1G0005190	GO:0008270
SECCE1Rv1G0005200	GO:0005739
SECCE1Rv1G0005200	GO:0008270
SECCE1Rv1G0005210	GO:0000166
SECCE1Rv1G0005210	GO:0004672
SECCE1Rv1G0005210	GO:0004674
SECCE1Rv1G0005210	GO:0005524
SECCE1Rv1G0005210	GO:0006468
SECCE1Rv1G0005210	GO:0016020
SECCE1Rv1G0005210	GO:0016021
SECCE1Rv1G0005210	GO:0016301
SECCE1Rv1G0005210	GO:0016310
SECCE1Rv1G0005220	GO:0000166
SECCE1Rv1G0005220	GO:0004672
SECCE1Rv1G0005220	GO:0004674
SECCE1Rv1G0005220	GO:0005524
SECCE1Rv1G0005220	GO:0006468
SECCE1Rv1G0005220	GO:0016020
SECCE1Rv1G0005220	GO:0016021
SECCE1Rv1G0005220	GO:0016301
SECCE1Rv1G0005220	GO:0016310
SECCE1Rv1G0005260	GO:0004672
SECCE1Rv1G0005260	GO:0005524
SECCE1Rv1G0005260	GO:0006468
SECCE1Rv1G0005260	GO:0016020
SECCE1Rv1G0005260	GO:0016021
SECCE1Rv1G0005260	GO:0016301
SECCE1Rv1G0005260	GO:0016310
SECCE1Rv1G0005280	GO:0043531
SECCE1Rv1G0005310	GO:0016020
SECCE1Rv1G0005310	GO:0016021
SECCE1Rv1G0005320	GO:0006812
SECCE1Rv1G0005320	GO:0015299
SECCE1Rv1G0005320	GO:0016020
SECCE1Rv1G0005320	GO:0016021
SECCE1Rv1G0005320	GO:0055085
SECCE1Rv1G0005320	GO:1902600
SECCE1Rv1G0005370	GO:0003824
SECCE1Rv1G0005370	GO:0006633
SECCE1Rv1G0005370	GO:0008152
SECCE1Rv1G0005370	GO:0016020
SECCE1Rv1G0005370	GO:0016021
SECCE1Rv1G0005370	GO:0016747
SECCE1Rv1G0005380	GO:0000166
SECCE1Rv1G0005380	GO:0004672
SECCE1Rv1G0005380	GO:0004674
SECCE1Rv1G0005380	GO:0005524
SECCE1Rv1G0005380	GO:0005576
SECCE1Rv1G0005380	GO:0005886
SECCE1Rv1G0005380	GO:0006468
SECCE1Rv1G0005380	GO:0016020
SECCE1Rv1G0005380	GO:0016021
SECCE1Rv1G0005380	GO:0016301
SECCE1Rv1G0005380	GO:0016310
SECCE1Rv1G0005380	GO:0016740
SECCE1Rv1G0005380	GO:0019199
SECCE1Rv1G0005390	GO:0004601
SECCE1Rv1G0005390	GO:0005576
SECCE1Rv1G0005390	GO:0006979
SECCE1Rv1G0005390	GO:0016491
SECCE1Rv1G0005390	GO:0020037
SECCE1Rv1G0005390	GO:0042744
SECCE1Rv1G0005390	GO:0046872
SECCE1Rv1G0005390	GO:0055114
SECCE1Rv1G0005390	GO:0098869
SECCE1Rv1G0005430	GO:0003824
SECCE1Rv1G0005430	GO:0006633
SECCE1Rv1G0005430	GO:0008152
SECCE1Rv1G0005430	GO:0016020
SECCE1Rv1G0005430	GO:0016021
SECCE1Rv1G0005430	GO:0016747
SECCE1Rv1G0005440	GO:0003824
SECCE1Rv1G0005440	GO:0006633
SECCE1Rv1G0005440	GO:0008152
SECCE1Rv1G0005440	GO:0016020
SECCE1Rv1G0005440	GO:0016021
SECCE1Rv1G0005440	GO:0016740
SECCE1Rv1G0005440	GO:0016746
SECCE1Rv1G0005440	GO:0016747
SECCE1Rv1G0005470	GO:0003677
SECCE1Rv1G0005490	GO:0003824
SECCE1Rv1G0005490	GO:0005737
SECCE1Rv1G0005490	GO:0006559
SECCE1Rv1G0005490	GO:0009698
SECCE1Rv1G0005490	GO:0009800
SECCE1Rv1G0005490	GO:0016829
SECCE1Rv1G0005490	GO:0016841
SECCE1Rv1G0005490	GO:0045548
SECCE1Rv1G0005500	GO:0003824
SECCE1Rv1G0005500	GO:0006633
SECCE1Rv1G0005500	GO:0008152
SECCE1Rv1G0005500	GO:0016020
SECCE1Rv1G0005500	GO:0016021
SECCE1Rv1G0005500	GO:0016740
SECCE1Rv1G0005500	GO:0016746
SECCE1Rv1G0005500	GO:0016747
SECCE1Rv1G0005510	GO:0003677
SECCE1Rv1G0005530	GO:0003824
SECCE1Rv1G0005530	GO:0005737
SECCE1Rv1G0005530	GO:0006559
SECCE1Rv1G0005530	GO:0009698
SECCE1Rv1G0005530	GO:0009800
SECCE1Rv1G0005530	GO:0016829
SECCE1Rv1G0005530	GO:0016841
SECCE1Rv1G0005530	GO:0045548
SECCE1Rv1G0005540	GO:0003677
SECCE1Rv1G0005550	GO:0003824
SECCE1Rv1G0005550	GO:0005737
SECCE1Rv1G0005550	GO:0006559
SECCE1Rv1G0005550	GO:0009698
SECCE1Rv1G0005550	GO:0009800
SECCE1Rv1G0005550	GO:0016829
SECCE1Rv1G0005550	GO:0016841
SECCE1Rv1G0005550	GO:0045548
SECCE1Rv1G0005560	GO:0003824
SECCE1Rv1G0005560	GO:0005737
SECCE1Rv1G0005560	GO:0006559
SECCE1Rv1G0005560	GO:0009698
SECCE1Rv1G0005560	GO:0009800
SECCE1Rv1G0005560	GO:0016829
SECCE1Rv1G0005560	GO:0016841
SECCE1Rv1G0005560	GO:0045548
SECCE1Rv1G0005590	GO:0003779
SECCE1Rv1G0005590	GO:0005622
SECCE1Rv1G0005590	GO:0015629
SECCE1Rv1G0005590	GO:0030042
SECCE1Rv1G0005600	GO:0000786
SECCE1Rv1G0005600	GO:0003677
SECCE1Rv1G0005600	GO:0005634
SECCE1Rv1G0005600	GO:0005694
SECCE1Rv1G0005600	GO:0046982
SECCE1Rv1G0005610	GO:0000786
SECCE1Rv1G0005610	GO:0003677
SECCE1Rv1G0005610	GO:0005634
SECCE1Rv1G0005610	GO:0005694
SECCE1Rv1G0005610	GO:0046982
SECCE1Rv1G0005640	GO:0000786
SECCE1Rv1G0005640	GO:0003677
SECCE1Rv1G0005640	GO:0005634
SECCE1Rv1G0005640	GO:0005694
SECCE1Rv1G0005640	GO:0046982
SECCE1Rv1G0005650	GO:0000786
SECCE1Rv1G0005650	GO:0003677
SECCE1Rv1G0005650	GO:0005634
SECCE1Rv1G0005650	GO:0005694
SECCE1Rv1G0005650	GO:0046982
SECCE1Rv1G0005660	GO:0000786
SECCE1Rv1G0005660	GO:0003677
SECCE1Rv1G0005660	GO:0005634
SECCE1Rv1G0005660	GO:0005694
SECCE1Rv1G0005660	GO:0046982
SECCE1Rv1G0005670	GO:0000786
SECCE1Rv1G0005670	GO:0003677
SECCE1Rv1G0005670	GO:0005634
SECCE1Rv1G0005670	GO:0005694
SECCE1Rv1G0005670	GO:0046982
SECCE1Rv1G0005680	GO:0000786
SECCE1Rv1G0005680	GO:0003677
SECCE1Rv1G0005680	GO:0005634
SECCE1Rv1G0005680	GO:0005694
SECCE1Rv1G0005680	GO:0046982
SECCE1Rv1G0005690	GO:0000287
SECCE1Rv1G0005690	GO:0004427
SECCE1Rv1G0005690	GO:0005737
SECCE1Rv1G0005690	GO:0005829
SECCE1Rv1G0005690	GO:0006796
SECCE1Rv1G0005690	GO:0046686
SECCE1Rv1G0005700	GO:0005634
SECCE1Rv1G0005710	GO:0043531
SECCE1Rv1G0005730	GO:0006865
SECCE1Rv1G0005730	GO:0015293
SECCE1Rv1G0005730	GO:0016020
SECCE1Rv1G0005730	GO:0016021
SECCE1Rv1G0005730	GO:0055085
SECCE1Rv1G0005780	GO:0005634
SECCE1Rv1G0005790	GO:0016740
SECCE1Rv1G0005790	GO:0016747
SECCE1Rv1G0005810	GO:0003677
SECCE1Rv1G0005810	GO:0005634
SECCE1Rv1G0005810	GO:0006351
SECCE1Rv1G0005810	GO:0006355
SECCE1Rv1G0005820	GO:0006783
SECCE1Rv1G0005820	GO:0008495
SECCE1Rv1G0005820	GO:0016020
SECCE1Rv1G0005820	GO:0016021
SECCE1Rv1G0005820	GO:0016740
SECCE1Rv1G0005820	GO:0016765
SECCE1Rv1G0005820	GO:0031966
SECCE1Rv1G0005820	GO:0048034
SECCE1Rv1G0005830	GO:0006783
SECCE1Rv1G0005830	GO:0008495
SECCE1Rv1G0005830	GO:0016020
SECCE1Rv1G0005830	GO:0016021
SECCE1Rv1G0005830	GO:0016740
SECCE1Rv1G0005830	GO:0016765
SECCE1Rv1G0005830	GO:0031966
SECCE1Rv1G0005830	GO:0048034
SECCE1Rv1G0005840	GO:0006783
SECCE1Rv1G0005840	GO:0008495
SECCE1Rv1G0005840	GO:0016020
SECCE1Rv1G0005840	GO:0016021
SECCE1Rv1G0005840	GO:0016740
SECCE1Rv1G0005840	GO:0016765
SECCE1Rv1G0005840	GO:0031966
SECCE1Rv1G0005840	GO:0048034
SECCE1Rv1G0005850	GO:0006783
SECCE1Rv1G0005850	GO:0008495
SECCE1Rv1G0005850	GO:0016020
SECCE1Rv1G0005850	GO:0016021
SECCE1Rv1G0005850	GO:0016740
SECCE1Rv1G0005850	GO:0016765
SECCE1Rv1G0005850	GO:0031966
SECCE1Rv1G0005850	GO:0048034
SECCE1Rv1G0005860	GO:0043531
SECCE1Rv1G0005880	GO:0043531
SECCE1Rv1G0005890	GO:0043531
SECCE1Rv1G0005900	GO:0004347
SECCE1Rv1G0005900	GO:0006094
SECCE1Rv1G0005900	GO:0006096
SECCE1Rv1G0005900	GO:0016853
SECCE1Rv1G0005910	GO:0016740
SECCE1Rv1G0005920	GO:0003676
SECCE1Rv1G0005920	GO:0003723
SECCE1Rv1G0005930	GO:0003676
SECCE1Rv1G0005930	GO:0005634
SECCE1Rv1G0005940	GO:0003676
SECCE1Rv1G0005940	GO:0005634
SECCE1Rv1G0005950	GO:0003824
SECCE1Rv1G0005950	GO:0006633
SECCE1Rv1G0005950	GO:0008152
SECCE1Rv1G0005950	GO:0016020
SECCE1Rv1G0005950	GO:0016740
SECCE1Rv1G0005950	GO:0016746
SECCE1Rv1G0005950	GO:0016747
SECCE1Rv1G0006000	GO:0016020
SECCE1Rv1G0006000	GO:0016021
SECCE1Rv1G0006010	GO:0000981
SECCE1Rv1G0006010	GO:0003677
SECCE1Rv1G0006010	GO:0005634
SECCE1Rv1G0006010	GO:0006351
SECCE1Rv1G0006010	GO:0006355
SECCE1Rv1G0006010	GO:0006357
SECCE1Rv1G0006010	GO:0008270
SECCE1Rv1G0006010	GO:0046872
SECCE1Rv1G0006030	GO:0003676
SECCE1Rv1G0006030	GO:0008270
SECCE1Rv1G0006030	GO:0015074
SECCE1Rv1G0006030	GO:0016020
SECCE1Rv1G0006030	GO:0016021
SECCE1Rv1G0006050	GO:0004601
SECCE1Rv1G0006050	GO:0005576
SECCE1Rv1G0006050	GO:0006979
SECCE1Rv1G0006050	GO:0016491
SECCE1Rv1G0006050	GO:0020037
SECCE1Rv1G0006050	GO:0042744
SECCE1Rv1G0006050	GO:0046872
SECCE1Rv1G0006050	GO:0055114
SECCE1Rv1G0006050	GO:0098869
SECCE1Rv1G0006090	GO:0004601
SECCE1Rv1G0006090	GO:0005576
SECCE1Rv1G0006090	GO:0006979
SECCE1Rv1G0006090	GO:0016491
SECCE1Rv1G0006090	GO:0020037
SECCE1Rv1G0006090	GO:0042744
SECCE1Rv1G0006090	GO:0046872
SECCE1Rv1G0006090	GO:0055114
SECCE1Rv1G0006090	GO:0098869
SECCE1Rv1G0006120	GO:0016787
SECCE1Rv1G0006120	GO:0046856
SECCE1Rv1G0006160	GO:0003824
SECCE1Rv1G0006160	GO:0006633
SECCE1Rv1G0006160	GO:0008152
SECCE1Rv1G0006160	GO:0016020
SECCE1Rv1G0006160	GO:0016021
SECCE1Rv1G0006160	GO:0016740
SECCE1Rv1G0006160	GO:0016746
SECCE1Rv1G0006160	GO:0016747
SECCE1Rv1G0006190	GO:0003676
SECCE1Rv1G0006190	GO:0008270
SECCE1Rv1G0006200	GO:0003676
SECCE1Rv1G0006200	GO:0008270
SECCE1Rv1G0006250	GO:0003676
SECCE1Rv1G0006250	GO:0008270
SECCE1Rv1G0006280	GO:0000978
SECCE1Rv1G0006280	GO:0000979
SECCE1Rv1G0006280	GO:0001077
SECCE1Rv1G0006280	GO:0001102
SECCE1Rv1G0006280	GO:0001190
SECCE1Rv1G0006280	GO:0001661
SECCE1Rv1G0006280	GO:0003677
SECCE1Rv1G0006280	GO:0003682
SECCE1Rv1G0006280	GO:0003690
SECCE1Rv1G0006280	GO:0003700
SECCE1Rv1G0006280	GO:0005515
SECCE1Rv1G0006280	GO:0005634
SECCE1Rv1G0006280	GO:0005654
SECCE1Rv1G0006280	GO:0005667
SECCE1Rv1G0006280	GO:0005737
SECCE1Rv1G0006280	GO:0005783
SECCE1Rv1G0006280	GO:0005829
SECCE1Rv1G0006280	GO:0006355
SECCE1Rv1G0006280	GO:0006357
SECCE1Rv1G0006280	GO:0006366
SECCE1Rv1G0006280	GO:0007179
SECCE1Rv1G0006280	GO:0007399
SECCE1Rv1G0006280	GO:0007565
SECCE1Rv1G0006280	GO:0007568
SECCE1Rv1G0006280	GO:0008134
SECCE1Rv1G0006280	GO:0009409
SECCE1Rv1G0006280	GO:0009416
SECCE1Rv1G0006280	GO:0009612
SECCE1Rv1G0006280	GO:0009629
SECCE1Rv1G0006280	GO:0009636
SECCE1Rv1G0006280	GO:0014070
SECCE1Rv1G0006280	GO:0016020
SECCE1Rv1G0006280	GO:0030431
SECCE1Rv1G0006280	GO:0031668
SECCE1Rv1G0006280	GO:0032496
SECCE1Rv1G0006280	GO:0032570
SECCE1Rv1G0006280	GO:0032870
SECCE1Rv1G0006280	GO:0032993
SECCE1Rv1G0006280	GO:0034097
SECCE1Rv1G0006280	GO:0034614
SECCE1Rv1G0006280	GO:0035902
SECCE1Rv1G0006280	GO:0035914
SECCE1Rv1G0006280	GO:0035976
SECCE1Rv1G0006280	GO:0035994
SECCE1Rv1G0006280	GO:0042493
SECCE1Rv1G0006280	GO:0043005
SECCE1Rv1G0006280	GO:0043565
SECCE1Rv1G0006280	GO:0044212
SECCE1Rv1G0006280	GO:0045672
SECCE1Rv1G0006280	GO:0045893
SECCE1Rv1G0006280	GO:0045944
SECCE1Rv1G0006280	GO:0046982
SECCE1Rv1G0006280	GO:0051412
SECCE1Rv1G0006280	GO:0051591
SECCE1Rv1G0006280	GO:0060395
SECCE1Rv1G0006280	GO:0070412
SECCE1Rv1G0006280	GO:0071276
SECCE1Rv1G0006280	GO:0071277
SECCE1Rv1G0006280	GO:1901216
SECCE1Rv1G0006280	GO:1902895
SECCE1Rv1G0006330	GO:0006811
SECCE1Rv1G0006330	GO:0006813
SECCE1Rv1G0006330	GO:0015079
SECCE1Rv1G0006330	GO:0016020
SECCE1Rv1G0006330	GO:0016021
SECCE1Rv1G0006330	GO:0071805
SECCE1Rv1G0006340	GO:0000166
SECCE1Rv1G0006340	GO:0003824
SECCE1Rv1G0006340	GO:0005524
SECCE1Rv1G0006340	GO:0005739
SECCE1Rv1G0006340	GO:0006412
SECCE1Rv1G0006340	GO:0016874
SECCE1Rv1G0006340	GO:0016884
SECCE1Rv1G0006350	GO:0016020
SECCE1Rv1G0006350	GO:0016021
SECCE1Rv1G0006350	GO:0046983
SECCE1Rv1G0006380	GO:0003677
SECCE1Rv1G0006390	GO:0003964
SECCE1Rv1G0006390	GO:0006278
SECCE1Rv1G0006390	GO:0016787
SECCE1Rv1G0006410	GO:0001951
SECCE1Rv1G0006410	GO:0005412
SECCE1Rv1G0006410	GO:0005887
SECCE1Rv1G0006410	GO:0006811
SECCE1Rv1G0006410	GO:0006814
SECCE1Rv1G0006410	GO:0008643
SECCE1Rv1G0006410	GO:0015293
SECCE1Rv1G0006410	GO:0016020
SECCE1Rv1G0006410	GO:0016021
SECCE1Rv1G0006410	GO:0022857
SECCE1Rv1G0006410	GO:0055085
SECCE1Rv1G0006410	GO:1904659
SECCE1Rv1G0006450	GO:0005634
SECCE1Rv1G0006450	GO:0005694
SECCE1Rv1G0006450	GO:0008168
SECCE1Rv1G0006450	GO:0008270
SECCE1Rv1G0006450	GO:0016571
SECCE1Rv1G0006450	GO:0016740
SECCE1Rv1G0006450	GO:0018024
[truncated: 175,846 more rows]

## Sheet: Suppl Table 5
GO_acc	term_type	Term	queryitem	querytotal	refitem	reftotal	pvalue	FDR	entries	entries_ref
GO:0019684	P	photosynthesis, light reaction	20	426	179	34433	2.5e-13	4.1e-10	// SECCE3Rv1G0174450 // SECCE4Rv1G0240900 // SECCE4Rv1G0241040 // SECCE4Rv1G0241130 // SECCE3Rv1G0177730 // SECCE4Rv1G0240610 // SECCE4Rv1G0240810 // SECCE4Rv1G0240450 // SECCE4Rv1G0241230 // SECCE4Rv1G0240500 // SECCE4Rv1G0240690 // SECCE4Rv1G0241020 // SECCE3Rv1G0177750 // SECCE4Rv1G0240850 // SECCE4Rv1G0240400 // SECCE3Rv1G0181280 // SECCE4Rv1G0239930 // SECCE4Rv1G0241250 // SECCE4Rv1G0241070 …	// SECCE7Rv1G0466610 // SECCEUnv1G0527280 // SECCE3Rv1G0177730 // SECCE4Rv1G0246620 // SECCE7Rv1G0496080 // SECCEUnv1G0553110 // SECCE7Rv1G0490020 // SECCEUnv1G0556270 // SECCE1Rv1G0063730 // SECCE7Rv1G0523410 // SECCE1Rv1G0019130 // SECCEUnv1G0560540 // SECCE6Rv1G0384410 // SECCE6Rv1G0409130 // SECCEUnv1G0554520 // SECCE1Rv1G0043570 // SECCE5Rv1G0309590 // SECCE2Rv1G0084640 // SECCE4Rv1G0281950 …
GO:0015979	P	photosynthesis	26	426	348	34433	1.1e-12	9.1e-10	// SECCE3Rv1G0174450 // SECCE4Rv1G0239930 // SECCE4Rv1G0241130 // SECCE3Rv1G0177730 // SECCE7Rv1G0486530 // SECCE4Rv1G0240450 // SECCE4Rv1G0240790 // SECCE4Rv1G0240690 // SECCE4Rv1G0240910 // SECCE4Rv1G0240810 // SECCE4Rv1G0240950 // SECCE3Rv1G0177750 // SECCE4Rv1G0240850 // SECCE4Rv1G0241070 // SECCE4Rv1G0240890 // SECCE4Rv1G0241040 // SECCE3Rv1G0181280 // SECCE4Rv1G0241230 // SECCE4Rv1G0240500 …	// SECCE2Rv1G0096590 // SECCE3Rv1G0194790 // SECCE3Rv1G0168200 // SECCE7Rv1G0523410 // SECCE1Rv1G0019130 // SECCE6Rv1G0409130 // SECCE1Rv1G0043570 // SECCE6Rv1G0387850 // SECCE1Rv1G0047350 // SECCE1Rv1G0039290 // SECCE4Rv1G0240500 // SECCE1Rv1G0020160 // SECCE5Rv1G0309100 // SECCE7Rv1G0484700 // SECCE1Rv1G0046690 // SECCE5Rv1G0351220 // SECCE1Rv1G0052820 // SECCE5Rv1G0314230 // SECCEUnv1G0553360 …
GO:0009767	P	photosynthetic electron transport chain	11	426	75	34433	2.8e-09	1.5e-06	// SECCE4Rv1G0239930 // SECCE3Rv1G0181280 // SECCE4Rv1G0241040 // SECCE3Rv1G0177730 // SECCE4Rv1G0240610 // SECCE4Rv1G0240450 // SECCE4Rv1G0240810 // SECCE3Rv1G0177750 // SECCE4Rv1G0240850 // SECCE4Rv1G0241250 // SECCE4Rv1G0241070	// SECCE4Rv1G0266260 // SECCE4Rv1G0239930 // SECCE7Rv1G0497980 // SECCEUnv1G0527280 // SECCE3Rv1G0177730 // SECCE3Rv1G0162770 // SECCE5Rv1G0313550 // SECCE4Rv1G0240450 // SECCE6Rv1G0397770 // SECCE7Rv1G0496080 // SECCE7Rv1G0509050 // SECCE4Rv1G0222250 // SECCEUnv1G0556270 // SECCE4Rv1G0241040 // SECCE6Rv1G0435520 // SECCE1Rv1G0015250 // SECCEUnv1G0571320 // SECCE5Rv1G0351240 // SECCE5Rv1G0332090 …
GO:0010109	P	regulation of photosynthesis	5	426	15	34433	8.1e-07	0.00034	// SECCE3Rv1G0175180 // SECCE3Rv1G0181280 // SECCE4Rv1G0240400 // SECCE7Rv1G0486530 // SECCE4Rv1G0241020	// SECCE3Rv1G0181280 // SECCEUnv1G0554520 // SECCE1Rv1G0019130 // SECCE4Rv1G0234450 // SECCE7Rv1G0486530 // SECCE3Rv1G0168200 // SECCE5Rv1G0320240 // SECCE5Rv1G0321830 // SECCE4Rv1G0260610 // SECCEUnv1G0553110 // SECCE4Rv1G0241020 // SECCE2Rv1G0095980 // SECCE4Rv1G0240400 // SECCE2Rv1G0096000 // SECCE3Rv1G0175180
GO:0006091	P	generation of precursor metabolites and energy	28	426	809	34433	2.8e-06	0.00093	// SECCE3Rv1G0174450 // SECCE4Rv1G0239930 // SECCE4Rv1G0240550 // SECCE4Rv1G0241130 // SECCE3Rv1G0177730 // SECCE4Rv1G0240450 // SECCE4Rv1G0240790 // SECCE4Rv1G0240690 // SECCE3Rv1G0179420 // SECCE4Rv1G0240910 // SECCE4Rv1G0240810 // SECCE3Rv1G0177750 // SECCE4Rv1G0240850 // SECCE4Rv1G0241240 // SECCE4Rv1G0241070 // SECCE4Rv1G0241260 // SECCE4Rv1G0241040 // SECCE3Rv1G0181280 // SECCE4Rv1G0240220 …	// SECCE2Rv1G0076470 // SECCE7Rv1G0516910 // SECCE6Rv1G0448240 // SECCE2Rv1G0114540 // SECCE5Rv1G0323310 // SECCE6Rv1G0431170 // SECCE5Rv1G0325220 // SECCE5Rv1G0332050 // SECCE3Rv1G0168200 // SECCE6Rv1G0421260 // SECCE3Rv1G0165760 // SECCE3Rv1G0180230 // SECCE7Rv1G0523410 // SECCE2Rv1G0080250 // SECCE5Rv1G0362640 // SECCE1Rv1G0019130 // SECCE7Rv1G0515550 // SECCE5Rv1G0353720 // SECCE7Rv1G0479520 …
GO:0009116	P	nucleoside metabolic process	21	426	520	34433	4.5e-06	0.0011	// SECCE4Rv1G0240650 // SECCE3Rv1G0174450 // SECCE4Rv1G0241130 // SECCE6Rv1G0396230 // SECCE6Rv1G0396220 // SECCE4Rv1G0240310 // SECCE6Rv1G0396210 // SECCE4Rv1G0241290 // SECCE4Rv1G0240500 // SECCE4Rv1G0240860 // SECCE3Rv1G0179640 // SECCE4Rv1G0240690 // SECCE6Rv1G0397580 // SECCE4Rv1G0240320 // SECCE4Rv1G0240330 // SECCE4Rv1G0241240 // SECCE4Rv1G0241160 // SECCE4Rv1G0240980 // SECCE4Rv1G0240990 …	// SECCE4Rv1G0269400 // SECCE6Rv1G0448240 // SECCE5Rv1G0345310 // SECCE5Rv1G0332050 // SECCE1Rv1G0059080 // SECCE2Rv1G0091870 // SECCE4Rv1G0246480 // SECCE7Rv1G0523410 // SECCE2Rv1G0080250 // SECCE7Rv1G0495240 // SECCE7Rv1G0515550 // SECCE3Rv1G0168560 // SECCE5Rv1G0335610 // SECCE7Rv1G0479520 // SECCE5Rv1G0362090 // SECCE4Rv1G0254480 // SECCE4Rv1G0230140 // SECCEUnv1G0557880 // SECCE5Rv1G0336940 …
GO:1901657	P	glycosyl compound metabolic process	21	426	521	34433	4.6e-06	0.0011	// SECCE4Rv1G0240650 // SECCE3Rv1G0174450 // SECCE4Rv1G0241130 // SECCE6Rv1G0396230 // SECCE6Rv1G0396220 // SECCE4Rv1G0240310 // SECCE6Rv1G0396210 // SECCE4Rv1G0241290 // SECCE4Rv1G0240500 // SECCE4Rv1G0240860 // SECCE3Rv1G0179640 // SECCE4Rv1G0240690 // SECCE6Rv1G0397580 // SECCE4Rv1G0240320 // SECCE4Rv1G0240330 // SECCE4Rv1G0241240 // SECCE4Rv1G0241160 // SECCE4Rv1G0240980 // SECCE4Rv1G0240990 …	// SECCE4Rv1G0269400 // SECCE6Rv1G0448240 // SECCE5Rv1G0345310 // SECCE5Rv1G0332050 // SECCE1Rv1G0059080 // SECCE2Rv1G0091870 // SECCE4Rv1G0246480 // SECCE7Rv1G0523410 // SECCE2Rv1G0080250 // SECCE7Rv1G0495240 // SECCE7Rv1G0515550 // SECCE3Rv1G0168560 // SECCE5Rv1G0335610 // SECCE7Rv1G0479520 // SECCE5Rv1G0362090 // SECCE4Rv1G0254480 // SECCE4Rv1G0230140 // SECCEUnv1G0557880 // SECCE5Rv1G0336940 …
GO:0009199	P	ribonucleoside triphosphate metabolic process	17	426	392	34433	1.4e-05	0.0026	// SECCE4Rv1G0240650 // SECCE3Rv1G0174450 // SECCE4Rv1G0241130 // SECCE3Rv1G0179640 // SECCE4Rv1G0240310 // SECCE4Rv1G0241290 // SECCE4Rv1G0240500 // SECCE4Rv1G0240860 // SECCE4Rv1G0240690 // SECCE4Rv1G0240320 // SECCE4Rv1G0240330 // SECCE4Rv1G0241240 // SECCE4Rv1G0241160 // SECCE4Rv1G0240980 // SECCE4Rv1G0240990 // SECCE3Rv1G0180800 // SECCE4Rv1G0241260	// SECCE6Rv1G0448240 // SECCE5Rv1G0332050 // SECCE1Rv1G0059080 // SECCE2Rv1G0091870 // SECCE4Rv1G0246480 // SECCE7Rv1G0523410 // SECCE2Rv1G0080250 // SECCE7Rv1G0495240 // SECCE7Rv1G0515550 // SECCE3Rv1G0192520 // SECCE7Rv1G0479520 // SECCE5Rv1G0362090 // SECCEUnv1G0557880 // SECCE5Rv1G0336940 // SECCE4Rv1G0240500 // SECCE7Rv1G0480450 // SECCE3Rv1G0182730 // SECCE5Rv1G0329660 // SECCE5Rv1G0335330 …
GO:0009123	P	nucleoside monophosphate metabolic process	19	426	475	34433	1.4e-05	0.0026	// SECCE4Rv1G0240650 // SECCE3Rv1G0174450 // SECCE4Rv1G0241130 // SECCE6Rv1G0396230 // SECCE6Rv1G0396220 // SECCE6Rv1G0396210 // SECCE4Rv1G0241290 // SECCE4Rv1G0240500 // SECCE4Rv1G0240860 // SECCE3Rv1G0179640 // SECCE4Rv1G0240690 // SECCE4Rv1G0240320 // SECCE4Rv1G0240330 // SECCE4Rv1G0241240 // SECCE4Rv1G0241160 // SECCE4Rv1G0240980 // SECCE4Rv1G0240990 // SECCE4Rv1G0240310 // SECCE4Rv1G0241260	// SECCE6Rv1G0448240 // SECCE5Rv1G0345310 // SECCE5Rv1G0332050 // SECCE1Rv1G0059080 // SECCE2Rv1G0091870 // SECCE4Rv1G0246480 // SECCE7Rv1G0523410 // SECCE2Rv1G0080250 // SECCE7Rv1G0495240 // SECCE7Rv1G0515550 // SECCE5Rv1G0335610 // SECCE7Rv1G0479520 // SECCE5Rv1G0362090 // SECCEUnv1G0557880 // SECCE4Rv1G0240500 // SECCE7Rv1G0480450 // SECCE5Rv1G0357170 // SECCE5Rv1G0329660 // SECCE5Rv1G0335330 …
GO:0009141	P	nucleoside triphosphate metabolic process	17	426	403	34433	1.9e-05	0.0032	// SECCE4Rv1G0240650 // SECCE3Rv1G0174450 // SECCE4Rv1G0241130 // SECCE3Rv1G0179640 // SECCE4Rv1G0240310 // SECCE4Rv1G0241290 // SECCE4Rv1G0240500 // SECCE4Rv1G0240860 // SECCE4Rv1G0240690 // SECCE4Rv1G0240320 // SECCE4Rv1G0240330 // SECCE4Rv1G0241240 // SECCE4Rv1G0241160 // SECCE4Rv1G0240980 // SECCE4Rv1G0240990 // SECCE3Rv1G0180800 // SECCE4Rv1G0241260	// SECCE6Rv1G0448240 // SECCE5Rv1G0332050 // SECCE1Rv1G0059080 // SECCE2Rv1G0091870 // SECCE4Rv1G0246480 // SECCE7Rv1G0523410 // SECCE2Rv1G0080250 // SECCE7Rv1G0495240 // SECCE7Rv1G0515550 // SECCE3Rv1G0192520 // SECCE7Rv1G0479520 // SECCE5Rv1G0362090 // SECCEUnv1G0557880 // SECCE5Rv1G0336940 // SECCE4Rv1G0240500 // SECCE7Rv1G0480450 // SECCE2Rv1G0113080 // SECCE3Rv1G0182730 // SECCE5Rv1G0329660 …
GO:0009205	P	purine ribonucleoside triphosphate metabolic process	16	426	377	34433	3.1e-05	0.0034	// SECCE4Rv1G0240650 // SECCE3Rv1G0174450 // SECCE4Rv1G0241130 // SECCE3Rv1G0179640 // SECCE4Rv1G0241290 // SECCE4Rv1G0240500 // SECCE4Rv1G0240860 // SECCE4Rv1G0240690 // SECCE4Rv1G0240320 // SECCE4Rv1G0240330 // SECCE4Rv1G0241240 // SECCE4Rv1G0241160 // SECCE4Rv1G0240980 // SECCE4Rv1G0240990 // SECCE4Rv1G0240310 // SECCE4Rv1G0241260	// SECCE6Rv1G0448240 // SECCE5Rv1G0332050 // SECCE1Rv1G0059080 // SECCE2Rv1G0091870 // SECCE3Rv1G0189100 // SECCE7Rv1G0523410 // SECCE2Rv1G0080250 // SECCE7Rv1G0495240 // SECCE7Rv1G0515550 // SECCE3Rv1G0192520 // SECCE7Rv1G0479520 // SECCE5Rv1G0362090 // SECCEUnv1G0557880 // SECCE4Rv1G0240500 // SECCE7Rv1G0480450 // SECCE5Rv1G0329660 // SECCE5Rv1G0335330 // SECCEUnv1G0544920 // SECCE4Rv1G0294370 …
GO:0046034	P	ATP metabolic process	16	426	371	34433	2.6e-05	0.0034	// SECCE4Rv1G0240650 // SECCE3Rv1G0174450 // SECCE4Rv1G0241130 // SECCE3Rv1G0179640 // SECCE4Rv1G0241290 // SECCE4Rv1G0240500 // SECCE4Rv1G0240860 // SECCE4Rv1G0240690 // SECCE4Rv1G0240320 // SECCE4Rv1G0240330 // SECCE4Rv1G0241240 // SECCE4Rv1G0241160 // SECCE4Rv1G0240980 // SECCE4Rv1G0240990 // SECCE4Rv1G0240310 // SECCE4Rv1G0241260	// SECCE6Rv1G0448240 // SECCE5Rv1G0332050 // SECCE1Rv1G0059080 // SECCE2Rv1G0091870 // SECCE3Rv1G0189100 // SECCE7Rv1G0523410 // SECCE2Rv1G0080250 // SECCE7Rv1G0495240 // SECCE7Rv1G0515550 // SECCE3Rv1G0192520 // SECCE7Rv1G0479520 // SECCE5Rv1G0362090 // SECCEUnv1G0557880 // SECCE4Rv1G0240500 // SECCE7Rv1G0480450 // SECCE5Rv1G0329660 // SECCE5Rv1G0335330 // SECCEUnv1G0544920 // SECCE4Rv1G0294370 …
GO:0009144	P	purine nucleoside triphosphate metabolic process	16	426	377	34433	3.1e-05	0.0034	// SECCE4Rv1G0240650 // SECCE3Rv1G0174450 // SECCE4Rv1G0241130 // SECCE3Rv1G0179640 // SECCE4Rv1G0241290 // SECCE4Rv1G0240500 // SECCE4Rv1G0240860 // SECCE4Rv1G0240690 // SECCE4Rv1G0240320 // SECCE4Rv1G0240330 // SECCE4Rv1G0241240 // SECCE4Rv1G0241160 // SECCE4Rv1G0240980 // SECCE4Rv1G0240990 // SECCE4Rv1G0240310 // SECCE4Rv1G0241260	// SECCE6Rv1G0448240 // SECCE5Rv1G0332050 // SECCE1Rv1G0059080 // SECCE2Rv1G0091870 // SECCE3Rv1G0189100 // SECCE7Rv1G0523410 // SECCE2Rv1G0080250 // SECCE7Rv1G0495240 // SECCE7Rv1G0515550 // SECCE3Rv1G0192520 // SECCE7Rv1G0479520 // SECCE5Rv1G0362090 // SECCEUnv1G0557880 // SECCE4Rv1G0240500 // SECCE7Rv1G0480450 // SECCE5Rv1G0329660 // SECCE5Rv1G0335330 // SECCEUnv1G0544920 // SECCE4Rv1G0294370 …
GO:0048609	P	multicellular organismal reproductive process	7	426	68	34433	2.3e-05	0.0034	// SECCE6Rv1G0396230 // SECCE6Rv1G0396310 // SECCE6Rv1G0396210 // SECCE3Rv1G0178330 // SECCE6Rv1G0396220 // SECCE3Rv1G0179890 // SECCE3Rv1G0179900	// SECCE5Rv1G0338890 // SECCE4Rv1G0284830 // SECCE7Rv1G0514510 // SECCE6Rv1G0398600 // SECCE7Rv1G0468860 // SECCE2Rv1G0116640 // SECCEUnv1G0529710 // SECCE3Rv1G0152410 // SECCE5Rv1G0333340 // SECCE3Rv1G0178330 // SECCEUnv1G0538260 // SECCEUnv1G0563860 // SECCE5Rv1G0336580 // SECCE7Rv1G0505510 // SECCE3Rv1G0179890 // SECCE4Rv1G0254540 // SECCE5Rv1G0323590 // SECCE6Rv1G0426880 // SECCE6Rv1G0396220 …
GO:0051013	P	microtubule severing	5	426	29	34433	2.8e-05	0.0034	// SECCE6Rv1G0389750 // SECCE3Rv1G0179890 // SECCE6Rv1G0389760 // SECCE6Rv1G0389700 // SECCE3Rv1G0179900	// SECCE3Rv1G0192170 // SECCE6Rv1G0426140 // SECCE3Rv1G0186430 // SECCE2Rv1G0139510 // SECCE3Rv1G0189770 // SECCE3Rv1G0192530 // SECCE6Rv1G0416380 // SECCE6Rv1G0389750 // SECCE6Rv1G0389760 // SECCE4Rv1G0273110 // SECCE3Rv1G0179890 // SECCE2Rv1G0097570 // SECCE2Rv1G0098440 // SECCE2Rv1G0113330 // SECCE1Rv1G0026310 // SECCE6Rv1G0426130 // SECCE7Rv1G0498430 // SECCE3Rv1G0152230 // SECCE6Rv1G0426150 …
GO:0032504	P	multicellular organism reproduction	7	426	72	34433	3.4e-05	0.0035	// SECCE6Rv1G0396230 // SECCE6Rv1G0396310 // SECCE6Rv1G0396210 // SECCE3Rv1G0178330 // SECCE6Rv1G0396220 // SECCE3Rv1G0179890 // SECCE3Rv1G0179900	// SECCE5Rv1G0338890 // SECCE4Rv1G0284830 // SECCE7Rv1G0514510 // SECCE6Rv1G0398600 // SECCE7Rv1G0468860 // SECCE2Rv1G0116640 // SECCEUnv1G0529710 // SECCE3Rv1G0152410 // SECCE5Rv1G0333340 // SECCE3Rv1G0178330 // SECCEUnv1G0538260 // SECCEUnv1G0563860 // SECCE5Rv1G0336580 // SECCE7Rv1G0505510 // SECCE3Rv1G0179890 // SECCE4Rv1G0254540 // SECCE5Rv1G0323590 // SECCE6Rv1G0426880 // SECCE3Rv1G0160070 …
GO:0022900	P	electron transport chain	20	426	565	34433	4.7e-05	0.0039	// SECCE3Rv1G0174450 // SECCE4Rv1G0239930 // SECCE4Rv1G0241040 // SECCE4Rv1G0241130 // SECCE3Rv1G0177730 // SECCE4Rv1G0240610 // SECCE4Rv1G0240450 // SECCE4Rv1G0240790 // SECCE4Rv1G0240810 // SECCE4Rv1G0240500 // SECCE4Rv1G0241290 // SECCE4Rv1G0240690 // SECCE3Rv1G0177750 // SECCE4Rv1G0240850 // SECCE4Rv1G0240910 // SECCE3Rv1G0181280 // SECCE4Rv1G0241240 // SECCE4Rv1G0241250 // SECCE4Rv1G0241070 …	// SECCE2Rv1G0076470 // SECCE7Rv1G0516910 // SECCE2Rv1G0114540 // SECCE5Rv1G0323310 // SECCE6Rv1G0431170 // SECCE5Rv1G0325220 // SECCE3Rv1G0168200 // SECCE6Rv1G0421260 // SECCE3Rv1G0165760 // SECCE3Rv1G0180230 // SECCE7Rv1G0523410 // SECCE5Rv1G0362640 // SECCE5Rv1G0310550 // SECCE5Rv1G0353720 // SECCE7Rv1G0479520 // SECCE5Rv1G0362090 // SECCE7Rv1G0492690 // SECCE1Rv1G0000120 // SECCE7Rv1G0468310 …
GO:0009201	P	ribonucleoside triphosphate biosynthetic process	10	426	161	34433	4.1e-05	0.0039	// SECCE3Rv1G0179640 // SECCE4Rv1G0240310 // SECCE4Rv1G0240860 // SECCE4Rv1G0240320 // SECCE4Rv1G0240330 // SECCE4Rv1G0240650 // SECCE4Rv1G0241160 // SECCE4Rv1G0240980 // SECCE4Rv1G0240990 // SECCE3Rv1G0180800	// SECCE4Rv1G0237920 // SECCE1Rv1G0011070 // SECCE3Rv1G0168770 // SECCE1Rv1G0011020 // SECCE4Rv1G0222260 // SECCE1Rv1G0059080 // SECCE2Rv1G0091870 // SECCEUnv1G0561280 // SECCE7Rv1G0495240 // SECCE3Rv1G0203480 // SECCE7Rv1G0479520 // SECCEUnv1G0542020 // SECCEUnv1G0542280 // SECCE5Rv1G0350410 // SECCE4Rv1G0293970 // SECCE4Rv1G0291640 // SECCEUnv1G0552770 // SECCE1Rv1G0011030 // SECCE1Rv1G0050510 …
GO:0046128	P	purine ribonucleoside metabolic process	17	426	444	34433	6.4e-05	0.0039	// SECCE4Rv1G0240650 // SECCE3Rv1G0174450 // SECCE4Rv1G0241130 // SECCE3Rv1G0179640 // SECCE4Rv1G0240310 // SECCE4Rv1G0241290 // SECCE4Rv1G0240500 // SECCE4Rv1G0240860 // SECCE4Rv1G0240690 // SECCE4Rv1G0240320 // SECCE4Rv1G0240330 // SECCE4Rv1G0241240 // SECCE4Rv1G0241160 // SECCE4Rv1G0240980 // SECCE4Rv1G0240990 // SECCE6Rv1G0397580 // SECCE4Rv1G0241260	// SECCE6Rv1G0448240 // SECCE5Rv1G0345310 // SECCE5Rv1G0332050 // SECCE1Rv1G0059080 // SECCE2Rv1G0091870 // SECCE4Rv1G0246480 // SECCE7Rv1G0523410 // SECCE2Rv1G0080250 // SECCE7Rv1G0495240 // SECCE7Rv1G0515550 // SECCE5Rv1G0335610 // SECCE7Rv1G0479520 // SECCE5Rv1G0362090 // SECCE4Rv1G0254480 // SECCEUnv1G0557880 // SECCE4Rv1G0240500 // SECCE5Rv1G0327290 // SECCE3Rv1G0170220 // SECCE7Rv1G0480450 …
GO:0009124	P	nucleoside monophosphate biosynthetic process	12	426	242	34433	6.7e-05	0.0039	// SECCE4Rv1G0240330 // SECCE6Rv1G0396220 // SECCE6Rv1G0396210 // SECCE4Rv1G0240860 // SECCE4Rv1G0240320 // SECCE3Rv1G0179640 // SECCE4Rv1G0240650 // SECCE4Rv1G0241160 // SECCE4Rv1G0240980 // SECCE4Rv1G0240990 // SECCE4Rv1G0240310 // SECCE6Rv1G0396230	// SECCE4Rv1G0237920 // SECCE4Rv1G0219290 // SECCE2Rv1G0131120 // SECCE1Rv1G0011070 // SECCE7Rv1G0466900 // SECCE5Rv1G0345310 // SECCE3Rv1G0168770 // SECCE1Rv1G0011020 // SECCE7Rv1G0504940 // SECCE1Rv1G0015050 // SECCE6Rv1G0432030 // SECCE1Rv1G0059080 // SECCE7Rv1G0456690 // SECCE2Rv1G0091870 // SECCE4Rv1G0271120 // SECCEUnv1G0561280 // SECCEUnv1G0542270 // SECCE6Rv1G0396220 // SECCE3Rv1G0203480 …
GO:0009142	P	nucleoside triphosphate biosynthetic process	10	426	162	34433	4.3e-05	0.0039	// SECCE3Rv1G0179640 // SECCE4Rv1G0240310 // SECCE4Rv1G0240860 // SECCE4Rv1G0240320 // SECCE4Rv1G0240330 // SECCE4Rv1G0240650 // SECCE4Rv1G0241160 // SECCE4Rv1G0240980 // SECCE4Rv1G0240990 // SECCE3Rv1G0180800	// SECCE4Rv1G0237920 // SECCE1Rv1G0011070 // SECCE3Rv1G0168770 // SECCE1Rv1G0011020 // SECCE4Rv1G0222260 // SECCE1Rv1G0059080 // SECCE2Rv1G0091870 // SECCEUnv1G0561280 // SECCE7Rv1G0495240 // SECCE3Rv1G0203480 // SECCE7Rv1G0479520 // SECCEUnv1G0542020 // SECCEUnv1G0542280 // SECCE5Rv1G0350410 // SECCE4Rv1G0293970 // SECCE4Rv1G0291640 // SECCEUnv1G0552770 // SECCE1Rv1G0011030 // SECCE1Rv1G0050510 …
GO:0045333	P	cellular respiration	11	426	207	34433	7.1e-05	0.0039	// SECCE3Rv1G0174450 // SECCE4Rv1G0240550 // SECCE4Rv1G0241130 // SECCE4Rv1G0240790 // SECCE4Rv1G0240500 // SECCE4Rv1G0241290 // SECCE4Rv1G0240690 // SECCE4Rv1G0240220 // SECCE3Rv1G0179420 // SECCE4Rv1G0241240 // SECCE4Rv1G0241260	// SECCE7Rv1G0466610 // SECCE6Rv1G0388250 // SECCE5Rv1G0325220 // SECCE1Rv1G0017920 // SECCE6Rv1G0438700 // SECCE2Rv1G0110740 // SECCEUnv1G0570070 // SECCE2Rv1G0065310 // SECCE5Rv1G0355540 // SECCE7Rv1G0523410 // SECCE5Rv1G0335320 // SECCE2Rv1G0130300 // SECCEUnv1G0541700 // SECCE4Rv1G0228100 // SECCE2Rv1G0089850 // SECCE3Rv1G0161080 // SECCE7Rv1G0479520 // SECCE5Rv1G0362090 // SECCE7Rv1G0525560 …
GO:0015985	P	energy coupled proton transport, down electrochemical gradient	9	426	139	34433	7.1e-05	0.0039	// SECCE3Rv1G0179640 // SECCE4Rv1G0240860 // SECCE4Rv1G0240320 // SECCE4Rv1G0240330 // SECCE4Rv1G0240650 // SECCE4Rv1G0241160 // SECCE4Rv1G0240980 // SECCE4Rv1G0240990 // SECCE4Rv1G0240310	// SECCE4Rv1G0237920 // SECCE1Rv1G0011070 // SECCE3Rv1G0168770 // SECCE1Rv1G0011020 // SECCE1Rv1G0059080 // SECCE2Rv1G0091870 // SECCEUnv1G0561280 // SECCE7Rv1G0495240 // SECCE3Rv1G0203480 // SECCE7Rv1G0479520 // SECCEUnv1G0542020 // SECCEUnv1G0542280 // SECCE5Rv1G0350410 // SECCE4Rv1G0293970 // SECCE4Rv1G0291640 // SECCEUnv1G0552770 // SECCE1Rv1G0011030 // SECCE3Rv1G0186660 // SECCEUnv1G0558930 …
GO:0015986	P	ATP synthesis coupled proton transport	9	426	139	34433	7.1e-05	0.0039	// SECCE3Rv1G0179640 // SECCE4Rv1G0240860 // SECCE4Rv1G0240320 // SECCE4Rv1G0240330 // SECCE4Rv1G0240650 // SECCE4Rv1G0241160 // SECCE4Rv1G0240980 // SECCE4Rv1G0240990 // SECCE4Rv1G0240310	// SECCE4Rv1G0237920 // SECCE1Rv1G0011070 // SECCE3Rv1G0168770 // SECCE1Rv1G0011020 // SECCE1Rv1G0059080 // SECCE2Rv1G0091870 // SECCEUnv1G0561280 // SECCE7Rv1G0495240 // SECCE3Rv1G0203480 // SECCE7Rv1G0479520 // SECCEUnv1G0542020 // SECCEUnv1G0542280 // SECCE5Rv1G0350410 // SECCE4Rv1G0293970 // SECCE4Rv1G0291640 // SECCEUnv1G0552770 // SECCE1Rv1G0011030 // SECCE3Rv1G0186660 // SECCEUnv1G0558930 …
GO:1901293	P	nucleoside phosphate biosynthetic process	14	426	317	34433	6.1e-05	0.0039	// SECCE6Rv1G0397520 // SECCE6Rv1G0396230 // SECCE6Rv1G0396220 // SECCE4Rv1G0240310 // SECCE6Rv1G0396210 // SECCE4Rv1G0240860 // SECCE3Rv1G0179640 // SECCE4Rv1G0240320 // SECCE4Rv1G0240330 // SECCE4Rv1G0240650 // SECCE4Rv1G0241160 // SECCE4Rv1G0240980 // SECCE4Rv1G0240990 // SECCE3Rv1G0180800	// SECCE4Rv1G0237920 // SECCE4Rv1G0219290 // SECCE2Rv1G0131120 // SECCE1Rv1G0011070 // SECCE7Rv1G0466900 // SECCE5Rv1G0345310 // SECCE3Rv1G0168770 // SECCE1Rv1G0011020 // SECCE3Rv1G0170210 // SECCE1Rv1G0061790 // SECCEUnv1G0555400 // SECCE7Rv1G0504940 // SECCE1Rv1G0015050 // SECCE3Rv1G0182730 // SECCE1Rv1G0059080 // SECCE7Rv1G0456690 // SECCEUnv1G0541470 // SECCE2Rv1G0091870 // SECCE4Rv1G0271120 …
GO:0006753	P	nucleoside phosphate metabolic process	21	426	622	34433	6e-05	0.0039	// SECCE4Rv1G0240650 // SECCE3Rv1G0174450 // SECCE6Rv1G0397520 // SECCE4Rv1G0241130 // SECCE6Rv1G0396230 // SECCE6Rv1G0396220 // SECCE4Rv1G0240310 // SECCE6Rv1G0396210 // SECCE4Rv1G0241290 // SECCE4Rv1G0240500 // SECCE4Rv1G0240860 // SECCE3Rv1G0179640 // SECCE4Rv1G0240690 // SECCE4Rv1G0240320 // SECCE4Rv1G0240330 // SECCE4Rv1G0241240 // SECCE4Rv1G0241160 // SECCE4Rv1G0240980 // SECCE4Rv1G0240990 …	// SECCE6Rv1G0448240 // SECCE5Rv1G0345310 // SECCE5Rv1G0332050 // SECCE1Rv1G0059080 // SECCE2Rv1G0091870 // SECCE4Rv1G0246480 // SECCE7Rv1G0523410 // SECCE2Rv1G0080250 // SECCE7Rv1G0495240 // SECCE7Rv1G0515550 // SECCE5Rv1G0335610 // SECCE7Rv1G0479520 // SECCE5Rv1G0362090 // SECCE4Rv1G0254480 // SECCE5Rv1G0350410 // SECCE2Rv1G0108340 // SECCEUnv1G0557880 // SECCE5Rv1G0336940 // SECCE4Rv1G0240500 …
GO:0042278	P	purine nucleoside metabolic process	17	426	444	34433	6.4e-05	0.0039	// SECCE4Rv1G0240650 // SECCE3Rv1G0174450 // SECCE4Rv1G0241130 // SECCE3Rv1G0179640 // SECCE4Rv1G0240310 // SECCE4Rv1G0241290 // SECCE4Rv1G0240500 // SECCE4Rv1G0240860 // SECCE4Rv1G0240690 // SECCE4Rv1G0240320 // SECCE4Rv1G0240330 // SECCE4Rv1G0241240 // SECCE4Rv1G0241160 // SECCE4Rv1G0240980 // SECCE4Rv1G0240990 // SECCE6Rv1G0397580 // SECCE4Rv1G0241260	// SECCE6Rv1G0448240 // SECCE5Rv1G0345310 // SECCE5Rv1G0332050 // SECCE1Rv1G0059080 // SECCE2Rv1G0091870 // SECCE4Rv1G0246480 // SECCE7Rv1G0523410 // SECCE2Rv1G0080250 // SECCE7Rv1G0495240 // SECCE7Rv1G0515550 // SECCE5Rv1G0335610 // SECCE7Rv1G0479520 // SECCE5Rv1G0362090 // SECCE4Rv1G0254480 // SECCEUnv1G0557880 // SECCE4Rv1G0240500 // SECCE5Rv1G0327290 // SECCE3Rv1G0170220 // SECCE7Rv1G0480450 …
GO:0055086	P	nucleobase-containing small molecule metabolic process	22	426	675	34433	6.9e-05	0.0039	// SECCE3Rv1G0174450 // SECCE4Rv1G0241130 // SECCE6Rv1G0396220 // SECCE4Rv1G0240690 // SECCE4Rv1G0240860 // SECCE4Rv1G0240650 // SECCE4Rv1G0241240 // SECCE4Rv1G0240990 // SECCE4Rv1G0241260 // SECCE6Rv1G0397580 // SECCE6Rv1G0396230 // SECCE6Rv1G0396210 // SECCE4Rv1G0240500 // SECCE4Rv1G0240330 // SECCE4Rv1G0240310 // SECCE6Rv1G0397520 // SECCE4Rv1G0241290 // SECCE3Rv1G0179640 // SECCE4Rv1G0241160 …	// SECCE4Rv1G0269400 // SECCE6Rv1G0448240 // SECCE5Rv1G0345310 // SECCE5Rv1G0332050 // SECCE1Rv1G0059080 // SECCE2Rv1G0091870 // SECCE4Rv1G0246480 // SECCE7Rv1G0523410 // SECCE2Rv1G0080250 // SECCE7Rv1G0495240 // SECCE7Rv1G0515550 // SECCE3Rv1G0168560 // SECCE5Rv1G0335610 // SECCE7Rv1G0479520 // SECCE5Rv1G0362090 // SECCE4Rv1G0254480 // SECCE5Rv1G0350410 // SECCE2Rv1G0108340 // SECCE4Rv1G0230140 …
GO:0009119	P	ribonucleoside metabolic process	18	426	488	34433	6.4e-05	0.0039	// SECCE4Rv1G0240650 // SECCE3Rv1G0174450 // SECCE4Rv1G0241130 // SECCE3Rv1G0179640 // SECCE4Rv1G0240310 // SECCE4Rv1G0241290 // SECCE4Rv1G0240500 // SECCE4Rv1G0240860 // SECCE4Rv1G0240690 // SECCE6Rv1G0397580 // SECCE4Rv1G0240320 // SECCE4Rv1G0240330 // SECCE4Rv1G0241240 // SECCE4Rv1G0241160 // SECCE4Rv1G0240980 // SECCE4Rv1G0240990 // SECCE3Rv1G0180800 // SECCE4Rv1G0241260	// SECCE4Rv1G0269400 // SECCE6Rv1G0448240 // SECCE5Rv1G0345310 // SECCE5Rv1G0332050 // SECCE1Rv1G0059080 // SECCE2Rv1G0091870 // SECCE4Rv1G0246480 // SECCE7Rv1G0523410 // SECCE2Rv1G0080250 // SECCE7Rv1G0495240 // SECCE7Rv1G0515550 // SECCE5Rv1G0335610 // SECCE7Rv1G0479520 // SECCE5Rv1G0362090 // SECCE4Rv1G0254480 // SECCE4Rv1G0230140 // SECCEUnv1G0557880 // SECCE5Rv1G0336940 // SECCE4Rv1G0240500 …
GO:0006412	P	translation	37	426	1436	34433	6.1e-05	0.0039	// SECCE4Rv1G0241050 // SECCE4Rv1G0241200 // SECCE4Rv1G0240570 // SECCE6Rv1G0396320 // SECCE4Rv1G0241300 // SECCE4Rv1G0240340 // SECCE3Rv1G0178050 // SECCE2Rv1G0095000 // SECCE4Rv1G0240730 // SECCE4Rv1G0239330 // SECCE4Rv1G0240830 // SECCE4Rv1G0240760 // SECCE6Rv1G0396540 // SECCE3Rv1G0179260 // SECCE3Rv1G0180870 // SECCE4Rv1G0240480 // SECCE4Rv1G0241280 // SECCE4Rv1G0241400 // SECCE3Rv1G0175660 …	// SECCE1Rv1G0010780 // SECCE5Rv1G0362360 // SECCE3Rv1G0168360 // SECCE2Rv1G0132910 // SECCE6Rv1G0417010 // SECCE5Rv1G0358470 // SECCEUnv1G0537970 // SECCE2Rv1G0118340 // SECCE5Rv1G0322160 // SECCE1Rv1G0045710 // SECCE4Rv1G0240460 // SECCE5Rv1G0358870 // SECCE5Rv1G0302800 // SECCE1Rv1G0023860 // SECCE2Rv1G0092420 // SECCEUnv1G0562250 // SECCE1Rv1G0046590 // SECCEUnv1G0543690 // SECCE6Rv1G0444340 …
GO:0043043	P	peptide biosynthetic process	37	426	1451	34433	7.5e-05	0.004	// SECCE4Rv1G0241050 // SECCE4Rv1G0241200 // SECCE4Rv1G0240570 // SECCE6Rv1G0396320 // SECCE4Rv1G0241300 // SECCE4Rv1G0240340 // SECCE3Rv1G0178050 // SECCE2Rv1G0095000 // SECCE4Rv1G0240730 // SECCE4Rv1G0239330 // SECCE4Rv1G0240830 // SECCE4Rv1G0240760 // SECCE6Rv1G0396540 // SECCE3Rv1G0179260 // SECCE3Rv1G0180870 // SECCE4Rv1G0240480 // SECCE4Rv1G0241280 // SECCE4Rv1G0241400 // SECCE3Rv1G0175660 …	// SECCE1Rv1G0010780 // SECCE5Rv1G0362360 // SECCE3Rv1G0168360 // SECCE2Rv1G0132910 // SECCE6Rv1G0417010 // SECCE5Rv1G0358470 // SECCEUnv1G0537970 // SECCE2Rv1G0118340 // SECCE5Rv1G0322160 // SECCE1Rv1G0045710 // SECCE4Rv1G0240460 // SECCE5Rv1G0358870 // SECCE5Rv1G0302800 // SECCE1Rv1G0023860 // SECCE2Rv1G0092420 // SECCEUnv1G0562250 // SECCE1Rv1G0046590 // SECCEUnv1G0543690 // SECCE6Rv1G0444340 …
GO:0006754	P	ATP biosynthetic process	9	426	142	34433	8.3e-05	0.0042	// SECCE3Rv1G0179640 // SECCE4Rv1G0240860 // SECCE4Rv1G0240320 // SECCE4Rv1G0240330 // SECCE4Rv1G0240650 // SECCE4Rv1G0241160 // SECCE4Rv1G0240980 // SECCE4Rv1G0240990 // SECCE4Rv1G0240310	// SECCE4Rv1G0237920 // SECCE1Rv1G0011070 // SECCE3Rv1G0168770 // SECCE1Rv1G0011020 // SECCE1Rv1G0059080 // SECCE2Rv1G0091870 // SECCEUnv1G0561280 // SECCE7Rv1G0495240 // SECCE3Rv1G0203480 // SECCE7Rv1G0479520 // SECCEUnv1G0542020 // SECCEUnv1G0542280 // SECCE5Rv1G0350410 // SECCE4Rv1G0293970 // SECCE4Rv1G0291640 // SECCEUnv1G0552770 // SECCE1Rv1G0011030 // SECCE3Rv1G0186660 // SECCEUnv1G0558930 …
GO:0043604	P	amide biosynthetic process	37	426	1459	34433	8.4e-05	0.0042	// SECCE4Rv1G0241050 // SECCE4Rv1G0241200 // SECCE4Rv1G0240570 // SECCE6Rv1G0396320 // SECCE4Rv1G0241300 // SECCE4Rv1G0240340 // SECCE3Rv1G0178050 // SECCE2Rv1G0095000 // SECCE4Rv1G0240730 // SECCE4Rv1G0239330 // SECCE4Rv1G0240830 // SECCE4Rv1G0240760 // SECCE6Rv1G0396540 // SECCE3Rv1G0179260 // SECCE3Rv1G0180870 // SECCE4Rv1G0240480 // SECCE4Rv1G0241280 // SECCE4Rv1G0241400 // SECCE3Rv1G0175660 …	// SECCE1Rv1G0010780 // SECCE5Rv1G0362360 // SECCE3Rv1G0168360 // SECCE2Rv1G0132910 // SECCE6Rv1G0417010 // SECCE5Rv1G0358470 // SECCEUnv1G0537970 // SECCE2Rv1G0118340 // SECCE5Rv1G0322160 // SECCE1Rv1G0045710 // SECCE4Rv1G0240460 // SECCE5Rv1G0358870 // SECCE5Rv1G0302800 // SECCE1Rv1G0023860 // SECCE2Rv1G0092420 // SECCEUnv1G0562250 // SECCE1Rv1G0046590 // SECCEUnv1G0543690 // SECCE6Rv1G0444340 …
GO:1901566	P	organonitrogen compound biosynthetic process	53	426	2379	34433	0.0001	0.0046	// SECCE4Rv1G0241050 // SECCE4Rv1G0241200 // SECCE4Rv1G0240570 // SECCE4Rv1G0240100 // SECCE6Rv1G0396320 // SECCE4Rv1G0241300 // SECCE4Rv1G0240340 // SECCE4Rv1G0240320 // SECCE3Rv1G0178050 // SECCE4Rv1G0240650 // SECCE4Rv1G0240730 // SECCE2Rv1G0095000 // SECCE4Rv1G0239330 // SECCE4Rv1G0240830 // SECCE4Rv1G0240760 // SECCE6Rv1G0396540 // SECCE3Rv1G0179260 // SECCE3Rv1G0180870 // SECCE4Rv1G0240480 …	// SECCE1Rv1G0011070 // SECCE7Rv1G0494940 // SECCE1Rv1G0010780 // SECCE5Rv1G0362360 // SECCE7Rv1G0468250 // SECCE1Rv1G0008560 // SECCE3Rv1G0168360 // SECCE2Rv1G0132910 // SECCE6Rv1G0417010 // SECCE5Rv1G0358470 // SECCEUnv1G0537970 // SECCE2Rv1G0118340 // SECCE5Rv1G0322160 // SECCE5Rv1G0310850 // SECCE1Rv1G0045710 // SECCE4Rv1G0224320 // SECCE4Rv1G0258110 // SECCE4Rv1G0240460 // SECCE1Rv1G0036030 …
GO:0009206	P	purine ribonucleoside triphosphate biosynthetic process	9	426	146	34433	0.0001	0.0046	// SECCE3Rv1G0179640 // SECCE4Rv1G0240860 // SECCE4Rv1G0240320 // SECCE4Rv1G0240330 // SECCE4Rv1G0240650 // SECCE4Rv1G0241160 // SECCE4Rv1G0240980 // SECCE4Rv1G0240990 // SECCE4Rv1G0240310	// SECCE4Rv1G0237920 // SECCE1Rv1G0011070 // SECCE3Rv1G0168770 // SECCE1Rv1G0011020 // SECCE1Rv1G0059080 // SECCE2Rv1G0091870 // SECCEUnv1G0561280 // SECCE7Rv1G0495240 // SECCE3Rv1G0203480 // SECCE7Rv1G0479520 // SECCEUnv1G0542020 // SECCEUnv1G0542280 // SECCE5Rv1G0350410 // SECCE4Rv1G0293970 // SECCE4Rv1G0291640 // SECCEUnv1G0552770 // SECCE1Rv1G0011030 // SECCE3Rv1G0186660 // SECCEUnv1G0558930 …
GO:0009145	P	purine nucleoside triphosphate biosynthetic process	9	426	146	34433	0.0001	0.0046	// SECCE3Rv1G0179640 // SECCE4Rv1G0240860 // SECCE4Rv1G0240320 // SECCE4Rv1G0240330 // SECCE4Rv1G0240650 // SECCE4Rv1G0241160 // SECCE4Rv1G0240980 // SECCE4Rv1G0240990 // SECCE4Rv1G0240310	// SECCE4Rv1G0237920 // SECCE1Rv1G0011070 // SECCE3Rv1G0168770 // SECCE1Rv1G0011020 // SECCE1Rv1G0059080 // SECCE2Rv1G0091870 // SECCEUnv1G0561280 // SECCE7Rv1G0495240 // SECCE3Rv1G0203480 // SECCE7Rv1G0479520 // SECCEUnv1G0542020 // SECCEUnv1G0542280 // SECCE5Rv1G0350410 // SECCE4Rv1G0293970 // SECCE4Rv1G0291640 // SECCEUnv1G0552770 // SECCE1Rv1G0011030 // SECCE3Rv1G0186660 // SECCEUnv1G0558930 …
GO:1901135	P	carbohydrate derivative metabolic process	29	426	1042	34433	9.5e-05	0.0046	// SECCE3Rv1G0174450 // SECCE4Rv1G0241130 // SECCE6Rv1G0396220 // SECCE4Rv1G0240690 // SECCE4Rv1G0238950 // SECCE4Rv1G0240320 // SECCE4Rv1G0240650 // SECCE3Rv1G0180780 // SECCE6Rv1G0396280 // SECCE6Rv1G0397360 // SECCE4Rv1G0241240 // SECCE4Rv1G0240990 // SECCE4Rv1G0241260 // SECCE6Rv1G0397580 // SECCE6Rv1G0396210 // SECCE6Rv1G0396230 // SECCE6Rv1G0397020 // SECCE4Rv1G0240500 // SECCE7Rv1G0486790 …	// SECCE6Rv1G0399720 // SECCEUnv1G0536490 // SECCE1Rv1G0011070 // SECCE6Rv1G0448240 // SECCE5Rv1G0345310 // SECCE4Rv1G0274090 // SECCE2Rv1G0076370 // SECCE4Rv1G0285580 // SECCE5Rv1G0332050 // SECCE3Rv1G0198700 // SECCE1Rv1G0059080 // SECCE2Rv1G0091870 // SECCE2Rv1G0115710 // SECCE5Rv1G0310230 // SECCE3Rv1G0194500 // SECCE7Rv1G0506570 // SECCE4Rv1G0269400 // SECCE7Rv1G0483110 // SECCE6Rv1G0408160 …
GO:0006518	P	peptide metabolic process	37	426	1497	34433	0.00014	0.006	// SECCE4Rv1G0241050 // SECCE4Rv1G0241200 // SECCE4Rv1G0240570 // SECCE6Rv1G0396320 // SECCE4Rv1G0241300 // SECCE4Rv1G0240340 // SECCE3Rv1G0178050 // SECCE2Rv1G0095000 // SECCE4Rv1G0240730 // SECCE4Rv1G0239330 // SECCE4Rv1G0240830 // SECCE4Rv1G0240760 // SECCE6Rv1G0396540 // SECCE3Rv1G0179260 // SECCE3Rv1G0180870 // SECCE4Rv1G0240480 // SECCE4Rv1G0241280 // SECCE4Rv1G0241400 // SECCE3Rv1G0175660 …	// SECCE1Rv1G0010780 // SECCE5Rv1G0362360 // SECCE3Rv1G0168360 // SECCE2Rv1G0132910 // SECCE6Rv1G0417010 // SECCE5Rv1G0358470 // SECCEUnv1G0537970 // SECCE2Rv1G0118340 // SECCE5Rv1G0322160 // SECCE1Rv1G0045710 // SECCE7Rv1G0468310 // SECCE4Rv1G0240460 // SECCE5Rv1G0358870 // SECCE5Rv1G0302800 // SECCE1Rv1G0023860 // SECCE2Rv1G0092420 // SECCEUnv1G0562250 // SECCE1Rv1G0046590 // SECCEUnv1G0543690 …
GO:0098662	P	inorganic cation transmembrane transport	18	426	520	34433	0.00014	0.006	// SECCE3Rv1G0175220 // SECCE4Rv1G0240470 // SECCE4Rv1G0240330 // SECCE6Rv1G0394190 // SECCE3Rv1G0175820 // SECCE3Rv1G0175580 // SECCE4Rv1G0240860 // SECCE4Rv1G0239090 // SECCE4Rv1G0240320 // SECCE3Rv1G0179640 // SECCE4Rv1G0240650 // SECCE4Rv1G0241160 // SECCE4Rv1G0240980 // SECCE4Rv1G0240990 // SECCE3Rv1G0173340 // SECCE4Rv1G0240310 // SECCE4Rv1G0240110 // SECCE3Rv1G0174990	// SECCE3Rv1G0175820 // SECCE3Rv1G0154100 // SECCE7Rv1G0478530 // SECCE1Rv1G0059080 // SECCE7Rv1G0470980 // SECCE2Rv1G0091870 // SECCE1Rv1G0035190 // SECCE3Rv1G0183980 // SECCEUnv1G0554150 // SECCE7Rv1G0495240 // SECCE2Rv1G0093570 // SECCE7Rv1G0468500 // SECCE7Rv1G0470140 // SECCE7Rv1G0479520 // SECCEUnv1G0548640 // SECCE4Rv1G0250150 // SECCE3Rv1G0152200 // SECCE5Rv1G0338180 // SECCE7Rv1G0463110 …
GO:0009167	P	purine ribonucleoside monophosphate metabolic process	16	426	436	34433	0.00017	0.0067	// SECCE4Rv1G0240650 // SECCE3Rv1G0174450 // SECCE4Rv1G0241130 // SECCE3Rv1G0179640 // SECCE4Rv1G0241290 // SECCE4Rv1G0240500 // SECCE4Rv1G0240860 // SECCE4Rv1G0240690 // SECCE4Rv1G0240320 // SECCE4Rv1G0240330 // SECCE4Rv1G0241240 // SECCE4Rv1G0241160 // SECCE4Rv1G0240980 // SECCE4Rv1G0240990 // SECCE4Rv1G0240310 // SECCE4Rv1G0241260	// SECCE6Rv1G0448240 // SECCE5Rv1G0345310 // SECCE5Rv1G0332050 // SECCE1Rv1G0059080 // SECCE2Rv1G0091870 // SECCE4Rv1G0246480 // SECCE7Rv1G0523410 // SECCE2Rv1G0080250 // SECCE7Rv1G0495240 // SECCE7Rv1G0515550 // SECCE5Rv1G0335610 // SECCE7Rv1G0479520 // SECCE5Rv1G0362090 // SECCEUnv1G0557880 // SECCE4Rv1G0240500 // SECCE7Rv1G0480450 // SECCE5Rv1G0357170 // SECCE5Rv1G0329660 // SECCE5Rv1G0335330 …
GO:0009126	P	purine nucleoside monophosphate metabolic process	16	426	436	34433	0.00017	0.0067	// SECCE4Rv1G0240650 // SECCE3Rv1G0174450 // SECCE4Rv1G0241130 // SECCE3Rv1G0179640 // SECCE4Rv1G0241290 // SECCE4Rv1G0240500 // SECCE4Rv1G0240860 // SECCE4Rv1G0240690 // SECCE4Rv1G0240320 // SECCE4Rv1G0240330 // SECCE4Rv1G0241240 // SECCE4Rv1G0241160 // SECCE4Rv1G0240980 // SECCE4Rv1G0240990 // SECCE4Rv1G0240310 // SECCE4Rv1G0241260	// SECCE6Rv1G0448240 // SECCE5Rv1G0345310 // SECCE5Rv1G0332050 // SECCE1Rv1G0059080 // SECCE2Rv1G0091870 // SECCE4Rv1G0246480 // SECCE7Rv1G0523410 // SECCE2Rv1G0080250 // SECCE7Rv1G0495240 // SECCE7Rv1G0515550 // SECCE5Rv1G0335610 // SECCE7Rv1G0479520 // SECCE5Rv1G0362090 // SECCEUnv1G0557880 // SECCE4Rv1G0240500 // SECCE7Rv1G0480450 // SECCE5Rv1G0357170 // SECCE5Rv1G0329660 // SECCE5Rv1G0335330 …
GO:0043603	P	cellular amide metabolic process	37	426	1525	34433	0.00019	0.0071	// SECCE4Rv1G0241050 // SECCE4Rv1G0241200 // SECCE4Rv1G0240570 // SECCE6Rv1G0396320 // SECCE4Rv1G0241300 // SECCE4Rv1G0240340 // SECCE3Rv1G0178050 // SECCE2Rv1G0095000 // SECCE4Rv1G0240730 // SECCE4Rv1G0239330 // SECCE4Rv1G0240830 // SECCE4Rv1G0240760 // SECCE6Rv1G0396540 // SECCE3Rv1G0179260 // SECCE3Rv1G0180870 // SECCE4Rv1G0240480 // SECCE4Rv1G0241280 // SECCE4Rv1G0241400 // SECCE3Rv1G0175660 …	// SECCE1Rv1G0010780 // SECCE5Rv1G0362360 // SECCE3Rv1G0168360 // SECCE2Rv1G0132910 // SECCE6Rv1G0417010 // SECCE5Rv1G0358470 // SECCEUnv1G0537970 // SECCE2Rv1G0118340 // SECCE5Rv1G0322160 // SECCE1Rv1G0045710 // SECCE7Rv1G0468310 // SECCE4Rv1G0240460 // SECCE5Rv1G0358870 // SECCE5Rv1G0302800 // SECCE1Rv1G0023860 // SECCE2Rv1G0092420 // SECCEUnv1G0562250 // SECCE1Rv1G0046590 // SECCEUnv1G0543690 …
GO:0046129	P	purine ribonucleoside biosynthetic process	10	426	195	34433	0.0002	0.0071	// SECCE6Rv1G0397580 // SECCE3Rv1G0179640 // SECCE4Rv1G0240860 // SECCE4Rv1G0240320 // SECCE4Rv1G0240330 // SECCE4Rv1G0240650 // SECCE4Rv1G0241160 // SECCE4Rv1G0240980 // SECCE4Rv1G0240990 // SECCE4Rv1G0240310	// SECCE4Rv1G0237920 // SECCE1Rv1G0011070 // SECCE7Rv1G0466900 // SECCE5Rv1G0345310 // SECCE3Rv1G0168770 // SECCE1Rv1G0011020 // SECCE3Rv1G0170210 // SECCE1Rv1G0015050 // SECCE1Rv1G0059080 // SECCE2Rv1G0091870 // SECCEUnv1G0561280 // SECCE7Rv1G0495240 // SECCE5Rv1G0328970 // SECCE3Rv1G0203480 // SECCE5Rv1G0335610 // SECCE7Rv1G0479520 // SECCEUnv1G0542020 // SECCE4Rv1G0254480 // SECCEUnv1G0542280 …
GO:1901564	P	organonitrogen compound metabolic process	64	426	3102	34433	0.00019	0.0071	// SECCE3Rv1G0174450 // SECCE4Rv1G0241130 // SECCE4Rv1G0241050 // SECCE4Rv1G0241200 // SECCE6Rv1G0396220 // SECCE4Rv1G0240570 // SECCE4Rv1G0240100 // SECCE6Rv1G0396320 // SECCE4Rv1G0241300 // SECCE4Rv1G0240690 // SECCE4Rv1G0240340 // SECCE4Rv1G0240320 // SECCE3Rv1G0178050 // SECCE4Rv1G0240650 // SECCE4Rv1G0240730 // SECCE2Rv1G0095000 // SECCE4Rv1G0239330 // SECCE3Rv1G0181240 // SECCE4Rv1G0240830 …	// SECCE1Rv1G0011070 // SECCE6Rv1G0448240 // SECCE4Rv1G0279090 // SECCE5Rv1G0332050 // SECCE1Rv1G0010780 // SECCE5Rv1G0362360 // SECCE7Rv1G0468250 // SECCE1Rv1G0008560 // SECCE3Rv1G0168360 // SECCE2Rv1G0132910 // SECCE3Rv1G0168560 // SECCE6Rv1G0417010 // SECCE5Rv1G0358470 // SECCEUnv1G0537970 // SECCE2Rv1G0118340 // SECCE5Rv1G0322160 // SECCE4Rv1G0229960 // SECCE1Rv1G0034950 // SECCE1Rv1G0045710 …
GO:0042451	P	purine nucleoside biosynthetic process	10	426	195	34433	0.0002	0.0071	// SECCE6Rv1G0397580 // SECCE3Rv1G0179640 // SECCE4Rv1G0240860 // SECCE4Rv1G0240320 // SECCE4Rv1G0240330 // SECCE4Rv1G0240650 // SECCE4Rv1G0241160 // SECCE4Rv1G0240980 // SECCE4Rv1G0240990 // SECCE4Rv1G0240310	// SECCE4Rv1G0237920 // SECCE1Rv1G0011070 // SECCE7Rv1G0466900 // SECCE5Rv1G0345310 // SECCE3Rv1G0168770 // SECCE1Rv1G0011020 // SECCE3Rv1G0170210 // SECCE1Rv1G0015050 // SECCE1Rv1G0059080 // SECCE2Rv1G0091870 // SECCEUnv1G0561280 // SECCE7Rv1G0495240 // SECCE5Rv1G0328970 // SECCE3Rv1G0203480 // SECCE5Rv1G0335610 // SECCE7Rv1G0479520 // SECCEUnv1G0542020 // SECCE4Rv1G0254480 // SECCEUnv1G0542280 …
GO:0090407	P	organophosphate biosynthetic process	17	426	487	34433	0.00019	0.0071	// SECCE4Rv1G0240650 // SECCE6Rv1G0397520 // SECCE6Rv1G0396210 // SECCE6Rv1G0396230 // SECCE6Rv1G0396220 // SECCE4Rv1G0240310 // SECCE6Rv1G0397020 // SECCE4Rv1G0240860 // SECCE3Rv1G0179640 // SECCE4Rv1G0240320 // SECCE4Rv1G0240330 // SECCE6Rv1G0397040 // SECCE4Rv1G0241160 // SECCE4Rv1G0240980 // SECCE4Rv1G0240990 // SECCE3Rv1G0180800 // SECCE6Rv1G0397050	// SECCE4Rv1G0285580 // SECCE1Rv1G0011070 // SECCE5Rv1G0345310 // SECCE1Rv1G0059080 // SECCE2Rv1G0091870 // SECCE7Rv1G0480170 // SECCEUnv1G0529730 // SECCE7Rv1G0460650 // SECCE7Rv1G0495240 // SECCE7Rv1G0455180 // SECCE5Rv1G0335610 // SECCE7Rv1G0479520 // SECCE4Rv1G0254480 // SECCE2Rv1G0083600 // SECCE6Rv1G0394970 // SECCE7Rv1G0473260 // SECCE7Rv1G0469880 // SECCE3Rv1G0170220 // SECCE5Rv1G0311910 …
GO:0015980	P	energy derivation by oxidation of organic compounds	11	426	236	34433	0.00022	0.0079	// SECCE3Rv1G0174450 // SECCE4Rv1G0240550 // SECCE4Rv1G0241130 // SECCE4Rv1G0240790 // SECCE4Rv1G0240500 // SECCE4Rv1G0241290 // SECCE4Rv1G0240690 // SECCE4Rv1G0240220 // SECCE3Rv1G0179420 // SECCE4Rv1G0241240 // SECCE4Rv1G0241260	// SECCE7Rv1G0466610 // SECCE4Rv1G0251040 // SECCE6Rv1G0388250 // SECCE5Rv1G0325220 // SECCE1Rv1G0017920 // SECCE6Rv1G0438700 // SECCE2Rv1G0110740 // SECCE5Rv1G0354800 // SECCE2Rv1G0065310 // SECCE5Rv1G0355540 // SECCE7Rv1G0523410 // SECCE5Rv1G0335320 // SECCE2Rv1G0075820 // SECCE2Rv1G0130300 // SECCEUnv1G0541700 // SECCE4Rv1G0228100 // SECCE2Rv1G0089850 // SECCE3Rv1G0161080 // SECCE7Rv1G0479520 …
GO:0042455	P	ribonucleoside biosynthetic process	11	426	238	34433	0.00024	0.0083	// SECCE6Rv1G0397580 // SECCE3Rv1G0179640 // SECCE4Rv1G0240310 // SECCE4Rv1G0240860 // SECCE4Rv1G0240320 // SECCE4Rv1G0240330 // SECCE4Rv1G0240650 // SECCE4Rv1G0241160 // SECCE4Rv1G0240980 // SECCE4Rv1G0240990 // SECCE3Rv1G0180800	// SECCE4Rv1G0237920 // SECCE1Rv1G0011070 // SECCE7Rv1G0466900 // SECCE5Rv1G0345310 // SECCE3Rv1G0168770 // SECCE1Rv1G0011020 // SECCE3Rv1G0170210 // SECCEUnv1G0555400 // SECCE1Rv1G0015050 // SECCE3Rv1G0182730 // SECCE1Rv1G0059080 // SECCE7Rv1G0456690 // SECCEUnv1G0541470 // SECCE2Rv1G0091870 // SECCEUnv1G0561280 // SECCE4Rv1G0269400 // SECCE7Rv1G0495240 // SECCEUnv1G0550220 // SECCE5Rv1G0328970 …
GO:0009163	P	nucleoside biosynthetic process	11	426	239	34433	0.00025	0.0083	// SECCE6Rv1G0397580 // SECCE3Rv1G0179640 // SECCE4Rv1G0240310 // SECCE4Rv1G0240860 // SECCE4Rv1G0240320 // SECCE4Rv1G0240330 // SECCE4Rv1G0240650 // SECCE4Rv1G0241160 // SECCE4Rv1G0240980 // SECCE4Rv1G0240990 // SECCE3Rv1G0180800	// SECCE4Rv1G0237920 // SECCE1Rv1G0011070 // SECCE7Rv1G0466900 // SECCE5Rv1G0345310 // SECCE3Rv1G0168770 // SECCE1Rv1G0011020 // SECCE3Rv1G0170210 // SECCEUnv1G0555400 // SECCE1Rv1G0015050 // SECCE3Rv1G0182730 // SECCE1Rv1G0059080 // SECCE7Rv1G0456690 // SECCEUnv1G0541470 // SECCE2Rv1G0091870 // SECCEUnv1G0561280 // SECCE4Rv1G0269400 // SECCE7Rv1G0495240 // SECCEUnv1G0550220 // SECCE5Rv1G0328970 …
GO:1901659	P	glycosyl compound biosynthetic process	11	426	239	34433	0.00025	0.0083	// SECCE6Rv1G0397580 // SECCE3Rv1G0179640 // SECCE4Rv1G0240310 // SECCE4Rv1G0240860 // SECCE4Rv1G0240320 // SECCE4Rv1G0240330 // SECCE4Rv1G0240650 // SECCE4Rv1G0241160 // SECCE4Rv1G0240980 // SECCE4Rv1G0240990 // SECCE3Rv1G0180800	// SECCE4Rv1G0237920 // SECCE1Rv1G0011070 // SECCE7Rv1G0466900 // SECCE5Rv1G0345310 // SECCE3Rv1G0168770 // SECCE1Rv1G0011020 // SECCE3Rv1G0170210 // SECCEUnv1G0555400 // SECCE1Rv1G0015050 // SECCE3Rv1G0182730 // SECCE1Rv1G0059080 // SECCE7Rv1G0456690 // SECCEUnv1G0541470 // SECCE2Rv1G0091870 // SECCEUnv1G0561280 // SECCE4Rv1G0269400 // SECCE7Rv1G0495240 // SECCEUnv1G0550220 // SECCE5Rv1G0328970 …
GO:0072521	P	purine-containing compound metabolic process	17	426	507	34433	0.0003	0.0098	// SECCE4Rv1G0240650 // SECCE3Rv1G0174450 // SECCE4Rv1G0241130 // SECCE3Rv1G0179640 // SECCE4Rv1G0240310 // SECCE4Rv1G0241290 // SECCE4Rv1G0240500 // SECCE4Rv1G0240860 // SECCE4Rv1G0240690 // SECCE4Rv1G0240320 // SECCE4Rv1G0240330 // SECCE4Rv1G0241240 // SECCE4Rv1G0241160 // SECCE4Rv1G0240980 // SECCE4Rv1G0240990 // SECCE6Rv1G0397580 // SECCE4Rv1G0241260	// SECCE3Rv1G0183060 // SECCE6Rv1G0448240 // SECCE5Rv1G0345310 // SECCE5Rv1G0332050 // SECCE1Rv1G0059080 // SECCE2Rv1G0091870 // SECCE4Rv1G0246480 // SECCE7Rv1G0523410 // SECCE2Rv1G0080250 // SECCE7Rv1G0495240 // SECCE7Rv1G0515550 // SECCE5Rv1G0335610 // SECCE7Rv1G0479520 // SECCE5Rv1G0362090 // SECCE4Rv1G0254480 // SECCE5Rv1G0350410 // SECCEUnv1G0557880 // SECCE4Rv1G0240500 // SECCE5Rv1G0327290 …
GO:0098655	P	cation transmembrane transport	18	426	556	34433	0.00031	0.0099	// SECCE3Rv1G0175220 // SECCE4Rv1G0240470 // SECCE4Rv1G0240330 // SECCE6Rv1G0394190 // SECCE3Rv1G0175820 // SECCE3Rv1G0175580 // SECCE4Rv1G0240860 // SECCE4Rv1G0239090 // SECCE4Rv1G0240320 // SECCE3Rv1G0179640 // SECCE4Rv1G0240650 // SECCE4Rv1G0241160 // SECCE4Rv1G0240980 // SECCE4Rv1G0240990 // SECCE3Rv1G0173340 // SECCE4Rv1G0240310 // SECCE4Rv1G0240110 // SECCE3Rv1G0174990	// SECCE3Rv1G0200890 // SECCE3Rv1G0175820 // SECCE3Rv1G0154100 // SECCE7Rv1G0478530 // SECCE1Rv1G0059080 // SECCE7Rv1G0470980 // SECCE2Rv1G0091870 // SECCE1Rv1G0035190 // SECCE3Rv1G0183980 // SECCEUnv1G0554150 // SECCE7Rv1G0495240 // SECCE2Rv1G0093570 // SECCE7Rv1G0468500 // SECCE7Rv1G0470140 // SECCE7Rv1G0479520 // SECCEUnv1G0548640 // SECCE4Rv1G0250150 // SECCE1Rv1G0041090 // SECCE5Rv1G0338180 …
GO:0009161	P	ribonucleoside monophosphate metabolic process	16	426	463	34433	0.00032	0.01	// SECCE4Rv1G0240650 // SECCE3Rv1G0174450 // SECCE4Rv1G0241130 // SECCE3Rv1G0179640 // SECCE4Rv1G0241290 // SECCE4Rv1G0240500 // SECCE4Rv1G0240860 // SECCE4Rv1G0240690 // SECCE4Rv1G0240320 // SECCE4Rv1G0240330 // SECCE4Rv1G0241240 // SECCE4Rv1G0241160 // SECCE4Rv1G0240980 // SECCE4Rv1G0240990 // SECCE4Rv1G0240310 // SECCE4Rv1G0241260	// SECCE6Rv1G0448240 // SECCE5Rv1G0345310 // SECCE5Rv1G0332050 // SECCE1Rv1G0059080 // SECCE2Rv1G0091870 // SECCE4Rv1G0246480 // SECCE7Rv1G0523410 // SECCE2Rv1G0080250 // SECCE7Rv1G0495240 // SECCE7Rv1G0515550 // SECCE5Rv1G0335610 // SECCE7Rv1G0479520 // SECCE5Rv1G0362090 // SECCEUnv1G0557880 // SECCE4Rv1G0240500 // SECCE7Rv1G0480450 // SECCE5Rv1G0357170 // SECCE5Rv1G0329660 // SECCE5Rv1G0335330 …
GO:0019637	P	organophosphate metabolic process	25	426	911	34433	0.00033	0.01	// SECCE3Rv1G0174450 // SECCE4Rv1G0241130 // SECCE6Rv1G0396220 // SECCE4Rv1G0240690 // SECCE4Rv1G0240320 // SECCE4Rv1G0240650 // SECCE3Rv1G0180780 // SECCE4Rv1G0241240 // SECCE4Rv1G0240990 // SECCE4Rv1G0241260 // SECCE6Rv1G0396210 // SECCE6Rv1G0396230 // SECCE6Rv1G0397020 // SECCE4Rv1G0240500 // SECCE4Rv1G0240330 // SECCE4Rv1G0240980 // SECCE4Rv1G0240310 // SECCE6Rv1G0397050 // SECCE6Rv1G0397520 …	// SECCE7Rv1G0516600 // SECCE4Rv1G0285580 // SECCE1Rv1G0011070 // SECCE6Rv1G0448240 // SECCE5Rv1G0345310 // SECCE4Rv1G0221060 // SECCE5Rv1G0332050 // SECCE3Rv1G0198700 // SECCE1Rv1G0059080 // SECCE3Rv1G0169380 // SECCE2Rv1G0091870 // SECCE3Rv1G0171690 // SECCE5Rv1G0310230 // SECCE7Rv1G0480170 // SECCE3Rv1G0162200 // SECCE4Rv1G0246480 // SECCEUnv1G0529730 // SECCE7Rv1G0523410 // SECCE2Rv1G0080250 …
GO:0009259	P	ribonucleotide metabolic process	17	426	513	34433	0.00034	0.01	// SECCE4Rv1G0240650 // SECCE3Rv1G0174450 // SECCE4Rv1G0241130 // SECCE3Rv1G0179640 // SECCE4Rv1G0240310 // SECCE4Rv1G0241290 // SECCE4Rv1G0240500 // SECCE4Rv1G0240860 // SECCE4Rv1G0240690 // SECCE4Rv1G0240320 // SECCE4Rv1G0240330 // SECCE4Rv1G0241240 // SECCE4Rv1G0241160 // SECCE4Rv1G0240980 // SECCE4Rv1G0240990 // SECCE3Rv1G0180800 // SECCE4Rv1G0241260	// SECCE3Rv1G0183060 // SECCE6Rv1G0448240 // SECCE5Rv1G0345310 // SECCE5Rv1G0332050 // SECCE1Rv1G0059080 // SECCE2Rv1G0091870 // SECCE4Rv1G0246480 // SECCE7Rv1G0523410 // SECCE2Rv1G0080250 // SECCE7Rv1G0495240 // SECCE7Rv1G0515550 // SECCE5Rv1G0335610 // SECCE7Rv1G0479520 // SECCE5Rv1G0362090 // SECCE4Rv1G0254480 // SECCEUnv1G0557880 // SECCE5Rv1G0336940 // SECCE4Rv1G0240500 // SECCE5Rv1G0327290 …
GO:0098660	P	inorganic ion transmembrane transport	18	426	567	34433	0.00039	0.012	// SECCE3Rv1G0175220 // SECCE4Rv1G0240470 // SECCE4Rv1G0240330 // SECCE6Rv1G0394190 // SECCE3Rv1G0175820 // SECCE3Rv1G0175580 // SECCE4Rv1G0240860 // SECCE4Rv1G0239090 // SECCE4Rv1G0240320 // SECCE3Rv1G0179640 // SECCE4Rv1G0240650 // SECCE4Rv1G0241160 // SECCE4Rv1G0240980 // SECCE4Rv1G0240990 // SECCE3Rv1G0173340 // SECCE4Rv1G0240310 // SECCE4Rv1G0240110 // SECCE3Rv1G0174990	// SECCE3Rv1G0175820 // SECCE3Rv1G0154100 // SECCE7Rv1G0478530 // SECCE1Rv1G0059080 // SECCE7Rv1G0470980 // SECCE2Rv1G0091870 // SECCE1Rv1G0035190 // SECCE3Rv1G0183980 // SECCEUnv1G0554150 // SECCE7Rv1G0495240 // SECCE2Rv1G0093570 // SECCE7Rv1G0468500 // SECCE7Rv1G0470140 // SECCE7Rv1G0479520 // SECCEUnv1G0548640 // SECCE4Rv1G0250150 // SECCE3Rv1G0152200 // SECCE5Rv1G0338180 // SECCE7Rv1G0463110 …
GO:0022904	P	respiratory electron transport chain	8	426	140	34433	0.00041	0.012	// SECCE3Rv1G0174450 // SECCE4Rv1G0241130 // SECCE4Rv1G0240790 // SECCE4Rv1G0240500 // SECCE4Rv1G0241290 // SECCE4Rv1G0240690 // SECCE4Rv1G0241240 // SECCE4Rv1G0241260	// SECCE7Rv1G0466610 // SECCE1Rv1G0017920 // SECCE6Rv1G0438700 // SECCE7Rv1G0523410 // SECCE5Rv1G0335320 // SECCEUnv1G0541700 // SECCE4Rv1G0228100 // SECCE3Rv1G0161080 // SECCE7Rv1G0479520 // SECCE5Rv1G0362090 // SECCE6Rv1G0396780 // SECCE1Rv1G0047430 // SECCE3Rv1G0156110 // SECCE3Rv1G0174030 // SECCEUnv1G0566760 // SECCEUnv1G0565160 // SECCE4Rv1G0240500 // SECCEUnv1G0541520 // SECCEUnv1G0552370 …
GO:0009150	P	purine ribonucleotide metabolic process	16	426	480	34433	0.00047	0.013	// SECCE4Rv1G0240650 // SECCE3Rv1G0174450 // SECCE4Rv1G0241130 // SECCE3Rv1G0179640 // SECCE4Rv1G0241290 // SECCE4Rv1G0240500 // SECCE4Rv1G0240860 // SECCE4Rv1G0240690 // SECCE4Rv1G0240320 // SECCE4Rv1G0240330 // SECCE4Rv1G0241240 // SECCE4Rv1G0241160 // SECCE4Rv1G0240980 // SECCE4Rv1G0240990 // SECCE4Rv1G0240310 // SECCE4Rv1G0241260	// SECCE3Rv1G0183060 // SECCE6Rv1G0448240 // SECCE5Rv1G0345310 // SECCE5Rv1G0332050 // SECCE1Rv1G0059080 // SECCE2Rv1G0091870 // SECCE4Rv1G0246480 // SECCE7Rv1G0523410 // SECCE2Rv1G0080250 // SECCE7Rv1G0495240 // SECCE7Rv1G0515550 // SECCE5Rv1G0335610 // SECCE7Rv1G0479520 // SECCE5Rv1G0362090 // SECCE4Rv1G0254480 // SECCEUnv1G0557880 // SECCE4Rv1G0240500 // SECCE5Rv1G0327290 // SECCE3Rv1G0170220 …
GO:0006163	P	purine nucleotide metabolic process	16	426	485	34433	0.00053	0.015	// SECCE4Rv1G0240650 // SECCE3Rv1G0174450 // SECCE4Rv1G0241130 // SECCE3Rv1G0179640 // SECCE4Rv1G0241290 // SECCE4Rv1G0240500 // SECCE4Rv1G0240860 // SECCE4Rv1G0240690 // SECCE4Rv1G0240320 // SECCE4Rv1G0240330 // SECCE4Rv1G0241240 // SECCE4Rv1G0241160 // SECCE4Rv1G0240980 // SECCE4Rv1G0240990 // SECCE4Rv1G0240310 // SECCE4Rv1G0241260	// SECCE3Rv1G0183060 // SECCE6Rv1G0448240 // SECCE5Rv1G0345310 // SECCE5Rv1G0332050 // SECCE1Rv1G0059080 // SECCE2Rv1G0091870 // SECCE4Rv1G0246480 // SECCE7Rv1G0523410 // SECCE2Rv1G0080250 // SECCE7Rv1G0495240 // SECCE7Rv1G0515550 // SECCE5Rv1G0335610 // SECCE7Rv1G0479520 // SECCE5Rv1G0362090 // SECCE4Rv1G0254480 // SECCE5Rv1G0350410 // SECCEUnv1G0557880 // SECCE4Rv1G0240500 // SECCE5Rv1G0327290 …
GO:0019693	P	ribose phosphate metabolic process	17	426	538	34433	0.00058	0.016	// SECCE4Rv1G0240650 // SECCE3Rv1G0174450 // SECCE4Rv1G0241130 // SECCE3Rv1G0179640 // SECCE4Rv1G0240310 // SECCE4Rv1G0241290 // SECCE4Rv1G0240500 // SECCE4Rv1G0240860 // SECCE4Rv1G0240690 // SECCE4Rv1G0240320 // SECCE4Rv1G0240330 // SECCE4Rv1G0241240 // SECCE4Rv1G0241160 // SECCE4Rv1G0240980 // SECCE4Rv1G0240990 // SECCE3Rv1G0180800 // SECCE4Rv1G0241260	// SECCE6Rv1G0448240 // SECCE5Rv1G0345310 // SECCE5Rv1G0332050 // SECCE1Rv1G0059080 // SECCE2Rv1G0091870 // SECCE4Rv1G0246480 // SECCE7Rv1G0523410 // SECCE2Rv1G0080250 // SECCE7Rv1G0495240 // SECCE7Rv1G0515550 // SECCE5Rv1G0335610 // SECCE7Rv1G0479520 // SECCE5Rv1G0362090 // SECCE4Rv1G0254480 // SECCE2Rv1G0108340 // SECCEUnv1G0557880 // SECCE5Rv1G0336940 // SECCE4Rv1G0240500 // SECCE5Rv1G0327290 …
GO:0044765	P	single-organism transport	28	426	1127	34433	0.00071	0.019	// SECCE4Rv1G0240470 // SECCE2Rv1G0095140 // SECCE6Rv1G0394470 // SECCE4Rv1G0240650 // SECCE3Rv1G0174830 // SECCE6Rv1G0389610 // SECCE3Rv1G0181100 // SECCE7Rv1G0486600 // SECCE6Rv1G0397170 // SECCE4Rv1G0240990 // SECCE3Rv1G0175220 // SECCE2Rv1G0095150 // SECCE4Rv1G0240110 // SECCE3Rv1G0179850 // SECCE3Rv1G0174740 // SECCE3Rv1G0180300 // SECCE4Rv1G0240330 // SECCE4Rv1G0240980 // SECCE3Rv1G0177950 …	// SECCE5Rv1G0356200 // SECCE5Rv1G0342610 // SECCE2Rv1G0096220 // SECCE2Rv1G0069520 // SECCE5Rv1G0307190 // SECCE6Rv1G0394800 // SECCE7Rv1G0467860 // SECCE1Rv1G0027460 // SECCE1Rv1G0059080 // SECCE5Rv1G0377020 // SECCE7Rv1G0470980 // SECCE2Rv1G0091870 // SECCE2Rv1G0105290 // SECCE7Rv1G0514300 // SECCE1Rv1G0035190 // SECCE3Rv1G0183980 // SECCE2Rv1G0139210 // SECCE4Rv1G0229350 // SECCE7Rv1G0495240 …
GO:0042773	P	ATP synthesis coupled electron transport	7	426	117	34433	0.0007	0.019	// SECCE3Rv1G0174450 // SECCE4Rv1G0241130 // SECCE4Rv1G0240690 // SECCE4Rv1G0241290 // SECCE4Rv1G0240500 // SECCE4Rv1G0241240 // SECCE4Rv1G0241260	// SECCE7Rv1G0466610 // SECCE6Rv1G0438700 // SECCE7Rv1G0523410 // SECCE5Rv1G0335320 // SECCEUnv1G0541700 // SECCE4Rv1G0228100 // SECCE3Rv1G0161080 // SECCE7Rv1G0479520 // SECCE5Rv1G0362090 // SECCE4Rv1G0241240 // SECCE3Rv1G0174030 // SECCE5Rv1G0335330 // SECCE4Rv1G0240500 // SECCEUnv1G0541520 // SECCEUnv1G0552370 // SECCE6Rv1G0381780 // SECCE2Rv1G0130300 // SECCE5Rv1G0334240 // SECCEUnv1G0554140 …
GO:0034641	P	cellular nitrogen compound metabolic process	128	426	7449	34433	0.00084	0.022	// SECCE4Rv1G0240570 // SECCE6Rv1G0394510 // SECCE6Rv1G0396460 // SECCE6Rv1G0397280 // SECCE4Rv1G0240000 // SECCE2Rv1G0095000 // SECCE4Rv1G0241200 // SECCE4Rv1G0240830 // SECCE4Rv1G0240760 // SECCE6Rv1G0396540 // SECCE3Rv1G0180870 // SECCE3Rv1G0179590 // SECCE4Rv1G0240480 // SECCE4Rv1G0241400 // SECCE2Rv1G0092450 // SECCE4Rv1G0241240 // SECCE4Rv1G0240460 // SECCE4Rv1G0241310 // SECCE4Rv1G0240500 …	// SECCE7Rv1G0470390 // SECCE6Rv1G0448240 // SECCE3Rv1G0144620 // SECCE2Rv1G0121190 // SECCE2Rv1G0115090 // SECCE5Rv1G0316690 // SECCE3Rv1G0191610 // SECCE3Rv1G0146840 // SECCEUnv1G0540250 // SECCE7Rv1G0501550 // SECCE1Rv1G0045480 // SECCE6Rv1G0417010 // SECCE2Rv1G0118340 // SECCE2Rv1G0074650 // SECCE5Rv1G0362090 // SECCE2Rv1G0104380 // SECCE1Rv1G0033290 // SECCE4Rv1G0218950 // SECCE4Rv1G0230140 …
GO:0009117	P	nucleotide metabolic process	18	426	614	34433	0.00097	0.025	// SECCE4Rv1G0240650 // SECCE3Rv1G0174450 // SECCE6Rv1G0397520 // SECCE4Rv1G0241130 // SECCE3Rv1G0179640 // SECCE4Rv1G0240310 // SECCE4Rv1G0241290 // SECCE4Rv1G0240500 // SECCE4Rv1G0240860 // SECCE4Rv1G0240690 // SECCE4Rv1G0240320 // SECCE4Rv1G0240330 // SECCE4Rv1G0241240 // SECCE4Rv1G0241160 // SECCE4Rv1G0240980 // SECCE4Rv1G0240990 // SECCE3Rv1G0180800 // SECCE4Rv1G0241260	// SECCE6Rv1G0448240 // SECCE5Rv1G0345310 // SECCE5Rv1G0332050 // SECCE1Rv1G0059080 // SECCE2Rv1G0091870 // SECCE4Rv1G0246480 // SECCE7Rv1G0523410 // SECCE2Rv1G0080250 // SECCE7Rv1G0495240 // SECCE7Rv1G0515550 // SECCE5Rv1G0335610 // SECCE7Rv1G0479520 // SECCE5Rv1G0362090 // SECCE4Rv1G0254480 // SECCE5Rv1G0350410 // SECCE2Rv1G0108340 // SECCEUnv1G0557880 // SECCE5Rv1G0336940 // SECCE4Rv1G0240500 …
GO:1902578	P	single-organism localization	28	426	1156	34433	0.001	0.026	// SECCE4Rv1G0240470 // SECCE2Rv1G0095140 // SECCE6Rv1G0394470 // SECCE4Rv1G0240650 // SECCE3Rv1G0174830 // SECCE6Rv1G0389610 // SECCE3Rv1G0181100 // SECCE7Rv1G0486600 // SECCE6Rv1G0397170 // SECCE4Rv1G0240990 // SECCE3Rv1G0175220 // SECCE2Rv1G0095150 // SECCE4Rv1G0240110 // SECCE3Rv1G0179850 // SECCE3Rv1G0174740 // SECCE3Rv1G0180300 // SECCE4Rv1G0240330 // SECCE4Rv1G0240980 // SECCE3Rv1G0177950 …	// SECCE5Rv1G0356200 // SECCE5Rv1G0342610 // SECCE2Rv1G0096220 // SECCE2Rv1G0069520 // SECCE5Rv1G0307190 // SECCE6Rv1G0394800 // SECCE7Rv1G0467860 // SECCE1Rv1G0027460 // SECCE1Rv1G0059080 // SECCE5Rv1G0377020 // SECCE7Rv1G0470980 // SECCE2Rv1G0091870 // SECCE2Rv1G0105290 // SECCE7Rv1G0514300 // SECCE1Rv1G0035190 // SECCE3Rv1G0183980 // SECCE2Rv1G0139210 // SECCE4Rv1G0229350 // SECCE7Rv1G0495240 …
GO:0009127	P	purine nucleoside monophosphate biosynthetic process	9	426	203	34433	0.0011	0.028	// SECCE3Rv1G0179640 // SECCE4Rv1G0240860 // SECCE4Rv1G0240320 // SECCE4Rv1G0240330 // SECCE4Rv1G0240650 // SECCE4Rv1G0241160 // SECCE4Rv1G0240980 // SECCE4Rv1G0240990 // SECCE4Rv1G0240310	// SECCE4Rv1G0237920 // SECCE4Rv1G0219290 // SECCE1Rv1G0011070 // SECCE7Rv1G0466900 // SECCE5Rv1G0345310 // SECCE3Rv1G0168770 // SECCE1Rv1G0011020 // SECCE1Rv1G0015050 // SECCE1Rv1G0059080 // SECCE2Rv1G0091870 // SECCEUnv1G0561280 // SECCEUnv1G0542270 // SECCE3Rv1G0166980 // SECCE3Rv1G0203480 // SECCE5Rv1G0335610 // SECCE2Rv1G0135400 // SECCE7Rv1G0479520 // SECCEUnv1G0542020 // SECCEUnv1G0541470 …
GO:0009168	P	purine ribonucleoside monophosphate biosynthetic process	9	426	203	34433	0.0011	0.028	// SECCE3Rv1G0179640 // SECCE4Rv1G0240860 // SECCE4Rv1G0240320 // SECCE4Rv1G0240330 // SECCE4Rv1G0240650 // SECCE4Rv1G0241160 // SECCE4Rv1G0240980 // SECCE4Rv1G0240990 // SECCE4Rv1G0240310	// SECCE4Rv1G0237920 // SECCE4Rv1G0219290 // SECCE1Rv1G0011070 // SECCE7Rv1G0466900 // SECCE5Rv1G0345310 // SECCE3Rv1G0168770 // SECCE1Rv1G0011020 // SECCE1Rv1G0015050 // SECCE1Rv1G0059080 // SECCE2Rv1G0091870 // SECCEUnv1G0561280 // SECCEUnv1G0542270 // SECCE3Rv1G0166980 // SECCE3Rv1G0203480 // SECCE5Rv1G0335610 // SECCE2Rv1G0135400 // SECCE7Rv1G0479520 // SECCEUnv1G0542020 // SECCEUnv1G0541470 …
GO:0006119	P	oxidative phosphorylation	7	426	129	34433	0.0012	0.03	// SECCE3Rv1G0174450 // SECCE4Rv1G0241130 // SECCE4Rv1G0240690 // SECCE4Rv1G0241290 // SECCE4Rv1G0240500 // SECCE4Rv1G0241240 // SECCE4Rv1G0241260	// SECCE7Rv1G0466610 // SECCE6Rv1G0438700 // SECCEUnv1G0570070 // SECCE2Rv1G0065310 // SECCE7Rv1G0523410 // SECCE5Rv1G0335320 // SECCE3Rv1G0171450 // SECCEUnv1G0541700 // SECCE4Rv1G0228100 // SECCE3Rv1G0161080 // SECCE7Rv1G0479520 // SECCE5Rv1G0362090 // SECCE4Rv1G0241240 // SECCE3Rv1G0174030 // SECCE5Rv1G0335330 // SECCE4Rv1G0240500 // SECCEUnv1G0541520 // SECCEUnv1G0552370 // SECCE6Rv1G0381780 …
GO:0072522	P	purine-containing compound biosynthetic process	10	426	251	34433	0.0014	0.033	// SECCE6Rv1G0397580 // SECCE3Rv1G0179640 // SECCE4Rv1G0240860 // SECCE4Rv1G0240320 // SECCE4Rv1G0240330 // SECCE4Rv1G0240650 // SECCE4Rv1G0241160 // SECCE4Rv1G0240980 // SECCE4Rv1G0240990 // SECCE4Rv1G0240310	// SECCE4Rv1G0237920 // SECCE4Rv1G0219290 // SECCE1Rv1G0011070 // SECCE7Rv1G0466900 // SECCE5Rv1G0345310 // SECCE3Rv1G0168770 // SECCE1Rv1G0011020 // SECCE3Rv1G0170210 // SECCE1Rv1G0015050 // SECCE1Rv1G0059080 // SECCEUnv1G0541470 // SECCE2Rv1G0091870 // SECCE3Rv1G0170540 // SECCE6Rv1G0409240 // SECCEUnv1G0542270 // SECCE3Rv1G0166980 // SECCE5Rv1G0328970 // SECCE3Rv1G0203480 // SECCE5Rv1G0335610 …
GO:1902600	P	hydrogen ion transmembrane transport	10	426	253	34433	0.0015	0.035	// SECCE3Rv1G0175220 // SECCE3Rv1G0179640 // SECCE4Rv1G0240860 // SECCE4Rv1G0240320 // SECCE4Rv1G0240330 // SECCE4Rv1G0240650 // SECCE4Rv1G0241160 // SECCE4Rv1G0240980 // SECCE4Rv1G0240990 // SECCE4Rv1G0240310	// SECCE4Rv1G0237920 // SECCE1Rv1G0011070 // SECCE1Rv1G0025430 // SECCE3Rv1G0168770 // SECCE1Rv1G0011020 // SECCE1Rv1G0005320 // SECCE2Rv1G0065310 // SECCE4Rv1G0232670 // SECCE3Rv1G0189580 // SECCE1Rv1G0059080 // SECCE7Rv1G0470980 // SECCE2Rv1G0091870 // SECCE3Rv1G0176360 // SECCE1Rv1G0035190 // SECCE2Rv1G0139190 // SECCE4Rv1G0235200 // SECCE1Rv1G0025360 // SECCE3Rv1G0214160 // SECCE4Rv1G0258360 …
GO:0015992	P	proton transport	10	426	255	34433	0.0016	0.036	// SECCE3Rv1G0175220 // SECCE3Rv1G0179640 // SECCE4Rv1G0240860 // SECCE4Rv1G0240320 // SECCE4Rv1G0240330 // SECCE4Rv1G0240650 // SECCE4Rv1G0241160 // SECCE4Rv1G0240980 // SECCE4Rv1G0240990 // SECCE4Rv1G0240310	// SECCE4Rv1G0237920 // SECCE1Rv1G0011070 // SECCE1Rv1G0025430 // SECCE3Rv1G0168770 // SECCE1Rv1G0011020 // SECCE1Rv1G0005320 // SECCE2Rv1G0065310 // SECCE4Rv1G0232670 // SECCE3Rv1G0189580 // SECCE1Rv1G0059080 // SECCE7Rv1G0470980 // SECCE2Rv1G0091870 // SECCE3Rv1G0176360 // SECCE1Rv1G0035190 // SECCE2Rv1G0139190 // SECCE4Rv1G0235200 // SECCE1Rv1G0025360 // SECCE3Rv1G0214160 // SECCE4Rv1G0258360 …
GO:0006818	P	hydrogen transport	10	426	255	34433	0.0016	0.036	// SECCE3Rv1G0175220 // SECCE3Rv1G0179640 // SECCE4Rv1G0240860 // SECCE4Rv1G0240320 // SECCE4Rv1G0240330 // SECCE4Rv1G0240650 // SECCE4Rv1G0241160 // SECCE4Rv1G0240980 // SECCE4Rv1G0240990 // SECCE4Rv1G0240310	// SECCE4Rv1G0237920 // SECCE1Rv1G0011070 // SECCE1Rv1G0025430 // SECCE3Rv1G0168770 // SECCE1Rv1G0011020 // SECCE1Rv1G0005320 // SECCE2Rv1G0065310 // SECCE4Rv1G0232670 // SECCE3Rv1G0189580 // SECCE1Rv1G0059080 // SECCE7Rv1G0470980 // SECCE2Rv1G0091870 // SECCE3Rv1G0176360 // SECCE1Rv1G0035190 // SECCE2Rv1G0139190 // SECCE4Rv1G0235200 // SECCE1Rv1G0025360 // SECCE3Rv1G0214160 // SECCE4Rv1G0258360 …
GO:0034220	P	ion transmembrane transport	18	426	644	34433	0.0016	0.036	// SECCE3Rv1G0175220 // SECCE4Rv1G0240470 // SECCE4Rv1G0240330 // SECCE6Rv1G0394190 // SECCE3Rv1G0175820 // SECCE3Rv1G0175580 // SECCE4Rv1G0240860 // SECCE4Rv1G0239090 // SECCE4Rv1G0240320 // SECCE3Rv1G0179640 // SECCE4Rv1G0240650 // SECCE4Rv1G0241160 // SECCE4Rv1G0240980 // SECCE4Rv1G0240990 // SECCE3Rv1G0173340 // SECCE4Rv1G0240310 // SECCE4Rv1G0240110 // SECCE3Rv1G0174990	// SECCE3Rv1G0200890 // SECCE5Rv1G0343620 // SECCE3Rv1G0175820 // SECCE3Rv1G0154100 // SECCE7Rv1G0478530 // SECCE1Rv1G0059080 // SECCE7Rv1G0470980 // SECCE2Rv1G0091870 // SECCE1Rv1G0035190 // SECCE3Rv1G0183980 // SECCEUnv1G0554150 // SECCE7Rv1G0495240 // SECCE2Rv1G0093570 // SECCE2Rv1G0080310 // SECCE7Rv1G0470140 // SECCE7Rv1G0479520 // SECCEUnv1G0548640 // SECCE4Rv1G0250150 // SECCE1Rv1G0041090 …
GO:0006812	P	cation transport	20	426	751	34433	0.0017	0.036	// SECCE3Rv1G0175220 // SECCE4Rv1G0240470 // SECCE3Rv1G0179440 // SECCE3Rv1G0179640 // SECCE6Rv1G0394190 // SECCE3Rv1G0175820 // SECCE3Rv1G0175580 // SECCE4Rv1G0240860 // SECCE4Rv1G0239090 // SECCE3Rv1G0174840 // SECCE4Rv1G0240320 // SECCE4Rv1G0240330 // SECCE4Rv1G0240650 // SECCE4Rv1G0241160 // SECCE4Rv1G0240980 // SECCE4Rv1G0240990 // SECCE3Rv1G0173340 // SECCE4Rv1G0240310 // SECCE4Rv1G0240110 …	// SECCE5Rv1G0346850 // SECCE2Rv1G0106730 // SECCE7Rv1G0468250 // SECCE6Rv1G0431070 // SECCE3Rv1G0175820 // SECCE3Rv1G0154100 // SECCE7Rv1G0478530 // SECCE5Rv1G0370430 // SECCE1Rv1G0059080 // SECCE7Rv1G0470980 // SECCE2Rv1G0091870 // SECCE1Rv1G0035190 // SECCE3Rv1G0183980 // SECCEUnv1G0554150 // SECCE7Rv1G0495240 // SECCE2Rv1G0093570 // SECCE7Rv1G0468500 // SECCE7Rv1G0470140 // SECCE7Rv1G0479520 …
GO:0018298	P	protein-chromophore linkage	6	426	100	34433	0.0016	0.036	// SECCE4Rv1G0239930 // SECCE4Rv1G0240910 // SECCE4Rv1G0241040 // SECCE4Rv1G0240450 // SECCE4Rv1G0240810 // SECCE4Rv1G0241070	// SECCE4Rv1G0246620 // SECCE7Rv1G0496080 // SECCEUnv1G0556270 // SECCE5Rv1G0353230 // SECCE5Rv1G0363930 // SECCE4Rv1G0229620 // SECCE1Rv1G0043570 // SECCE7Rv1G0500030 // SECCE7Rv1G0473350 // SECCE2Rv1G0084640 // SECCE4Rv1G0281950 // SECCE4Rv1G0241070 // SECCE6Rv1G0387850 // SECCE4Rv1G0250540 // SECCE4Rv1G0241040 // SECCEUnv1G0561800 // SECCE4Rv1G0225320 // SECCE1Rv1G0031270 // SECCEUnv1G0554410 …
GO:0070588	P	calcium ion transmembrane transport	6	426	101	34433	0.0017	0.037	// SECCE3Rv1G0174990 // SECCE6Rv1G0394190 // SECCE3Rv1G0175820 // SECCE3Rv1G0175580 // SECCE4Rv1G0239090 // SECCE3Rv1G0173340	// SECCE4Rv1G0221480 // SECCE3Rv1G0175820 // SECCE7Rv1G0478530 // SECCE2Rv1G0124100 // SECCE1Rv1G0047630 // SECCE3Rv1G0171260 // SECCEUnv1G0554150 // SECCE4Rv1G0235350 // SECCE5Rv1G0336800 // SECCE6Rv1G0394190 // SECCE7Rv1G0468500 // SECCE7Rv1G0470140 // SECCEUnv1G0556460 // SECCEUnv1G0548640 // SECCEUnv1G0546370 // SECCEUnv1G0544540 // SECCE7Rv1G0478860 // SECCE4Rv1G0220390 // SECCE5Rv1G0346680 …
GO:0015074	P	DNA integration	22	426	863	34433	0.0017	0.037	// SECCE3Rv1G0181160 // SECCE2Rv1G0091390 // SECCE7Rv1G0489230 // SECCE2Rv1G0095450 // SECCE3Rv1G0178070 // SECCE3Rv1G0178310 // SECCE7Rv1G0489050 // SECCE3Rv1G0179590 // SECCE6Rv1G0389850 // SECCE3Rv1G0178120 // SECCE6Rv1G0396180 // SECCE3Rv1G0175950 // SECCE6Rv1G0394520 // SECCE4Rv1G0239050 // SECCE2Rv1G0095550 // SECCE3Rv1G0178400 // SECCE3Rv1G0178560 // SECCE3Rv1G0178650 // SECCE2Rv1G0095180 …	// SECCE1Rv1G0030590 // SECCE6Rv1G0402300 // SECCE4Rv1G0289750 // SECCE1Rv1G0013150 // SECCE7Rv1G0482830 // SECCE2Rv1G0114660 // SECCE1Rv1G0010780 // SECCE6Rv1G0440180 // SECCE6Rv1G0434690 // SECCE4Rv1G0268480 // SECCE4Rv1G0292310 // SECCE4Rv1G0234100 // SECCE2Rv1G0101670 // SECCE5Rv1G0359800 // SECCE7Rv1G0501250 // SECCE2Rv1G0121050 // SECCE7Rv1G0476950 // SECCE6Rv1G0408330 // SECCE2Rv1G0072260 …
GO:0009260	P	ribonucleotide biosynthetic process	10	426	266	34433	0.0021	0.044	// SECCE3Rv1G0179640 // SECCE4Rv1G0240310 // SECCE4Rv1G0240860 // SECCE4Rv1G0240320 // SECCE4Rv1G0240330 // SECCE4Rv1G0240650 // SECCE4Rv1G0241160 // SECCE4Rv1G0240980 // SECCE4Rv1G0240990 // SECCE3Rv1G0180800	// SECCE4Rv1G0237920 // SECCE4Rv1G0219290 // SECCE1Rv1G0011070 // SECCE7Rv1G0466900 // SECCE5Rv1G0345310 // SECCE3Rv1G0168770 // SECCE1Rv1G0011020 // SECCE3Rv1G0170210 // SECCEUnv1G0555400 // SECCE1Rv1G0015050 // SECCE3Rv1G0182730 // SECCE1Rv1G0059080 // SECCE7Rv1G0456690 // SECCEUnv1G0541470 // SECCE2Rv1G0091870 // SECCE6Rv1G0409240 // SECCEUnv1G0542270 // SECCE3Rv1G0166980 // SECCE3Rv1G0203480 …
GO:0046390	P	ribose phosphate biosynthetic process	10	426	266	34433	0.0021	0.044	// SECCE3Rv1G0179640 // SECCE4Rv1G0240310 // SECCE4Rv1G0240860 // SECCE4Rv1G0240320 // SECCE4Rv1G0240330 // SECCE4Rv1G0240650 // SECCE4Rv1G0241160 // SECCE4Rv1G0240980 // SECCE4Rv1G0240990 // SECCE3Rv1G0180800	// SECCE4Rv1G0237920 // SECCE4Rv1G0219290 // SECCE1Rv1G0011070 // SECCE7Rv1G0466900 // SECCE5Rv1G0345310 // SECCE3Rv1G0168770 // SECCE1Rv1G0011020 // SECCE3Rv1G0170210 // SECCEUnv1G0555400 // SECCE1Rv1G0015050 // SECCE3Rv1G0182730 // SECCE1Rv1G0059080 // SECCE7Rv1G0456690 // SECCEUnv1G0541470 // SECCE2Rv1G0091870 // SECCE6Rv1G0409240 // SECCEUnv1G0542270 // SECCE3Rv1G0166980 // SECCE3Rv1G0203480 …
GO:0009165	P	nucleotide biosynthetic process	11	426	312	34433	0.0022	0.045	// SECCE6Rv1G0397520 // SECCE4Rv1G0240330 // SECCE4Rv1G0240310 // SECCE4Rv1G0240860 // SECCE4Rv1G0240320 // SECCE3Rv1G0179640 // SECCE4Rv1G0240650 // SECCE4Rv1G0241160 // SECCE4Rv1G0240980 // SECCE4Rv1G0240990 // SECCE3Rv1G0180800	// SECCE4Rv1G0237920 // SECCE4Rv1G0219290 // SECCE2Rv1G0131120 // SECCE1Rv1G0011070 // SECCE7Rv1G0466900 // SECCE5Rv1G0345310 // SECCE3Rv1G0168770 // SECCE1Rv1G0011020 // SECCE3Rv1G0170210 // SECCE1Rv1G0061790 // SECCEUnv1G0555400 // SECCE7Rv1G0504940 // SECCE1Rv1G0015050 // SECCE3Rv1G0182730 // SECCE1Rv1G0059080 // SECCE7Rv1G0456690 // SECCEUnv1G0541470 // SECCE2Rv1G0091870 // SECCE4Rv1G0271120 …
GO:0006816	P	calcium ion transport	6	426	106	34433	0.0022	0.045	// SECCE3Rv1G0174990 // SECCE6Rv1G0394190 // SECCE3Rv1G0175820 // SECCE3Rv1G0175580 // SECCE4Rv1G0239090 // SECCE3Rv1G0173340	// SECCE4Rv1G0221480 // SECCE3Rv1G0175820 // SECCE7Rv1G0478530 // SECCE2Rv1G0124100 // SECCE1Rv1G0047630 // SECCE3Rv1G0171260 // SECCEUnv1G0554150 // SECCE4Rv1G0235350 // SECCE5Rv1G0336800 // SECCE6Rv1G0394190 // SECCE7Rv1G0468500 // SECCE7Rv1G0470140 // SECCEUnv1G0556460 // SECCEUnv1G0548640 // SECCEUnv1G0546370 // SECCEUnv1G0544540 // SECCE7Rv1G0478860 // SECCE4Rv1G0220390 // SECCE5Rv1G0346680 …
GO:0009156	P	ribonucleoside monophosphate biosynthetic process	9	426	230	34433	0.0026	0.053	// SECCE3Rv1G0179640 // SECCE4Rv1G0240860 // SECCE4Rv1G0240320 // SECCE4Rv1G0240330 // SECCE4Rv1G0240650 // SECCE4Rv1G0241160 // SECCE4Rv1G0240980 // SECCE4Rv1G0240990 // SECCE4Rv1G0240310	// SECCE4Rv1G0237920 // SECCE4Rv1G0219290 // SECCE1Rv1G0011070 // SECCE7Rv1G0466900 // SECCE5Rv1G0345310 // SECCE3Rv1G0168770 // SECCE1Rv1G0011020 // SECCE7Rv1G0504940 // SECCE1Rv1G0015050 // SECCE6Rv1G0432030 // SECCE1Rv1G0059080 // SECCE7Rv1G0456690 // SECCE2Rv1G0091870 // SECCEUnv1G0561280 // SECCEUnv1G0542270 // SECCEUnv1G0560330 // SECCE3Rv1G0203480 // SECCE5Rv1G0335610 // SECCE2Rv1G0135400 …
GO:0009152	P	purine ribonucleotide biosynthetic process	9	426	233	34433	0.0029	0.057	// SECCE3Rv1G0179640 // SECCE4Rv1G0240860 // SECCE4Rv1G0240320 // SECCE4Rv1G0240330 // SECCE4Rv1G0240650 // SECCE4Rv1G0241160 // SECCE4Rv1G0240980 // SECCE4Rv1G0240990 // SECCE4Rv1G0240310	// SECCE4Rv1G0237920 // SECCE4Rv1G0219290 // SECCE1Rv1G0011070 // SECCE7Rv1G0466900 // SECCE5Rv1G0345310 // SECCE3Rv1G0168770 // SECCE1Rv1G0011020 // SECCE3Rv1G0170210 // SECCE1Rv1G0015050 // SECCE1Rv1G0059080 // SECCEUnv1G0541470 // SECCE2Rv1G0091870 // SECCE6Rv1G0409240 // SECCEUnv1G0542270 // SECCE3Rv1G0166980 // SECCE3Rv1G0203480 // SECCE5Rv1G0335610 // SECCE2Rv1G0135400 // SECCE7Rv1G0479520 …
GO:0006811	P	ion transport	24	426	1014	34433	0.0029	0.057	// SECCE4Rv1G0240470 // SECCE3Rv1G0174990 // SECCE3Rv1G0175820 // SECCE3Rv1G0181270 // SECCE4Rv1G0240320 // SECCE4Rv1G0240650 // SECCE6Rv1G0394190 // SECCE4Rv1G0240990 // SECCE6Rv1G0396170 // SECCE3Rv1G0175220 // SECCE4Rv1G0240110 // SECCE3Rv1G0181260 // SECCE6Rv1G0396330 // SECCE4Rv1G0240330 // SECCE3Rv1G0173340 // SECCE4Rv1G0240310 // SECCE3Rv1G0179440 // SECCE3Rv1G0175580 // SECCE4Rv1G0240860 …	// SECCE5Rv1G0346850 // SECCE2Rv1G0106730 // SECCE7Rv1G0468250 // SECCE6Rv1G0431070 // SECCE5Rv1G0343620 // SECCE3Rv1G0175820 // SECCE7Rv1G0463410 // SECCE3Rv1G0154100 // SECCE7Rv1G0478530 // SECCE5Rv1G0370430 // SECCE1Rv1G0059080 // SECCE7Rv1G0470980 // SECCE2Rv1G0091870 // SECCE1Rv1G0035190 // SECCE5Rv1G0376500 // SECCE7Rv1G0463460 // SECCEUnv1G0554150 // SECCE7Rv1G0495240 // SECCE2Rv1G0093570 …
GO:0006164	P	purine nucleotide biosynthetic process	9	426	237	34433	0.0032	0.063	// SECCE3Rv1G0179640 // SECCE4Rv1G0240860 // SECCE4Rv1G0240320 // SECCE4Rv1G0240330 // SECCE4Rv1G0240650 // SECCE4Rv1G0241160 // SECCE4Rv1G0240980 // SECCE4Rv1G0240990 // SECCE4Rv1G0240310	// SECCE4Rv1G0237920 // SECCE4Rv1G0219290 // SECCE1Rv1G0011070 // SECCE7Rv1G0466900 // SECCE5Rv1G0345310 // SECCE3Rv1G0168770 // SECCE1Rv1G0011020 // SECCE3Rv1G0170210 // SECCE1Rv1G0015050 // SECCE1Rv1G0059080 // SECCEUnv1G0541470 // SECCE2Rv1G0091870 // SECCE6Rv1G0409240 // SECCEUnv1G0542270 // SECCE3Rv1G0166980 // SECCE3Rv1G0203480 // SECCE5Rv1G0335610 // SECCE2Rv1G0135400 // SECCE7Rv1G0479520 …
GO:0019953	P	sexual reproduction	6	426	119	34433	0.0039	0.074	// SECCE6Rv1G0397530 // SECCE6Rv1G0396310 // SECCE3Rv1G0178330 // SECCE6Rv1G0397190 // SECCE3Rv1G0179890 // SECCE3Rv1G0179900	// SECCE5Rv1G0372360 // SECCE7Rv1G0495640 // SECCE5Rv1G0307640 // SECCE6Rv1G0451340 // SECCE7Rv1G0515790 // SECCE3Rv1G0178330 // SECCE7Rv1G0525480 // SECCE3Rv1G0179890 // SECCE2Rv1G0117070 // SECCE5Rv1G0368080 // SECCE2Rv1G0076070 // SECCE5Rv1G0372330 // SECCE5Rv1G0323590 // SECCE6Rv1G0396310 // SECCE6Rv1G0401720 // SECCE6Rv1G0413000 // SECCE6Rv1G0430450 // SECCE3Rv1G0144250 // SECCE3Rv1G0159640 …
GO:0015931	P	nucleobase-containing compound transport	5	426	83	34433	0.0039	0.074	// SECCE3Rv1G0177950 // SECCE6Rv1G0397170 // SECCE6Rv1G0397160 // SECCE6Rv1G0389610 // SECCE6Rv1G0396360	// SECCE6Rv1G0415330 // SECCE6Rv1G0384330 // SECCE3Rv1G0184740 // SECCE1Rv1G0024900 // SECCE6Rv1G0380620 // SECCE1Rv1G0007510 // SECCE5Rv1G0336320 // SECCE2Rv1G0074990 // SECCE2Rv1G0088280 // SECCE4Rv1G0221950 // SECCE6Rv1G0391010 // SECCE5Rv1G0336580 // SECCE1Rv1G0006710 // SECCE3Rv1G0166930 // SECCE6Rv1G0396360 // SECCE6Rv1G0399480 // SECCE5Rv1G0366510 // SECCE7Rv1G0495480 // SECCE4Rv1G0280230 …
GO:0006807	P	nitrogen compound metabolic process	132	426	8128	34433	0.0041	0.077	// SECCE4Rv1G0240570 // SECCE6Rv1G0394510 // SECCE6Rv1G0396460 // SECCE6Rv1G0397280 // SECCE4Rv1G0240000 // SECCE2Rv1G0095000 // SECCE4Rv1G0241200 // SECCE4Rv1G0240830 // SECCE4Rv1G0240760 // SECCE6Rv1G0396540 // SECCE3Rv1G0180870 // SECCE3Rv1G0179590 // SECCE4Rv1G0240480 // SECCE4Rv1G0241400 // SECCE2Rv1G0092450 // SECCE4Rv1G0241240 // SECCE4Rv1G0240460 // SECCE4Rv1G0241310 // SECCE4Rv1G0240500 …	// SECCE7Rv1G0470390 // SECCE6Rv1G0448240 // SECCE3Rv1G0144620 // SECCE4Rv1G0279090 // SECCE2Rv1G0121190 // SECCE2Rv1G0115090 // SECCE5Rv1G0316690 // SECCE3Rv1G0191610 // SECCE3Rv1G0146840 // SECCEUnv1G0540250 // SECCE7Rv1G0501550 // SECCE1Rv1G0045480 // SECCE6Rv1G0417010 // SECCE2Rv1G0118340 // SECCE2Rv1G0074650 // SECCE5Rv1G0362090 // SECCE2Rv1G0104380 // SECCE1Rv1G0033290 // SECCE4Rv1G0224320 …
GO:0006259	P	DNA metabolic process	34	426	1646	34433	0.0042	0.079	// SECCE4Rv1G0240210 // SECCE3Rv1G0181160 // SECCE6Rv1G0396220 // SECCE7Rv1G0489230 // SECCE3Rv1G0173330 // SECCE2Rv1G0095450 // SECCE3Rv1G0178070 // SECCE3Rv1G0178310 // SECCE6Rv1G0389630 // SECCE7Rv1G0489050 // SECCE3Rv1G0179590 // SECCE6Rv1G0389850 // SECCE2Rv1G0091390 // SECCE3Rv1G0180850 // SECCE3Rv1G0178120 // SECCE4Rv1G0241380 // SECCE3Rv1G0175750 // SECCE6Rv1G0396230 // SECCE3Rv1G0175830 …	// SECCE7Rv1G0482830 // SECCE1Rv1G0021640 // SECCE1Rv1G0010780 // SECCE2Rv1G0121050 // SECCE3Rv1G0163170 // SECCE3Rv1G0190050 // SECCEUnv1G0543350 // SECCEUnv1G0557540 // SECCE7Rv1G0513000 // SECCE4Rv1G0225230 // SECCE6Rv1G0436780 // SECCE4Rv1G0234400 // SECCE7Rv1G0475160 // SECCE5Rv1G0368850 // SECCE4Rv1G0230090 // SECCE5Rv1G0316500 // SECCE1Rv1G0031370 // SECCE4Rv1G0265120 // SECCE2Rv1G0094920 …
GO:0015672	P	monovalent inorganic cation transport	12	426	396	34433	0.0047	0.086	// SECCE3Rv1G0175220 // SECCE4Rv1G0240470 // SECCE3Rv1G0179640 // SECCE4Rv1G0240110 // SECCE4Rv1G0240860 // SECCE4Rv1G0240320 // SECCE4Rv1G0240330 // SECCE4Rv1G0240650 // SECCE4Rv1G0241160 // SECCE4Rv1G0240980 // SECCE4Rv1G0240990 // SECCE4Rv1G0240310	// SECCE6Rv1G0431070 // SECCE3Rv1G0154100 // SECCE1Rv1G0059080 // SECCE7Rv1G0470980 // SECCE2Rv1G0091870 // SECCE1Rv1G0035190 // SECCE3Rv1G0183980 // SECCE7Rv1G0495240 // SECCE2Rv1G0093570 // SECCE7Rv1G0468500 // SECCE7Rv1G0479520 // SECCE4Rv1G0250150 // SECCE5Rv1G0338180 // SECCE4Rv1G0244860 // SECCE5Rv1G0330400 // SECCE7Rv1G0480450 // SECCE2Rv1G0075060 // SECCE1Rv1G0028050 // SECCE1Rv1G0045680 …
GO:0072527	P	pyrimidine-containing compound metabolic process	5	426	87	34433	0.0047	0.086	// SECCE6Rv1G0397520 // SECCE6Rv1G0396210 // SECCE3Rv1G0180800 // SECCE6Rv1G0396230 // SECCE6Rv1G0396220	// SECCE2Rv1G0131120 // SECCE5Rv1G0308830 // SECCE3Rv1G0182730 // SECCE7Rv1G0456690 // SECCE3Rv1G0182720 // SECCE1Rv1G0034460 // SECCE4Rv1G0271120 // SECCE2Rv1G0073110 // SECCE7Rv1G0456730 // SECCE6Rv1G0431880 // SECCE3Rv1G0210430 // SECCE6Rv1G0386170 // SECCE7Rv1G0456680 // SECCE6Rv1G0432030 // SECCEUnv1G0529650 // SECCE4Rv1G0216320 // SECCE7Rv1G0504240 // SECCE1Rv1G0056770 // SECCE4Rv1G0294960 …
GO:0071702	P	organic substance transport	23	426	1003	34433	0.005	0.089	// SECCE6Rv1G0396440 // SECCE2Rv1G0095140 // SECCE3Rv1G0175410 // SECCE3Rv1G0174830 // SECCE6Rv1G0389610 // SECCE3Rv1G0181100 // SECCE6Rv1G0389480 // SECCE3Rv1G0179850 // SECCE6Rv1G0397170 // SECCE6Rv1G0396360 // SECCE2Rv1G0095230 // SECCE2Rv1G0095150 // SECCE7Rv1G0486600 // SECCE3Rv1G0174740 // SECCE3Rv1G0180300 // SECCE3Rv1G0177950 // SECCE3Rv1G0175020 // SECCE3Rv1G0178110 // SECCE3Rv1G0178130 …	// SECCE1Rv1G0025080 // SECCE5Rv1G0356200 // SECCEUnv1G0553210 // SECCE5Rv1G0376220 // SECCE2Rv1G0069520 // SECCE3Rv1G0202420 // SECCE7Rv1G0467860 // SECCE1Rv1G0027460 // SECCE1Rv1G0051440 // SECCE2Rv1G0088150 // SECCEUnv1G0554710 // SECCE7Rv1G0495480 // SECCE7Rv1G0514300 // SECCE5Rv1G0323750 // SECCE5Rv1G0376500 // SECCE1Rv1G0009950 // SECCE6Rv1G0444260 // SECCE1Rv1G0029270 // SECCE7Rv1G0497060 …
GO:0070838	P	divalent metal ion transport	6	426	132	34433	0.0064	0.11	// SECCE3Rv1G0174990 // SECCE6Rv1G0394190 // SECCE3Rv1G0175820 // SECCE3Rv1G0175580 // SECCE4Rv1G0239090 // SECCE3Rv1G0173340	// SECCE4Rv1G0239790 // SECCE7Rv1G0507270 // SECCE4Rv1G0221480 // SECCE3Rv1G0175820 // SECCE7Rv1G0478530 // SECCE2Rv1G0124100 // SECCE1Rv1G0047630 // SECCE3Rv1G0171260 // SECCEUnv1G0554150 // SECCE4Rv1G0235350 // SECCE5Rv1G0336800 // SECCE6Rv1G0394190 // SECCE7Rv1G0468500 // SECCE7Rv1G0470140 // SECCE4Rv1G0258070 // SECCEUnv1G0556460 // SECCEUnv1G0548640 // SECCE2Rv1G0126060 // SECCEUnv1G0546370 …
GO:0071705	P	nitrogen compound transport	9	426	270	34433	0.0074	0.13	// SECCE6Rv1G0389610 // SECCE6Rv1G0396330 // SECCE3Rv1G0175650 // SECCE3Rv1G0181100 // SECCE3Rv1G0177950 // SECCE6Rv1G0397170 // SECCE6Rv1G0397160 // SECCE6Rv1G0396170 // SECCE6Rv1G0396360	// SECCE1Rv1G0031900 // SECCE4Rv1G0223070 // SECCE3Rv1G0180130 // SECCE3Rv1G0200890 // SECCEUnv1G0532390 // SECCE3Rv1G0202420 // SECCE1Rv1G0029610 // SECCE2Rv1G0074990 // SECCEUnv1G0559850 // SECCE1Rv1G0028050 // SECCE5Rv1G0348020 // SECCE1Rv1G0006710 // SECCE5Rv1G0326240 // SECCE7Rv1G0494340 // SECCE7Rv1G0495480 // SECCE5Rv1G0376500 // SECCE6Rv1G0409240 // SECCE4Rv1G0250220 // SECCE3Rv1G0187440 …
GO:0072511	P	divalent inorganic cation transport	6	426	138	34433	0.0079	0.14	// SECCE3Rv1G0174990 // SECCE6Rv1G0394190 // SECCE3Rv1G0175820 // SECCE3Rv1G0175580 // SECCE4Rv1G0239090 // SECCE3Rv1G0173340	// SECCE4Rv1G0239790 // SECCE7Rv1G0507270 // SECCE7Rv1G0468250 // SECCE4Rv1G0221480 // SECCE3Rv1G0175820 // SECCE7Rv1G0478530 // SECCE2Rv1G0124100 // SECCE1Rv1G0047630 // SECCE3Rv1G0171260 // SECCEUnv1G0554150 // SECCE4Rv1G0235350 // SECCE5Rv1G0336800 // SECCE6Rv1G0394190 // SECCE7Rv1G0468500 // SECCE7Rv1G0470140 // SECCE4Rv1G0258070 // SECCEUnv1G0556460 // SECCEUnv1G0548640 // SECCE2Rv1G0126060 …
GO:0043648	P	dicarboxylic acid metabolic process	5	426	104	34433	0.0099	0.17	// SECCE4Rv1G0240220 // SECCE4Rv1G0240550 // SECCE3Rv1G0174330 // SECCE3Rv1G0179420 // SECCE6Rv1G0394290	// SECCE4Rv1G0221970 // SECCE4Rv1G0243500 // SECCE3Rv1G0209340 // SECCE7Rv1G0475070 // SECCE4Rv1G0244800 // SECCE2Rv1G0066820 // SECCE7Rv1G0463260 // SECCE7Rv1G0521440 // SECCE3Rv1G0146640 // SECCE3Rv1G0190750 // SECCE5Rv1G0334620 // SECCE5Rv1G0371370 // SECCE5Rv1G0334600 // SECCE5Rv1G0297720 // SECCE7Rv1G0463250 // SECCE1Rv1G0013750 // SECCE5Rv1G0343300 // SECCE1Rv1G0034640 // SECCE5Rv1G0311910 …
GO:0006886	P	intracellular protein transport	9	426	287	34433	0.011	0.18	// SECCE2Rv1G0095230 // SECCE3Rv1G0175020 // SECCE6Rv1G0396440 // SECCE3Rv1G0178110 // SECCE3Rv1G0175410 // SECCE3Rv1G0178130 // SECCE6Rv1G0389480 // SECCE3Rv1G0175180 // SECCE3Rv1G0180300	// SECCE6Rv1G0410720 // SECCE5Rv1G0356200 // SECCEUnv1G0553210 // SECCE3Rv1G0165090 // SECCE2Rv1G0137730 // SECCE4Rv1G0227510 // SECCE3Rv1G0169270 // SECCE5Rv1G0297630 // SECCE7Rv1G0477480 // SECCE4Rv1G0247740 // SECCE3Rv1G0192570 // SECCE4Rv1G0231340 // SECCE1Rv1G0051440 // SECCE5Rv1G0332210 // SECCE7Rv1G0525480 // SECCEUnv1G0554710 // SECCE3Rv1G0187910 // SECCE3Rv1G0168470 // SECCE7Rv1G0477470 …
GO:0006810	P	transport	53	426	3032	34433	0.013	0.22	// SECCE4Rv1G0240470 // SECCE3Rv1G0174990 // SECCE6Rv1G0396440 // SECCE2Rv1G0095140 // SECCE3Rv1G0175820 // SECCE3Rv1G0175410 // SECCE3Rv1G0181270 // SECCE4Rv1G0240320 // SECCE4Rv1G0240650 // SECCE4Rv1G0239090 // SECCE3Rv1G0174830 // SECCE6Rv1G0396970 // SECCE6Rv1G0389610 // SECCE3Rv1G0178120 // SECCE3Rv1G0181100 // SECCE3Rv1G0181080 // SECCE6Rv1G0389480 // SECCE7Rv1G0486600 // SECCE6Rv1G0397170 …	// SECCE1Rv1G0025080 // SECCE2Rv1G0106730 // SECCE3Rv1G0202420 // SECCE3Rv1G0175820 // SECCE1Rv1G0060940 // SECCE3Rv1G0185550 // SECCE3Rv1G0183980 // SECCE2Rv1G0093570 // SECCE1Rv1G0029270 // SECCE7Rv1G0479520 // SECCEUnv1G0548640 // SECCE2Rv1G0109120 // SECCE1Rv1G0008960 // SECCE4Rv1G0283030 // SECCEUnv1G0569860 // SECCE5Rv1G0329590 // SECCE1Rv1G0007910 // SECCE3Rv1G0154100 // SECCE1Rv1G0052030 …
GO:0051234	P	establishment of localization	53	426	3057	34433	0.015	0.25	// SECCE4Rv1G0240470 // SECCE3Rv1G0174990 // SECCE6Rv1G0396440 // SECCE2Rv1G0095140 // SECCE3Rv1G0175820 // SECCE3Rv1G0175410 // SECCE3Rv1G0181270 // SECCE4Rv1G0240320 // SECCE4Rv1G0240650 // SECCE4Rv1G0239090 // SECCE3Rv1G0174830 // SECCE6Rv1G0396970 // SECCE6Rv1G0389610 // SECCE3Rv1G0178120 // SECCE3Rv1G0181100 // SECCE3Rv1G0181080 // SECCE6Rv1G0389480 // SECCE7Rv1G0486600 // SECCE6Rv1G0397170 …	// SECCE1Rv1G0025080 // SECCE2Rv1G0106730 // SECCE3Rv1G0202420 // SECCE3Rv1G0175820 // SECCE1Rv1G0060940 // SECCE3Rv1G0185550 // SECCE3Rv1G0183980 // SECCE2Rv1G0093570 // SECCE1Rv1G0029270 // SECCE7Rv1G0479520 // SECCEUnv1G0548640 // SECCE2Rv1G0109120 // SECCE1Rv1G0008960 // SECCE4Rv1G0283030 // SECCEUnv1G0569860 // SECCE5Rv1G0329590 // SECCE1Rv1G0007910 // SECCE3Rv1G0154100 // SECCE1Rv1G0052030 …
GO:0046907	P	intracellular transport	11	426	419	34433	0.018	0.29	// SECCE2Rv1G0095230 // SECCE3Rv1G0175020 // SECCE6Rv1G0396440 // SECCE3Rv1G0178110 // SECCE3Rv1G0175410 // SECCE3Rv1G0178130 // SECCE3Rv1G0178120 // SECCE6Rv1G0389480 // SECCE3Rv1G0175180 // SECCE3Rv1G0180300 // SECCE6Rv1G0396360	// SECCE1Rv1G0025080 // SECCE5Rv1G0356200 // SECCEUnv1G0553210 // SECCE4Rv1G0218810 // SECCE4Rv1G0247740 // SECCEUnv1G0554710 // SECCE7Rv1G0495480 // SECCE4Rv1G0229350 // SECCE1Rv1G0029270 // SECCE7Rv1G0492260 // SECCE7Rv1G0503120 // SECCE1Rv1G0030020 // SECCE1Rv1G0010050 // SECCE6Rv1G0434500 // SECCE5Rv1G0329590 // SECCE1Rv1G0042520 // SECCE2Rv1G0142440 // SECCE4Rv1G0219980 // SECCEUnv1G0570260 …
GO:0051179	P	localization	53	426	3114	34433	0.02	0.32	// SECCE4Rv1G0240470 // SECCE3Rv1G0174990 // SECCE6Rv1G0396440 // SECCE2Rv1G0095140 // SECCE3Rv1G0175820 // SECCE3Rv1G0175410 // SECCE3Rv1G0181270 // SECCE4Rv1G0240320 // SECCE4Rv1G0240650 // SECCE4Rv1G0239090 // SECCE3Rv1G0174830 // SECCE6Rv1G0396970 // SECCE6Rv1G0389610 // SECCE3Rv1G0178120 // SECCE3Rv1G0181100 // SECCE3Rv1G0181080 // SECCE6Rv1G0389480 // SECCE7Rv1G0486600 // SECCE6Rv1G0397170 …	// SECCE1Rv1G0025080 // SECCE2Rv1G0106730 // SECCE3Rv1G0202420 // SECCE3Rv1G0175820 // SECCE1Rv1G0060940 // SECCE3Rv1G0185550 // SECCE3Rv1G0183980 // SECCE2Rv1G0093570 // SECCE1Rv1G0029270 // SECCE7Rv1G0479520 // SECCE6Rv1G0444160 // SECCEUnv1G0548640 // SECCE2Rv1G0109120 // SECCE1Rv1G0008960 // SECCE4Rv1G0283030 // SECCEUnv1G0569860 // SECCE5Rv1G0329590 // SECCE1Rv1G0007910 // SECCE3Rv1G0154100 …
GO:1901137	P	carbohydrate derivative biosynthetic process	14	426	604	34433	0.022	0.35	// SECCE6Rv1G0397580 // SECCE4Rv1G0240330 // SECCE4Rv1G0240310 // SECCE4Rv1G0240860 // SECCE4Rv1G0238950 // SECCE6Rv1G0396280 // SECCE4Rv1G0240320 // SECCE3Rv1G0179640 // SECCE4Rv1G0240650 // SECCE4Rv1G0241160 // SECCE4Rv1G0240980 // SECCE4Rv1G0240990 // SECCE3Rv1G0180800 // SECCE7Rv1G0486790	// SECCE6Rv1G0399720 // SECCE2Rv1G0127710 // SECCE1Rv1G0011070 // SECCE5Rv1G0345310 // SECCE2Rv1G0076370 // SECCE4Rv1G0285580 // SECCE1Rv1G0059080 // SECCE2Rv1G0091870 // SECCE3Rv1G0194500 // SECCE7Rv1G0506570 // SECCE4Rv1G0269400 // SECCE7Rv1G0483110 // SECCE5Rv1G0299810 // SECCE7Rv1G0495240 // SECCE7Rv1G0455180 // SECCE5Rv1G0335610 // SECCE4Rv1G0286720 // SECCE7Rv1G0479520 // SECCE4Rv1G0254480 …
GO:0033036	P	macromolecule localization	16	426	723	34433	0.022	0.35	// SECCE2Rv1G0095230 // SECCE3Rv1G0175020 // SECCE6Rv1G0396440 // SECCE2Rv1G0095140 // SECCE2Rv1G0095150 // SECCE3Rv1G0178110 // SECCE3Rv1G0175410 // SECCE3Rv1G0174740 // SECCE3Rv1G0174830 // SECCE3Rv1G0178130 // SECCE3Rv1G0181080 // SECCE6Rv1G0389480 // SECCE7Rv1G0486600 // SECCE3Rv1G0175180 // SECCE3Rv1G0180300 // SECCE6Rv1G0396360	// SECCE1Rv1G0025080 // SECCE5Rv1G0356200 // SECCEUnv1G0553210 // SECCE5Rv1G0376220 // SECCE2Rv1G0069520 // SECCE2Rv1G0132790 // SECCE7Rv1G0467860 // SECCE1Rv1G0027460 // SECCE1Rv1G0051440 // SECCEUnv1G0554710 // SECCE7Rv1G0495480 // SECCE4Rv1G0229350 // SECCE1Rv1G0029270 // SECCE7Rv1G0497060 // SECCE2Rv1G0085490 // SECCE7Rv1G0503120 // SECCE6Rv1G0444160 // SECCE1Rv1G0030020 // SECCE3Rv1G0152360 …
GO:0016192	P	vesicle-mediated transport	9	426	327	34433	0.023	0.36	// SECCE3Rv1G0180530 // SECCE2Rv1G0095230 // SECCE3Rv1G0175020 // SECCE6Rv1G0396970 // SECCE3Rv1G0178110 // SECCE3Rv1G0175410 // SECCE3Rv1G0175730 // SECCE6Rv1G0389480 // SECCE7Rv1G0486600	// SECCE1Rv1G0025080 // SECCEUnv1G0553210 // SECCE4Rv1G0243650 // SECCE3Rv1G0200390 // SECCE2Rv1G0137730 // SECCE4Rv1G0227510 // SECCE5Rv1G0347280 // SECCE4Rv1G0247740 // SECCE6Rv1G0453560 // SECCE4Rv1G0231340 // SECCE3Rv1G0190660 // SECCE7Rv1G0513770 // SECCE7Rv1G0522010 // SECCE7Rv1G0525480 // SECCE7Rv1G0485290 // SECCE3Rv1G0196810 // SECCE5Rv1G0299750 // SECCEUnv1G0535360 // SECCE2Rv1G0139210 …
GO:0000398	P	mRNA splicing, via spliceosome	5	426	131	34433	0.024	0.39	// SECCE4Rv1G0240000 // SECCE6Rv1G0397430 // SECCE6Rv1G0396940 // SECCE2Rv1G0092370 // SECCE2Rv1G0092400	// SECCE6Rv1G0383740 // SECCE1Rv1G0012730 // SECCE7Rv1G0495640 // SECCE2Rv1G0074990 // SECCEUnv1G0537570 // SECCE4Rv1G0226440 // SECCE4Rv1G0276860 // SECCE4Rv1G0250010 // SECCE2Rv1G0079050 // SECCE3Rv1G0200480 // SECCE4Rv1G0266510 // SECCE5Rv1G0366520 // SECCE5Rv1G0366530 // SECCE4Rv1G0288610 // SECCE6Rv1G0383750 // SECCE5Rv1G0323590 // SECCE1Rv1G0051140 // SECCE1Rv1G0009140 // SECCE2Rv1G0102400 …
GO:0071103	P	DNA conformation change	7	426	228	34433	0.025	0.39	// SECCE4Rv1G0240210 // SECCE3Rv1G0175750 // SECCE6Rv1G0389630 // SECCE3Rv1G0175830 // SECCE3Rv1G0179210 // SECCE3Rv1G0180850 // SECCE3Rv1G0179190	// SECCE1Rv1G0037670 // SECCE6Rv1G0421100 // SECCE6Rv1G0416140 // SECCE2Rv1G0088020 // SECCE6Rv1G0446300 // SECCE4Rv1G0244870 // SECCE4Rv1G0257700 // SECCE7Rv1G0509030 // SECCE2Rv1G0128460 // SECCE4Rv1G0278380 // SECCE5Rv1G0347660 // SECCE1Rv1G0060580 // SECCE6Rv1G0416770 // SECCE2Rv1G0080250 // SECCE4Rv1G0271930 // SECCE2Rv1G0087810 // SECCE1Rv1G0028560 // SECCE5Rv1G0360360 // SECCE4Rv1G0282300 …
GO:0070271	P	protein complex biogenesis	8	426	283	34433	0.027	0.41	// SECCE6Rv1G0396490 // SECCE3Rv1G0180700 // SECCE3Rv1G0175750 // SECCE7Rv1G0486530 // SECCE6Rv1G0396580 // SECCE4Rv1G0239970 // SECCE3Rv1G0175650 // SECCE3Rv1G0180720	// SECCE4Rv1G0245650 // SECCE5Rv1G0343620 // SECCE3Rv1G0180130 // SECCE5Rv1G0310380 // SECCE1Rv1G0062320 // SECCE4Rv1G0254910 // SECCE3Rv1G0145870 // SECCE2Rv1G0118430 // SECCE1Rv1G0036800 // SECCE7Rv1G0509030 // SECCE7Rv1G0520700 // SECCE5Rv1G0347200 // SECCE4Rv1G0245700 // SECCE3Rv1G0199090 // SECCE2Rv1G0101910 // SECCE7Rv1G0486530 // SECCE2Rv1G0080310 // SECCE7Rv1G0521440 // SECCE1Rv1G0038470 …
GO:0006461	P	protein complex assembly	8	426	283	34433	0.027	0.41	// SECCE6Rv1G0396490 // SECCE3Rv1G0180700 // SECCE3Rv1G0175750 // SECCE7Rv1G0486530 // SECCE6Rv1G0396580 // SECCE4Rv1G0239970 // SECCE3Rv1G0175650 // SECCE3Rv1G0180720	// SECCE4Rv1G0245650 // SECCE5Rv1G0343620 // SECCE3Rv1G0180130 // SECCE5Rv1G0310380 // SECCE1Rv1G0062320 // SECCE4Rv1G0254910 // SECCE3Rv1G0145870 // SECCE2Rv1G0118430 // SECCE1Rv1G0036800 // SECCE7Rv1G0509030 // SECCE7Rv1G0520700 // SECCE5Rv1G0347200 // SECCE4Rv1G0245700 // SECCE3Rv1G0199090 // SECCE2Rv1G0101910 // SECCE7Rv1G0486530 // SECCE2Rv1G0080310 // SECCE7Rv1G0521440 // SECCE1Rv1G0038470 …
GO:0007017	P	microtubule-based process	8	426	283	34433	0.027	0.41	// SECCE3Rv1G0175280 // SECCE6Rv1G0389700 // SECCE3Rv1G0175270 // SECCE4Rv1G0238990 // SECCE6Rv1G0389750 // SECCE3Rv1G0179890 // SECCE3Rv1G0179900 // SECCE6Rv1G0389760	// SECCE4Rv1G0222760 // SECCE1Rv1G0057410 // SECCE3Rv1G0192170 // SECCE6Rv1G0426140 // SECCE7Rv1G0514170 // SECCE3Rv1G0186430 // SECCE7Rv1G0492590 // SECCE2Rv1G0098440 // SECCE2Rv1G0139510 // SECCE7Rv1G0514140 // SECCE6Rv1G0434820 // SECCE3Rv1G0199700 // SECCE7Rv1G0505250 // SECCE3Rv1G0179890 // SECCE6Rv1G0416380 // SECCE2Rv1G0087710 // SECCE7Rv1G0480840 // SECCE2Rv1G0089970 // SECCE6Rv1G0391680 …
GO:0010035	P	response to inorganic substance	6	426	182	34433	0.027	0.41	// SECCE6Rv1G0396230 // SECCE6Rv1G0396220 // SECCE6Rv1G0396210 // SECCE6Rv1G0396330 // SECCE2Rv1G0091520 // SECCE6Rv1G0396170	// SECCE5Rv1G0337010 // SECCEUnv1G0528960 // SECCE5Rv1G0331690 // SECCE5Rv1G0332210 // SECCE6Rv1G0439500 // SECCE1Rv1G0019000 // SECCE3Rv1G0186800 // SECCE2Rv1G0076940 // SECCE6Rv1G0409240 // SECCE3Rv1G0161490 // SECCE1Rv1G0041440 // SECCE3Rv1G0197840 // SECCE5Rv1G0336800 // SECCEUnv1G0554010 // SECCE6Rv1G0415420 // SECCE5Rv1G0357000 // SECCE6Rv1G0402380 // SECCE3Rv1G0185180 // SECCE4Rv1G0229960 …
GO:0006397	P	mRNA processing	7	426	233	34433	0.028	0.41	// SECCE2Rv1G0092400 // SECCE6Rv1G0397430 // SECCE6Rv1G0396940 // SECCE4Rv1G0241060 // SECCE4Rv1G0240000 // SECCE3Rv1G0180500 // SECCE2Rv1G0092370	// SECCE3Rv1G0168030 // SECCE6Rv1G0383740 // SECCE1Rv1G0012730 // SECCE7Rv1G0495640 // SECCE7Rv1G0488850 // SECCE5Rv1G0350440 // SECCE7Rv1G0460240 // SECCE2Rv1G0074990 // SECCEUnv1G0537570 // SECCE4Rv1G0287990 // SECCE4Rv1G0226440 // SECCE7Rv1G0495480 // SECCE4Rv1G0225920 // SECCE4Rv1G0276860 // SECCE4Rv1G0277910 // SECCE4Rv1G0250010 // SECCE3Rv1G0156470 // SECCE2Rv1G0079050 // SECCE2Rv1G0080310 …
GO:0034613	P	cellular protein localization	9	426	342	34433	0.029	0.43	// SECCE2Rv1G0095230 // SECCE3Rv1G0175020 // SECCE6Rv1G0396440 // SECCE3Rv1G0178110 // SECCE3Rv1G0175410 // SECCE3Rv1G0178130 // SECCE6Rv1G0389480 // SECCE3Rv1G0175180 // SECCE3Rv1G0180300	// SECCE1Rv1G0025080 // SECCE5Rv1G0356200 // SECCEUnv1G0553210 // SECCE4Rv1G0247740 // SECCEUnv1G0554710 // SECCE4Rv1G0229350 // SECCE1Rv1G0029270 // SECCE7Rv1G0492260 // SECCE7Rv1G0503120 // SECCE6Rv1G0444160 // SECCE1Rv1G0030020 // SECCE1Rv1G0051790 // SECCE7Rv1G0484790 // SECCE1Rv1G0042520 // SECCE1Rv1G0016980 // SECCE2Rv1G0142440 // SECCE4Rv1G0219980 // SECCEUnv1G0570260 // SECCE3Rv1G0165090 …
GO:0044271	P	cellular nitrogen compound biosynthetic process	77	426	4874	34433	0.03	0.44	// SECCE4Rv1G0241050 // SECCE7Rv1G0486530 // SECCE6Rv1G0396220 // SECCE4Rv1G0240570 // SECCE4Rv1G0240100 // SECCE6Rv1G0394510 // SECCE6Rv1G0396320 // SECCE6Rv1G0396460 // SECCE4Rv1G0240830 // SECCE3Rv1G0179760 // SECCE4Rv1G0241200 // SECCE4Rv1G0240320 // SECCE3Rv1G0178050 // SECCE4Rv1G0240650 // SECCE2Rv1G0095000 // SECCE6Rv1G0396950 // SECCE4Rv1G0240730 // SECCE4Rv1G0239330 // SECCE3Rv1G0181240 …	// SECCE7Rv1G0470390 // SECCEUnv1G0552430 // SECCE7Rv1G0467240 // SECCE1Rv1G0045480 // SECCE5Rv1G0358470 // SECCE4Rv1G0252570 // SECCE7Rv1G0456400 // SECCE4Rv1G0284910 // SECCE7Rv1G0523310 // SECCE5Rv1G0362360 // SECCE5Rv1G0316690 // SECCE3Rv1G0187340 // SECCE3Rv1G0191610 // SECCE6Rv1G0383000 // SECCE2Rv1G0096690 // SECCE3Rv1G0168360 // SECCE2Rv1G0132910 // SECCE5Rv1G0362390 // SECCE5Rv1G0307980 …
GO:0009987	P	cellular process	246	426	17054	34433	0.03	0.44	// SECCE4Rv1G0240470 // SECCE3Rv1G0177730 // SECCE4Rv1G0240570 // SECCE6Rv1G0394510 // SECCE6Rv1G0396460 // SECCE6Rv1G0396270 // SECCE6Rv1G0397280 // SECCE4Rv1G0240000 // SECCE3Rv1G0178330 // SECCE2Rv1G0091310 // SECCE2Rv1G0095000 // SECCE3Rv1G0179890 // SECCE4Rv1G0241200 // SECCE4Rv1G0240830 // SECCE6Rv1G0389540 // SECCE3Rv1G0178340 // SECCE4Rv1G0240760 // SECCE4Rv1G0239970 // SECCE7Rv1G0489050 …	// SECCE7Rv1G0470390 // SECCE2Rv1G0076470 // SECCE7Rv1G0522150 // SECCE6Rv1G0448240 // SECCE2Rv1G0123920 // SECCE3Rv1G0144620 // SECCE4Rv1G0279090 // SECCE2Rv1G0121190 // SECCE4Rv1G0285580 // SECCE2Rv1G0115090 // SECCEUnv1G0562090 // SECCE5Rv1G0316690 // SECCE3Rv1G0191610 // SECCE3Rv1G0146840 // SECCEUnv1G0540250 // SECCE4Rv1G0290940 // SECCE7Rv1G0501550 // SECCE2Rv1G0114140 // SECCE2Rv1G0093570 …
GO:0070727	P	cellular macromolecule localization	9	426	345	34433	0.031	0.44	// SECCE2Rv1G0095230 // SECCE3Rv1G0175020 // SECCE6Rv1G0396440 // SECCE3Rv1G0178110 // SECCE3Rv1G0175410 // SECCE3Rv1G0178130 // SECCE6Rv1G0389480 // SECCE3Rv1G0175180 // SECCE3Rv1G0180300	// SECCE1Rv1G0025080 // SECCE5Rv1G0356200 // SECCEUnv1G0553210 // SECCE4Rv1G0247740 // SECCEUnv1G0554710 // SECCE4Rv1G0229350 // SECCE1Rv1G0029270 // SECCE7Rv1G0492260 // SECCE7Rv1G0503120 // SECCE6Rv1G0444160 // SECCE1Rv1G0030020 // SECCE1Rv1G0051790 // SECCE7Rv1G0484790 // SECCE1Rv1G0042520 // SECCE1Rv1G0016980 // SECCE2Rv1G0142440 // SECCE4Rv1G0219980 // SECCEUnv1G0570260 // SECCE3Rv1G0165090 …
GO:0044237	P	cellular metabolic process	212	426	14590	34433	0.031	0.44	// SECCE3Rv1G0177730 // SECCE4Rv1G0240570 // SECCE6Rv1G0394510 // SECCE6Rv1G0396460 // SECCE6Rv1G0396270 // SECCE6Rv1G0397280 // SECCE4Rv1G0240000 // SECCE2Rv1G0091310 // SECCE2Rv1G0095000 // SECCE4Rv1G0241200 // SECCE4Rv1G0240830 // SECCE6Rv1G0389540 // SECCE3Rv1G0178340 // SECCE4Rv1G0240760 // SECCE7Rv1G0489050 // SECCE3Rv1G0180870 // SECCE3Rv1G0179590 // SECCE4Rv1G0240480 // SECCE2Rv1G0091470 …	// SECCE7Rv1G0470390 // SECCE2Rv1G0076470 // SECCE4Rv1G0285580 // SECCE6Rv1G0448240 // SECCE2Rv1G0123920 // SECCE3Rv1G0144620 // SECCE4Rv1G0279090 // SECCE2Rv1G0121190 // SECCE2Rv1G0115090 // SECCEUnv1G0562090 // SECCE5Rv1G0316690 // SECCE3Rv1G0191610 // SECCE3Rv1G0146840 // SECCEUnv1G0540250 // SECCE4Rv1G0290940 // SECCE7Rv1G0501550 // SECCE2Rv1G0114140 // SECCE1Rv1G0045480 // SECCE6Rv1G0417010 …
GO:0051649	P	establishment of localization in cell	11	426	462	34433	0.032	0.46	// SECCE2Rv1G0095230 // SECCE3Rv1G0175020 // SECCE6Rv1G0396440 // SECCE3Rv1G0178110 // SECCE3Rv1G0175410 // SECCE3Rv1G0178130 // SECCE3Rv1G0178120 // SECCE6Rv1G0389480 // SECCE3Rv1G0175180 // SECCE3Rv1G0180300 // SECCE6Rv1G0396360	// SECCE1Rv1G0025080 // SECCE5Rv1G0356200 // SECCEUnv1G0553210 // SECCE4Rv1G0218810 // SECCE4Rv1G0247740 // SECCEUnv1G0554710 // SECCE7Rv1G0495480 // SECCE4Rv1G0229350 // SECCE1Rv1G0029270 // SECCE7Rv1G0468500 // SECCE7Rv1G0492260 // SECCE7Rv1G0503120 // SECCE1Rv1G0030020 // SECCE5Rv1G0333950 // SECCE1Rv1G0010050 // SECCE6Rv1G0434500 // SECCE5Rv1G0329590 // SECCE1Rv1G0042520 // SECCE1Rv1G0016980 …
GO:0000375	P	RNA splicing, via transesterification reactions	5	426	143	34433	0.034	0.47	// SECCE4Rv1G0240000 // SECCE6Rv1G0397430 // SECCE6Rv1G0396940 // SECCE2Rv1G0092370 // SECCE2Rv1G0092400	// SECCE6Rv1G0383740 // SECCE1Rv1G0012730 // SECCE7Rv1G0495640 // SECCE2Rv1G0074990 // SECCEUnv1G0537570 // SECCE4Rv1G0226440 // SECCE4Rv1G0276860 // SECCE4Rv1G0277910 // SECCE4Rv1G0250010 // SECCE2Rv1G0079050 // SECCE3Rv1G0200480 // SECCE4Rv1G0266510 // SECCE7Rv1G0503630 // SECCE5Rv1G0366520 // SECCE5Rv1G0366530 // SECCE4Rv1G0288610 // SECCE6Rv1G0383750 // SECCE5Rv1G0323590 // SECCE1Rv1G0051140 …
GO:0000377	P	RNA splicing, via transesterification reactions with bulged adenosine as nucleophile	5	426	143	34433	0.034	0.47	// SECCE4Rv1G0240000 // SECCE6Rv1G0397430 // SECCE6Rv1G0396940 // SECCE2Rv1G0092370 // SECCE2Rv1G0092400	// SECCE6Rv1G0383740 // SECCE1Rv1G0012730 // SECCE7Rv1G0495640 // SECCE2Rv1G0074990 // SECCEUnv1G0537570 // SECCE4Rv1G0226440 // SECCE4Rv1G0276860 // SECCE4Rv1G0277910 // SECCE4Rv1G0250010 // SECCE2Rv1G0079050 // SECCE3Rv1G0200480 // SECCE4Rv1G0266510 // SECCE7Rv1G0503630 // SECCE5Rv1G0366520 // SECCE5Rv1G0366530 // SECCE4Rv1G0288610 // SECCE6Rv1G0383750 // SECCE5Rv1G0323590 // SECCE1Rv1G0051140 …
GO:0043170	P	macromolecule metabolic process	176	426	12146	34433	0.043	0.59	// SECCE4Rv1G0240570 // SECCE6Rv1G0394510 // SECCE6Rv1G0396460 // SECCE6Rv1G0397280 // SECCE4Rv1G0240000 // SECCE2Rv1G0095000 // SECCE4Rv1G0241200 // SECCE4Rv1G0240830 // SECCE3Rv1G0179450 // SECCE3Rv1G0178340 // SECCE4Rv1G0240760 // SECCE7Rv1G0489050 // SECCE3Rv1G0180870 // SECCE3Rv1G0179590 // SECCE4Rv1G0240480 // SECCE3Rv1G0178240 // SECCE2Rv1G0091470 // SECCE2Rv1G0092450 // SECCE6Rv1G0389890 …	// SECCE7Rv1G0470390 // SECCE1Rv1G0045480 // SECCE3Rv1G0144620 // SECCE3Rv1G0185970 // SECCE2Rv1G0121190 // SECCE2Rv1G0115090 // SECCE5Rv1G0316690 // SECCE3Rv1G0191610 // SECCE3Rv1G0146840 // SECCEUnv1G0540250 // SECCE4Rv1G0290940 // SECCE7Rv1G0501550 // SECCE6Rv1G0417010 // SECCE7Rv1G0455180 // SECCE4Rv1G0286720 // SECCE2Rv1G0118340 // SECCE2Rv1G0074650 // SECCE1Rv1G0037080 // SECCE3Rv1G0156800 …
GO:0010467	P	gene expression	74	426	4795	34433	0.047	0.64	// SECCE4Rv1G0241050 // SECCE7Rv1G0486530 // SECCE4Rv1G0240570 // SECCE6Rv1G0396950 // SECCE6Rv1G0394510 // SECCE6Rv1G0396320 // SECCE6Rv1G0396460 // SECCE4Rv1G0240200 // SECCE6Rv1G0397280 // SECCE4Rv1G0240000 // SECCE3Rv1G0179760 // SECCE4Rv1G0241010 // SECCE3Rv1G0178050 // SECCE2Rv1G0095000 // SECCE4Rv1G0240730 // SECCE4Rv1G0239330 // SECCE4Rv1G0241200 // SECCE3Rv1G0175030 // SECCE4Rv1G0241310 …	// SECCE7Rv1G0470390 // SECCEUnv1G0552430 // SECCE5Rv1G0298250 // SECCE7Rv1G0467240 // SECCE1Rv1G0045480 // SECCE3Rv1G0144620 // SECCE4Rv1G0252570 // SECCE7Rv1G0456400 // SECCE4Rv1G0284910 // SECCE7Rv1G0523310 // SECCEUnv1G0537570 // SECCE5Rv1G0362360 // SECCE5Rv1G0316690 // SECCE3Rv1G0191610 // SECCE6Rv1G0383000 // SECCE2Rv1G0096690 // SECCE3Rv1G0168360 // SECCE2Rv1G0132910 // SECCE5Rv1G0362390 …
GO:0043623	P	cellular protein complex assembly	5	426	157	34433	0.047	0.64	// SECCE6Rv1G0396580 // SECCE3Rv1G0175650 // SECCE3Rv1G0180700 // SECCE4Rv1G0239970 // SECCE3Rv1G0180720	// SECCE3Rv1G0180130 // SECCE5Rv1G0310380 // SECCE1Rv1G0036800 // SECCE4Rv1G0245700 // SECCE3Rv1G0199090 // SECCE5Rv1G0300150 // SECCE6Rv1G0444160 // SECCE5Rv1G0358100 // SECCE5Rv1G0338500 // SECCE7Rv1G0477700 // SECCE2Rv1G0073690 // SECCE5Rv1G0329360 // SECCE2Rv1G0127880 // SECCE2Rv1G0120460 // SECCE2Rv1G0113830 // SECCE6Rv1G0396580 // SECCE5Rv1G0319910 // SECCE6Rv1G0422780 // SECCE6Rv1G0426310 …
GO:0071822	P	protein complex subunit organization	9	426	376	34433	0.048	0.65	// SECCE6Rv1G0396490 // SECCE3Rv1G0180700 // SECCE3Rv1G0175750 // SECCE7Rv1G0486530 // SECCE6Rv1G0396580 // SECCE4Rv1G0239970 // SECCE3Rv1G0175650 // SECCE4Rv1G0238990 // SECCE3Rv1G0180720	// SECCE1Rv1G0062320 // SECCE2Rv1G0090970 // SECCE2Rv1G0101910 // SECCE1Rv1G0011970 // SECCE2Rv1G0080310 // SECCE4Rv1G0223870 // SECCE2Rv1G0116810 // SECCE7Rv1G0521440 // SECCE6Rv1G0444160 // SECCE2Rv1G0073690 // SECCE3Rv1G0145910 // SECCE4Rv1G0254900 // SECCE2Rv1G0107930 // SECCE5Rv1G0357210 // SECCE3Rv1G0199080 // SECCE6Rv1G0396490 // SECCE2Rv1G0125690 // SECCE2Rv1G0090790 // SECCE5Rv1G0365110 …
GO:0044267	P	cellular protein metabolic process	86	426	5662	34433	0.048	0.65	// SECCE4Rv1G0240570 // SECCE3Rv1G0175780 // SECCE2Rv1G0095000 // SECCE4Rv1G0240830 // SECCE3Rv1G0179450 // SECCE3Rv1G0178340 // SECCE4Rv1G0240760 // SECCE6Rv1G0396540 // SECCE3Rv1G0180870 // SECCE4Rv1G0240480 // SECCE2Rv1G0091470 // SECCE6Rv1G0389890 // SECCE6Rv1G0397490 // SECCE4Rv1G0241070 // SECCE4Rv1G0240460 // SECCE4Rv1G0241040 // SECCE2Rv1G0092420 // SECCE6Rv1G0396990 // SECCE4Rv1G0241310 …	// SECCE2Rv1G0135240 // SECCE4Rv1G0290940 // SECCE6Rv1G0417010 // SECCE7Rv1G0455180 // SECCE4Rv1G0286720 // SECCE2Rv1G0118340 // SECCE2Rv1G0082220 // SECCE3Rv1G0156800 // SECCE2Rv1G0140450 // SECCE5Rv1G0366650 // SECCE4Rv1G0240460 // SECCE4Rv1G0230410 // SECCE7Rv1G0457160 // SECCE2Rv1G0072760 // SECCE5Rv1G0352330 // SECCE1Rv1G0026700 // SECCE4Rv1G0265050 // SECCE7Rv1G0479410 // SECCE4Rv1G0286580 …
GO:0006139	P	nucleobase-containing compound metabolic process	91	426	6025	34433	0.049	0.65	// SECCE6Rv1G0394510 // SECCE6Rv1G0396460 // SECCE6Rv1G0397280 // SECCE4Rv1G0240000 // SECCE2Rv1G0095000 // SECCE7Rv1G0489050 // SECCE3Rv1G0179590 // SECCE2Rv1G0092450 // SECCE4Rv1G0241240 // SECCE4Rv1G0240500 // SECCE6Rv1G0396180 // SECCE3Rv1G0175950 // SECCE6Rv1G0389400 // SECCE4Rv1G0239050 // SECCE3Rv1G0178400 // SECCE4Rv1G0241390 // SECCE2Rv1G0091460 // SECCE4Rv1G0241160 // SECCE3Rv1G0180020 …	// SECCE7Rv1G0470390 // SECCE6Rv1G0448240 // SECCE3Rv1G0144620 // SECCE2Rv1G0121190 // SECCE2Rv1G0115090 // SECCE5Rv1G0316690 // SECCE3Rv1G0191610 // SECCE3Rv1G0146840 // SECCEUnv1G0540250 // SECCE7Rv1G0501550 // SECCE1Rv1G0045480 // SECCE6Rv1G0417010 // SECCE2Rv1G0074650 // SECCE5Rv1G0362090 // SECCE2Rv1G0104380 // SECCE2Rv1G0127820 // SECCE4Rv1G0218950 // SECCE4Rv1G0230140 // SECCE7Rv1G0457160 …
GO:0015031	P	protein transport	11	426	497	34433	0.05	0.65	// SECCE2Rv1G0095230 // SECCE3Rv1G0175020 // SECCE6Rv1G0396440 // SECCE3Rv1G0178110 // SECCE3Rv1G0175410 // SECCE3Rv1G0178130 // SECCE3Rv1G0181080 // SECCE6Rv1G0389480 // SECCE7Rv1G0486600 // SECCE3Rv1G0175180 // SECCE3Rv1G0180300	// SECCE1Rv1G0025080 // SECCE5Rv1G0356200 // SECCEUnv1G0553210 // SECCE2Rv1G0069520 // SECCE4Rv1G0247740 // SECCE1Rv1G0051440 // SECCEUnv1G0554710 // SECCE4Rv1G0229350 // SECCE1Rv1G0029270 // SECCE7Rv1G0492260 // SECCE7Rv1G0503120 // SECCE1Rv1G0030020 // SECCE1Rv1G0051790 // SECCE1Rv1G0040900 // SECCE3Rv1G0152200 // SECCE5Rv1G0329590 // SECCE1Rv1G0042520 // SECCE2Rv1G0142440 // SECCE4Rv1G0219980 …
GO:0019538	P	protein metabolic process	103	426	6903	34433	0.05	0.66	// SECCE4Rv1G0240570 // SECCE3Rv1G0175780 // SECCE2Rv1G0095000 // SECCE4Rv1G0240830 // SECCE3Rv1G0179450 // SECCE3Rv1G0178340 // SECCE4Rv1G0240760 // SECCE6Rv1G0396540 // SECCE3Rv1G0180870 // SECCE4Rv1G0240480 // SECCE4Rv1G0239320 // SECCE2Rv1G0091470 // SECCE6Rv1G0389890 // SECCE6Rv1G0397490 // SECCE4Rv1G0241070 // SECCE4Rv1G0240460 // SECCE4Rv1G0241040 // SECCE6Rv1G0396490 // SECCE6Rv1G0396990 …	// SECCE4Rv1G0290940 // SECCE6Rv1G0417010 // SECCE7Rv1G0455180 // SECCE4Rv1G0286720 // SECCE2Rv1G0118340 // SECCE2Rv1G0082220 // SECCE3Rv1G0156800 // SECCE2Rv1G0140450 // SECCE5Rv1G0366650 // SECCE4Rv1G0240460 // SECCE4Rv1G0230410 // SECCE7Rv1G0457160 // SECCE2Rv1G0072760 // SECCE5Rv1G0352330 // SECCE1Rv1G0026700 // SECCE4Rv1G0265050 // SECCE7Rv1G0479410 // SECCE1Rv1G0046020 // SECCE3Rv1G0197470 …
GO:0044238	P	primary metabolic process	212	426	14884	34433	0.051	0.66	// SECCE3Rv1G0181050 // SECCE4Rv1G0240570 // SECCE6Rv1G0394510 // SECCE6Rv1G0396460 // SECCE6Rv1G0396270 // SECCE6Rv1G0397280 // SECCE4Rv1G0240000 // SECCE2Rv1G0095000 // SECCE4Rv1G0241200 // SECCE4Rv1G0240830 // SECCE3Rv1G0179450 // SECCE3Rv1G0178340 // SECCE4Rv1G0240760 // SECCE7Rv1G0489050 // SECCE3Rv1G0180870 // SECCE3Rv1G0179590 // SECCE4Rv1G0240480 // SECCE2Rv1G0091390 // SECCE3Rv1G0178240 …	// SECCE7Rv1G0470390 // SECCE4Rv1G0285580 // SECCE6Rv1G0448240 // SECCE2Rv1G0123920 // SECCE3Rv1G0144620 // SECCE4Rv1G0279090 // SECCE2Rv1G0121190 // SECCE2Rv1G0115090 // SECCEUnv1G0562090 // SECCE5Rv1G0316690 // SECCE3Rv1G0191610 // SECCE3Rv1G0146840 // SECCEUnv1G0540250 // SECCE4Rv1G0290940 // SECCE7Rv1G0501550 // SECCE1Rv1G0045480 // SECCE6Rv1G0417010 // SECCE7Rv1G0455180 // SECCE4Rv1G0286720 …
GO:0045184	P	establishment of protein localization	11	426	500	34433	0.052	0.66	// SECCE2Rv1G0095230 // SECCE3Rv1G0175020 // SECCE6Rv1G0396440 // SECCE3Rv1G0178110 // SECCE3Rv1G0175410 // SECCE3Rv1G0178130 // SECCE3Rv1G0181080 // SECCE6Rv1G0389480 // SECCE7Rv1G0486600 // SECCE3Rv1G0175180 // SECCE3Rv1G0180300	// SECCE1Rv1G0025080 // SECCE5Rv1G0356200 // SECCEUnv1G0553210 // SECCE2Rv1G0069520 // SECCE4Rv1G0247740 // SECCE1Rv1G0051440 // SECCEUnv1G0554710 // SECCE4Rv1G0229350 // SECCE1Rv1G0029270 // SECCE7Rv1G0492260 // SECCE7Rv1G0503120 // SECCE1Rv1G0030020 // SECCE1Rv1G0051790 // SECCE1Rv1G0040900 // SECCE3Rv1G0152200 // SECCE5Rv1G0329590 // SECCE1Rv1G0042520 // SECCE2Rv1G0142440 // SECCE4Rv1G0219980 …
GO:0044763	P	single-organism cellular process	94	426	6265	34433	0.052	0.66	// SECCE4Rv1G0240470 // SECCE3Rv1G0177730 // SECCE3Rv1G0178330 // SECCE2Rv1G0095000 // SECCE3Rv1G0179890 // SECCE3Rv1G0179450 // SECCE6Rv1G0396540 // SECCE3Rv1G0178530 // SECCE4Rv1G0241240 // SECCE4Rv1G0241070 // SECCE3Rv1G0175440 // SECCE4Rv1G0241040 // SECCE6Rv1G0396310 // SECCE6Rv1G0397020 // SECCE4Rv1G0240500 // SECCE3Rv1G0175280 // SECCE6Rv1G0389700 // SECCE4Rv1G0241390 // SECCE4Rv1G0241160 …	// SECCE2Rv1G0076470 // SECCE7Rv1G0522150 // SECCE6Rv1G0448240 // SECCE4Rv1G0279090 // SECCE4Rv1G0285580 // SECCEUnv1G0562090 // SECCE3Rv1G0198700 // SECCE3Rv1G0191610 // SECCE2Rv1G0093570 // SECCE6Rv1G0417010 // SECCE7Rv1G0455180 // SECCE4Rv1G0286720 // SECCE5Rv1G0362090 // SECCE4Rv1G0224320 // SECCE1Rv1G0035420 // SECCE4Rv1G0230140 // SECCE7Rv1G0457160 // SECCE5Rv1G0372050 // SECCE4Rv1G0265050 …
GO:0044703	P	multi-organism reproductive process	9	426	383	34433	0.053	0.67	// SECCE6Rv1G0397530 // SECCE6Rv1G0396230 // SECCE6Rv1G0396310 // SECCE6Rv1G0396210 // SECCE3Rv1G0178330 // SECCE6Rv1G0396220 // SECCE6Rv1G0397190 // SECCE3Rv1G0179890 // SECCE3Rv1G0179900	// SECCE3Rv1G0155450 // SECCE7Rv1G0495640 // SECCE2Rv1G0076370 // SECCE6Rv1G0449170 // SECCE1Rv1G0035210 // SECCE3Rv1G0145240 // SECCE4Rv1G0260770 // SECCE7Rv1G0520870 // SECCEUnv1G0566850 // SECCE7Rv1G0496160 // SECCE3Rv1G0209130 // SECCE4Rv1G0286720 // SECCE2Rv1G0133740 // SECCE1Rv1G0051650 // SECCE3Rv1G0160070 // SECCE5Rv1G0323590 // SECCE2Rv1G0126560 // SECCE2Rv1G0072000 // SECCE2Rv1G0126440 …
GO:0051641	P	cellular localization	11	426	506	34433	0.055	0.69	// SECCE2Rv1G0095230 // SECCE3Rv1G0175020 // SECCE6Rv1G0396440 // SECCE3Rv1G0178110 // SECCE3Rv1G0175410 // SECCE3Rv1G0178130 // SECCE3Rv1G0178120 // SECCE6Rv1G0389480 // SECCE3Rv1G0175180 // SECCE3Rv1G0180300 // SECCE6Rv1G0396360	// SECCE1Rv1G0025080 // SECCE5Rv1G0356200 // SECCEUnv1G0553210 // SECCE4Rv1G0218810 // SECCE2Rv1G0073440 // SECCEUnv1G0554710 // SECCE7Rv1G0495480 // SECCE4Rv1G0229350 // SECCE1Rv1G0029270 // SECCE7Rv1G0468500 // SECCE7Rv1G0492260 // SECCE7Rv1G0503120 // SECCE6Rv1G0444160 // SECCE1Rv1G0030020 // SECCE5Rv1G0333950 // SECCE1Rv1G0010050 // SECCE6Rv1G0434500 // SECCE5Rv1G0329590 // SECCE1Rv1G0042520 …
GO:0006470	P	protein dephosphorylation	6	426	218	34433	0.056	0.7	// SECCE3Rv1G0179570 // SECCE3Rv1G0178590 // SECCE3Rv1G0179580 // SECCE3Rv1G0175780 // SECCE2Rv1G0091470 // SECCE6Rv1G0396070	// SECCE3Rv1G0167380 // SECCE6Rv1G0450500 // SECCE5Rv1G0314820 // SECCE2Rv1G0070770 // SECCE4Rv1G0244150 // SECCE3Rv1G0173470 // SECCE1Rv1G0051090 // SECCE3Rv1G0175780 // SECCE4Rv1G0276900 // SECCE5Rv1G0349820 // SECCE3Rv1G0167360 // SECCE2Rv1G0122570 // SECCE5Rv1G0319190 // SECCE7Rv1G0477080 // SECCE7Rv1G0481000 // SECCEUnv1G0534920 // SECCE2Rv1G0087640 // SECCE2Rv1G0084390 // SECCE1Rv1G0006850 …
GO:0065003	P	macromolecular complex assembly	11	426	522	34433	0.066	0.81	// SECCE6Rv1G0396490 // SECCE6Rv1G0396940 // SECCE3Rv1G0175750 // SECCE7Rv1G0486530 // SECCE2Rv1G0092400 // SECCE6Rv1G0397430 // SECCE6Rv1G0396580 // SECCE4Rv1G0239970 // SECCE3Rv1G0175650 // SECCE3Rv1G0180700 // SECCE3Rv1G0180720	// SECCE4Rv1G0284910 // SECCE1Rv1G0062320 // SECCE4Rv1G0252570 // SECCEUnv1G0537570 // SECCE3Rv1G0160780 // SECCE2Rv1G0101910 // SECCE2Rv1G0080310 // SECCE7Rv1G0521440 // SECCE6Rv1G0444160 // SECCE4Rv1G0291210 // SECCE1Rv1G0045710 // SECCE2Rv1G0073690 // SECCE3Rv1G0145910 // SECCE4Rv1G0254900 // SECCE2Rv1G0107930 // SECCE3Rv1G0199080 // SECCE6Rv1G0396490 // SECCE4Rv1G0227180 // SECCE2Rv1G0119100 …
GO:0051276	P	chromosome organization	10	426	461	34433	0.066	0.81	// SECCE4Rv1G0240210 // SECCE3Rv1G0175750 // SECCE6Rv1G0389630 // SECCE3Rv1G0175830 // SECCE3Rv1G0180700 // SECCE3Rv1G0179210 // SECCE3Rv1G0180850 // SECCE6Rv1G0397570 // SECCE3Rv1G0179190 // SECCE3Rv1G0180720	// SECCE4Rv1G0229510 // SECCE2Rv1G0077880 // SECCE7Rv1G0501250 // SECCE2Rv1G0080250 // SECCE5Rv1G0347100 // SECCE2Rv1G0087810 // SECCE4Rv1G0282300 // SECCE6Rv1G0444160 // SECCE6Rv1G0421940 // SECCE1Rv1G0054460 // SECCE4Rv1G0239750 // SECCE3Rv1G0160070 // SECCE4Rv1G0218950 // SECCE6Rv1G0379330 // SECCE1Rv1G0016980 // SECCE2Rv1G0070280 // SECCE4Rv1G0288810 // SECCE6Rv1G0390530 // SECCE2Rv1G0098830 …
GO:0046483	P	heterocycle metabolic process	93	426	6288	34433	0.067	0.82	// SECCE6Rv1G0394510 // SECCE6Rv1G0396460 // SECCE6Rv1G0397280 // SECCE4Rv1G0240000 // SECCE2Rv1G0095000 // SECCE7Rv1G0489050 // SECCE3Rv1G0179590 // SECCE2Rv1G0092450 // SECCE4Rv1G0241240 // SECCE4Rv1G0240500 // SECCE6Rv1G0396180 // SECCE3Rv1G0175950 // SECCE6Rv1G0389400 // SECCE4Rv1G0239050 // SECCE3Rv1G0178400 // SECCE4Rv1G0241390 // SECCE2Rv1G0091460 // SECCE4Rv1G0241160 // SECCE3Rv1G0180020 …	// SECCE7Rv1G0470390 // SECCE6Rv1G0448240 // SECCE3Rv1G0144620 // SECCE2Rv1G0121190 // SECCE2Rv1G0115090 // SECCE5Rv1G0316690 // SECCE3Rv1G0191610 // SECCE3Rv1G0146840 // SECCEUnv1G0540250 // SECCE7Rv1G0501550 // SECCE1Rv1G0045480 // SECCE6Rv1G0417010 // SECCE2Rv1G0074650 // SECCE5Rv1G0362090 // SECCE2Rv1G0104380 // SECCE2Rv1G0127820 // SECCE4Rv1G0218950 // SECCE4Rv1G0230140 // SECCE7Rv1G0457160 …
GO:0044260	P	cellular macromolecule metabolic process	153	426	10698	34433	0.068	0.82	// SECCE4Rv1G0240570 // SECCE6Rv1G0394510 // SECCE6Rv1G0396460 // SECCE6Rv1G0397280 // SECCE4Rv1G0240000 // SECCE2Rv1G0095000 // SECCE4Rv1G0241200 // SECCE4Rv1G0240830 // SECCE3Rv1G0179450 // SECCE3Rv1G0178340 // SECCE4Rv1G0240760 // SECCE7Rv1G0489050 // SECCE3Rv1G0180870 // SECCE3Rv1G0179590 // SECCE4Rv1G0240480 // SECCE2Rv1G0091470 // SECCE2Rv1G0092450 // SECCE6Rv1G0389890 // SECCE6Rv1G0397490 …	// SECCE7Rv1G0470390 // SECCE1Rv1G0045480 // SECCE3Rv1G0144620 // SECCE3Rv1G0185970 // SECCE2Rv1G0121190 // SECCE2Rv1G0115090 // SECCE5Rv1G0316690 // SECCE3Rv1G0191610 // SECCE3Rv1G0146840 // SECCEUnv1G0540250 // SECCE4Rv1G0290940 // SECCE7Rv1G0501550 // SECCE6Rv1G0417010 // SECCE7Rv1G0455180 // SECCE4Rv1G0286720 // SECCE2Rv1G0118340 // SECCE2Rv1G0074650 // SECCE3Rv1G0156800 // SECCE2Rv1G0104380 …
GO:0030001	P	metal ion transport	10	426	473	34433	0.075	0.9	// SECCE4Rv1G0240470 // SECCE3Rv1G0179440 // SECCE3Rv1G0174990 // SECCE6Rv1G0394190 // SECCE3Rv1G0175820 // SECCE3Rv1G0175580 // SECCE4Rv1G0239090 // SECCE3Rv1G0174840 // SECCE3Rv1G0173340 // SECCE4Rv1G0240110	// SECCE5Rv1G0346850 // SECCE2Rv1G0106730 // SECCE7Rv1G0468250 // SECCE6Rv1G0431070 // SECCE3Rv1G0175820 // SECCE3Rv1G0154100 // SECCE7Rv1G0478530 // SECCE5Rv1G0370430 // SECCE7Rv1G0470980 // SECCE3Rv1G0183980 // SECCEUnv1G0554150 // SECCE2Rv1G0093570 // SECCE7Rv1G0468500 // SECCE7Rv1G0470140 // SECCEUnv1G0548640 // SECCE4Rv1G0250150 // SECCE5Rv1G0322350 // SECCE3Rv1G0152200 // SECCE5Rv1G0338180 …
GO:0006725	P	cellular aromatic compound metabolic process	94	426	6428	34433	0.08	0.95	// SECCE6Rv1G0394510 // SECCE6Rv1G0396460 // SECCE6Rv1G0397280 // SECCE4Rv1G0240000 // SECCE2Rv1G0095000 // SECCE6Rv1G0396540 // SECCE3Rv1G0178100 // SECCE2Rv1G0092450 // SECCE4Rv1G0241240 // SECCE4Rv1G0240500 // SECCE6Rv1G0396180 // SECCE3Rv1G0175950 // SECCE6Rv1G0389400 // SECCE4Rv1G0239050 // SECCE3Rv1G0178400 // SECCE4Rv1G0241390 // SECCE2Rv1G0091460 // SECCE4Rv1G0241160 // SECCE3Rv1G0174330 …	// SECCE7Rv1G0470390 // SECCE6Rv1G0448240 // SECCE3Rv1G0144620 // SECCE2Rv1G0121190 // SECCE2Rv1G0115090 // SECCE5Rv1G0316690 // SECCE3Rv1G0191610 // SECCE3Rv1G0146840 // SECCEUnv1G0540250 // SECCE7Rv1G0501550 // SECCE1Rv1G0045480 // SECCE6Rv1G0417010 // SECCE2Rv1G0074650 // SECCE5Rv1G0362090 // SECCE2Rv1G0104380 // SECCE2Rv1G0127820 // SECCE4Rv1G0218950 // SECCE4Rv1G0230140 // SECCE7Rv1G0457160 …
GO:0016071	P	mRNA metabolic process	7	426	299	34433	0.082	0.97	// SECCE2Rv1G0092400 // SECCE6Rv1G0397430 // SECCE6Rv1G0396940 // SECCE4Rv1G0241060 // SECCE4Rv1G0240000 // SECCE3Rv1G0180500 // SECCE2Rv1G0092370	// SECCE3Rv1G0168030 // SECCE7Rv1G0495400 // SECCE6Rv1G0383740 // SECCE1Rv1G0012730 // SECCE5Rv1G0316290 // SECCE7Rv1G0495640 // SECCE4Rv1G0219420 // SECCE5Rv1G0350440 // SECCE7Rv1G0460240 // SECCE2Rv1G0074990 // SECCE5Rv1G0373760 // SECCEUnv1G0537570 // SECCE1Rv1G0038690 // SECCE4Rv1G0287990 // SECCE4Rv1G0226440 // SECCE7Rv1G0495480 // SECCE4Rv1G0225920 // SECCE4Rv1G0276860 // SECCE4Rv1G0277910 …
GO:0071704	P	organic substance metabolic process	218	426	15666	34433	0.085	0.99	// SECCE3Rv1G0181050 // SECCE4Rv1G0240570 // SECCE6Rv1G0394510 // SECCE6Rv1G0396460 // SECCE6Rv1G0396270 // SECCE6Rv1G0397280 // SECCE4Rv1G0240000 // SECCE2Rv1G0095000 // SECCE4Rv1G0241200 // SECCE4Rv1G0240830 // SECCE3Rv1G0179450 // SECCE3Rv1G0178340 // SECCE4Rv1G0240760 // SECCE7Rv1G0489050 // SECCE3Rv1G0180870 // SECCE3Rv1G0179590 // SECCE4Rv1G0240480 // SECCE2Rv1G0091390 // SECCE3Rv1G0178240 …	// SECCE7Rv1G0470390 // SECCE4Rv1G0285580 // SECCE6Rv1G0448240 // SECCE2Rv1G0123920 // SECCE3Rv1G0144620 // SECCE4Rv1G0279090 // SECCE2Rv1G0121190 // SECCE2Rv1G0115090 // SECCEUnv1G0562090 // SECCE5Rv1G0316690 // SECCE3Rv1G0191610 // SECCE3Rv1G0146840 // SECCEUnv1G0540250 // SECCE4Rv1G0290940 // SECCE7Rv1G0501550 // SECCE1Rv1G0045480 // SECCE6Rv1G0417010 // SECCE7Rv1G0455180 // SECCE4Rv1G0286720 …
GO:0008104	P	protein localization	11	426	557	34433	0.092	1	// SECCE2Rv1G0095230 // SECCE3Rv1G0175020 // SECCE6Rv1G0396440 // SECCE3Rv1G0178110 // SECCE3Rv1G0175410 // SECCE3Rv1G0178130 // SECCE3Rv1G0181080 // SECCE6Rv1G0389480 // SECCE7Rv1G0486600 // SECCE3Rv1G0175180 // SECCE3Rv1G0180300	// SECCE1Rv1G0025080 // SECCE5Rv1G0356200 // SECCEUnv1G0553210 // SECCE2Rv1G0069520 // SECCE4Rv1G0247740 // SECCE1Rv1G0051440 // SECCEUnv1G0554710 // SECCE4Rv1G0229350 // SECCE1Rv1G0029270 // SECCE7Rv1G0492260 // SECCE7Rv1G0503120 // SECCE6Rv1G0444160 // SECCE1Rv1G0030020 // SECCE1Rv1G0051790 // SECCE1Rv1G0040900 // SECCE3Rv1G0152200 // SECCE6Rv1G0434500 // SECCE5Rv1G0329590 // SECCE1Rv1G0042520 …
GO:0080090	P	regulation of primary metabolic process	20	426	3024	34433	1	1	// SECCE3Rv1G0179570 // SECCE7Rv1G0486530 // SECCE2Rv1G0092400 // SECCE3Rv1G0178640 // SECCE6Rv1G0394510 // SECCE7Rv1G0486420 // SECCE6Rv1G0396460 // SECCE3Rv1G0175750 // SECCE2Rv1G0092380 // SECCE3Rv1G0179760 // SECCE3Rv1G0179770 // SECCE6Rv1G0396290 // SECCE6Rv1G0396510 // SECCE3Rv1G0179580 // SECCE6Rv1G0396110 // SECCE6Rv1G0389990 // SECCE6Rv1G0396950 // SECCE7Rv1G0486660 // SECCE6Rv1G0389400 …	// SECCE7Rv1G0470390 // SECCE1Rv1G0045480 // SECCE2Rv1G0130220 // SECCE4Rv1G0252570 // SECCE7Rv1G0456400 // SECCE7Rv1G0523310 // SECCE7Rv1G0526490 // SECCE5Rv1G0307870 // SECCE3Rv1G0191610 // SECCE6Rv1G0383000 // SECCE2Rv1G0096690 // SECCE4Rv1G0244010 // SECCE5Rv1G0307980 // SECCE4Rv1G0232000 // SECCE6Rv1G0405960 // SECCE5Rv1G0354790 // SECCE2Rv1G0072180 // SECCE2Rv1G0092510 // SECCE6Rv1G0417210 …
GO:0019222	P	regulation of metabolic process	28	426	3224	34433	0.98	1	// SECCE7Rv1G0486530 // SECCE6Rv1G0394510 // SECCE6Rv1G0396460 // SECCE3Rv1G0179760 // SECCE3Rv1G0178120 // SECCE3Rv1G0179570 // SECCE3Rv1G0178640 // SECCE6Rv1G0396950 // SECCE2Rv1G0092380 // SECCE3Rv1G0180610 // SECCE3Rv1G0181090 // SECCE6Rv1G0396110 // SECCE7Rv1G0486660 // SECCE3Rv1G0173430 // SECCE3Rv1G0175750 // SECCE7Rv1G0486420 // SECCE3Rv1G0179770 // SECCE4Rv1G0240400 // SECCE6Rv1G0389400 …	// SECCE7Rv1G0470390 // SECCE1Rv1G0045480 // SECCE2Rv1G0130220 // SECCE4Rv1G0252570 // SECCE7Rv1G0456400 // SECCE7Rv1G0523310 // SECCE7Rv1G0526490 // SECCE5Rv1G0307870 // SECCE3Rv1G0191610 // SECCE6Rv1G0383000 // SECCE2Rv1G0096690 // SECCE4Rv1G0244010 // SECCE5Rv1G0307980 // SECCE1Rv1G0031470 // SECCE4Rv1G0232000 // SECCE6Rv1G0405960 // SECCE5Rv1G0354790 // SECCE2Rv1G0072180 // SECCE2Rv1G0092510 …
GO:0007165	P	signal transduction	10	426	1146	34433	0.9	1	// SECCE6Rv1G0396420 // SECCE6Rv1G0397520 // SECCE3Rv1G0179450 // SECCE6Rv1G0396310 // SECCE2Rv1G0092400 // SECCE7Rv1G0486810 // SECCE3Rv1G0178330 // SECCE3Rv1G0181080 // SECCE6Rv1G0396090 // SECCE4Rv1G0240090	// SECCE1Rv1G0013250 // SECCE2Rv1G0078990 // SECCE7Rv1G0522150 // SECCE6Rv1G0417740 // SECCE6Rv1G0443220 // SECCE6Rv1G0412140 // SECCE2Rv1G0126660 // SECCEUnv1G0550960 // SECCE7Rv1G0477080 // SECCE5Rv1G0327360 // SECCE7Rv1G0506940 // SECCE1Rv1G0061530 // SECCE4Rv1G0225810 // SECCE6Rv1G0452930 // SECCE7Rv1G0475260 // SECCE4Rv1G0292550 // SECCE5Rv1G0317600 // SECCE2Rv1G0080310 // SECCE4Rv1G0227820 …
GO:1901362	P	organic cyclic compound biosynthetic process	41	426	3620	34433	0.73	1	// SECCE7Rv1G0486530 // SECCE6Rv1G0396220 // SECCE4Rv1G0240100 // SECCE6Rv1G0394510 // SECCE6Rv1G0396460 // SECCE3Rv1G0179760 // SECCE4Rv1G0240320 // SECCE4Rv1G0240650 // SECCE3Rv1G0181240 // SECCE3Rv1G0175030 // SECCE3Rv1G0178640 // SECCE6Rv1G0396950 // SECCE3Rv1G0179360 // SECCE3Rv1G0178120 // SECCE6Rv1G0396110 // SECCE4Rv1G0240990 // SECCE7Rv1G0486660 // SECCE6Rv1G0397580 // SECCE6Rv1G0396210 …	// SECCE7Rv1G0470390 // SECCE1Rv1G0045480 // SECCE2Rv1G0130220 // SECCE4Rv1G0252570 // SECCE7Rv1G0456400 // SECCE7Rv1G0523310 // SECCE7Rv1G0526490 // SECCE5Rv1G0316690 // SECCE3Rv1G0187340 // SECCE3Rv1G0191610 // SECCE6Rv1G0383000 // SECCE2Rv1G0096690 // SECCE4Rv1G0244010 // SECCE4Rv1G0286030 // SECCE5Rv1G0307980 // SECCE3Rv1G0191050 // SECCE4Rv1G0232000 // SECCE6Rv1G0405960 // SECCE5Rv1G0354790 …
GO:1901360	P	organic cyclic compound metabolic process	94	426	6481	34433	0.091	1	// SECCE6Rv1G0394510 // SECCE6Rv1G0396460 // SECCE6Rv1G0397280 // SECCE4Rv1G0240000 // SECCE2Rv1G0095000 // SECCE6Rv1G0396540 // SECCE3Rv1G0178100 // SECCE2Rv1G0092450 // SECCE4Rv1G0241240 // SECCE4Rv1G0240500 // SECCE6Rv1G0396180 // SECCE3Rv1G0175950 // SECCE6Rv1G0389400 // SECCE4Rv1G0239050 // SECCE3Rv1G0178400 // SECCE4Rv1G0241390 // SECCE2Rv1G0091460 // SECCE4Rv1G0241160 // SECCE3Rv1G0174330 …	// SECCE7Rv1G0470390 // SECCE6Rv1G0448240 // SECCE3Rv1G0144620 // SECCE2Rv1G0121190 // SECCE2Rv1G0115090 // SECCE5Rv1G0316690 // SECCE3Rv1G0191610 // SECCE3Rv1G0146840 // SECCEUnv1G0540250 // SECCE7Rv1G0501550 // SECCE1Rv1G0045480 // SECCE6Rv1G0417010 // SECCE2Rv1G0074650 // SECCE5Rv1G0362090 // SECCE2Rv1G0104380 // SECCE2Rv1G0127820 // SECCE4Rv1G0218950 // SECCE4Rv1G0230140 // SECCE7Rv1G0457160 …
GO:0071554	P	cell wall organization or biogenesis	5	426	597	34433	0.86	1	// SECCE6Rv1G0397360 // SECCE2Rv1G0091340 // SECCE3Rv1G0175320 // SECCE3Rv1G0181030 // SECCE4Rv1G0238950	// SECCE4Rv1G0217280 // SECCE2Rv1G0127710 // SECCE7Rv1G0469210 // SECCE3Rv1G0171110 // SECCE1Rv1G0056970 // SECCE4Rv1G0216530 // SECCE6Rv1G0414640 // SECCE2Rv1G0116960 // SECCEUnv1G0536010 // SECCE6Rv1G0405680 // SECCE5Rv1G0299810 // SECCE4Rv1G0281110 // SECCEUnv1G0565270 // SECCE6Rv1G0439340 // SECCE2Rv1G0071400 // SECCE7Rv1G0523900 // SECCE6Rv1G0413420 // SECCE3Rv1G0165510 // SECCE6Rv1G0413840 …
GO:0044710	P	single-organism metabolic process	73	426	6738	34433	0.87	1	// SECCE3Rv1G0174450 // SECCE4Rv1G0239930 // SECCE4Rv1G0240550 // SECCE4Rv1G0241130 // SECCE3Rv1G0177730 // SECCE6Rv1G0396220 // SECCE4Rv1G0240450 // SECCE4Rv1G0240790 // SECCE4Rv1G0240100 // SECCE4Rv1G0240690 // SECCE4Rv1G0240870 // SECCE3Rv1G0180780 // SECCE4Rv1G0238950 // SECCE3Rv1G0179420 // SECCE6Rv1G0396210 // SECCE4Rv1G0240320 // SECCE3Rv1G0177750 // SECCE4Rv1G0240650 // SECCE2Rv1G0095000 …	// SECCE2Rv1G0076470 // SECCE4Rv1G0285580 // SECCE6Rv1G0448240 // SECCE4Rv1G0279090 // SECCEUnv1G0562090 // SECCE3Rv1G0198700 // SECCE5Rv1G0373320 // SECCE7Rv1G0506050 // SECCE6Rv1G0417010 // SECCE7Rv1G0455180 // SECCE4Rv1G0286720 // SECCE5Rv1G0362090 // SECCE4Rv1G0224320 // SECCE6Rv1G0384040 // SECCE1Rv1G0035420 // SECCE7Rv1G0456570 // SECCE4Rv1G0230140 // SECCE1Rv1G0024560 // SECCE7Rv1G0457160 …
GO:0044711	P	single-organism biosynthetic process	28	426	1902	34433	0.21	1	// SECCE6Rv1G0397580 // SECCE6Rv1G0396220 // SECCE4Rv1G0240100 // SECCE4Rv1G0238950 // SECCE4Rv1G0240320 // SECCE4Rv1G0240650 // SECCE3Rv1G0181240 // SECCE3Rv1G0178530 // SECCE6Rv1G0397050 // SECCE3Rv1G0175440 // SECCE6Rv1G0396210 // SECCE6Rv1G0396230 // SECCE6Rv1G0397020 // SECCE6Rv1G0394290 // SECCE6Rv1G0389690 // SECCE4Rv1G0240330 // SECCE4Rv1G0240980 // SECCE6Rv1G0389390 // SECCE4Rv1G0240310 …	// SECCE4Rv1G0285580 // SECCEUnv1G0529730 // SECCE4Rv1G0292380 // SECCE6Rv1G0399720 // SECCE5Rv1G0332050 // SECCEUnv1G0562090 // SECCE3Rv1G0198700 // SECCE3Rv1G0187340 // SECCE7Rv1G0468250 // SECCE1Rv1G0008560 // SECCE4Rv1G0276860 // SECCE4Rv1G0286030 // SECCE3Rv1G0152390 // SECCE7Rv1G0455180 // SECCE7Rv1G0479520 // SECCEUnv1G0565370 // SECCE4Rv1G0261770 // SECCE5Rv1G0310850 // SECCE5Rv1G0324570 …
GO:0010605	P	negative regulation of macromolecule metabolic process	5	426	560	34433	0.82	1	// SECCE3Rv1G0178120 // SECCE3Rv1G0180610 // SECCE3Rv1G0181090 // SECCE3Rv1G0175750 // SECCE3Rv1G0173430	// SECCE4Rv1G0232060 // SECCE3Rv1G0150070 // SECCE6Rv1G0414760 // SECCEUnv1G0550960 // SECCE3Rv1G0190890 // SECCE3Rv1G0191610 // SECCE2Rv1G0140310 // SECCE3Rv1G0159000 // SECCE1Rv1G0031470 // SECCE2Rv1G0104910 // SECCE2Rv1G0133030 // SECCE3Rv1G0170450 // SECCE6Rv1G0417150 // SECCE3Rv1G0155290 // SECCE1Rv1G0003670 // SECCE3Rv1G0193920 // SECCE2Rv1G0110920 // SECCE5Rv1G0338180 // SECCE4Rv1G0217030 …
GO:0000003	P	reproduction	11	426	655	34433	0.2	1	// SECCE6Rv1G0397530 // SECCE6Rv1G0396230 // SECCE6Rv1G0396220 // SECCE6Rv1G0396210 // SECCE3Rv1G0178330 // SECCE6Rv1G0397190 // SECCE6Rv1G0394470 // SECCE3Rv1G0179890 // SECCE6Rv1G0396310 // SECCE3Rv1G0179900 // SECCE3Rv1G0175690	// SECCE2Rv1G0078990 // SECCE3Rv1G0155450 // SECCE7Rv1G0495640 // SECCE2Rv1G0076370 // SECCE6Rv1G0394800 // SECCE6Rv1G0449170 // SECCE1Rv1G0035210 // SECCE4Rv1G0280510 // SECCE3Rv1G0145240 // SECCE4Rv1G0260770 // SECCE5Rv1G0355680 // SECCE7Rv1G0520870 // SECCEUnv1G0566850 // SECCE1Rv1G0029270 // SECCE3Rv1G0209130 // SECCE4Rv1G0286720 // SECCE1Rv1G0001280 // SECCE2Rv1G0133740 // SECCE5Rv1G0310320 …
GO:0048869	P	cellular developmental process	5	426	418	34433	0.59	1	// SECCE2Rv1G0092380 // SECCE4Rv1G0238950 // SECCE4Rv1G0239970 // SECCE3Rv1G0175690 // SECCE6Rv1G0396310	// SECCE2Rv1G0127710 // SECCE7Rv1G0495640 // SECCE1Rv1G0035350 // SECCE4Rv1G0243810 // SECCE2Rv1G0076370 // SECCE4Rv1G0296650 // SECCE3Rv1G0191610 // SECCE4Rv1G0276860 // SECCEUnv1G0536010 // SECCE5Rv1G0299810 // SECCE1Rv1G0029270 // SECCE2Rv1G0133030 // SECCE3Rv1G0209130 // SECCE4Rv1G0286720 // SECCE6Rv1G0416260 // SECCE3Rv1G0145910 // SECCE1Rv1G0056970 // SECCE3Rv1G0160070 // SECCE6Rv1G0424190 …
GO:0071840	P	cellular component organization or biogenesis	31	426	2365	34433	0.4	1	// SECCE4Rv1G0240210 // SECCE3Rv1G0180720 // SECCE3Rv1G0181030 // SECCE3Rv1G0180700 // SECCE4Rv1G0239970 // SECCE3Rv1G0179210 // SECCE4Rv1G0238950 // SECCE6Rv1G0394470 // SECCE7Rv1G0486530 // SECCE6Rv1G0389630 // SECCE6Rv1G0397430 // SECCE6Rv1G0397570 // SECCE3Rv1G0180850 // SECCE2Rv1G0092380 // SECCE2Rv1G0092450 // SECCE2Rv1G0095230 // SECCE6Rv1G0396580 // SECCE3Rv1G0175750 // SECCE6Rv1G0396490 …	// SECCE1Rv1G0025080 // SECCE3Rv1G0144620 // SECCE7Rv1G0469210 // SECCE4Rv1G0284910 // SECCEUnv1G0537570 // SECCE6Rv1G0414640 // SECCE1Rv1G0029270 // SECCE4Rv1G0281110 // SECCE4Rv1G0286720 // SECCE7Rv1G0521440 // SECCE6Rv1G0444160 // SECCE1Rv1G0054460 // SECCE5Rv1G0326260 // SECCE1Rv1G0045710 // SECCE6Rv1G0416260 // SECCE7Rv1G0513000 // SECCE4Rv1G0218950 // SECCE6Rv1G0413840 // SECCE4Rv1G0252570 …
GO:0018193	P	peptidyl-amino acid modification	6	426	422	34433	0.42	1	// SECCE3Rv1G0178550 // SECCE3Rv1G0178540 // SECCE6Rv1G0397570 // SECCE2Rv1G0092380 // SECCE6Rv1G0389910 // SECCE2Rv1G0095030	// SECCEUnv1G0560170 // SECCE2Rv1G0063910 // SECCE6Rv1G0412140 // SECCE6Rv1G0408430 // SECCE5Rv1G0303670 // SECCE3Rv1G0145710 // SECCE1Rv1G0019000 // SECCE7Rv1G0501250 // SECCE5Rv1G0347100 // SECCE2Rv1G0080310 // SECCE3Rv1G0207210 // SECCE7Rv1G0475310 // SECCEUnv1G0534840 // SECCE7Rv1G0514820 // SECCE2Rv1G0080860 // SECCE4Rv1G0268250 // SECCE2Rv1G0140450 // SECCE3Rv1G0160070 // SECCE4Rv1G0219820 …
GO:0016311	P	dephosphorylation	8	426	418	34433	0.15	1	// SECCE6Rv1G0389430 // SECCE3Rv1G0179570 // SECCE3Rv1G0178590 // SECCE3Rv1G0179580 // SECCE3Rv1G0179600 // SECCE3Rv1G0175780 // SECCE2Rv1G0091470 // SECCE6Rv1G0396070	// SECCE3Rv1G0167380 // SECCE4Rv1G0242810 // SECCE5Rv1G0314820 // SECCE1Rv1G0031860 // SECCE1Rv1G0051090 // SECCE4Rv1G0276900 // SECCE3Rv1G0198700 // SECCE5Rv1G0319190 // SECCE3Rv1G0171690 // SECCEUnv1G0534920 // SECCE1Rv1G0027690 // SECCE5Rv1G0372620 // SECCE1Rv1G0006850 // SECCE6Rv1G0404320 // SECCE2Rv1G0110880 // SECCE2Rv1G0091470 // SECCE1Rv1G0035810 // SECCE5Rv1G0341770 // SECCE5Rv1G0338180 …
GO:0048518	P	positive regulation of biological process	6	426	675	34433	0.84	1	// SECCE6Rv1G0396490 // SECCE6Rv1G0397520 // SECCE6Rv1G0396310 // SECCE6Rv1G0396580 // SECCE2Rv1G0092380 // SECCE3Rv1G0181080	// SECCE2Rv1G0078990 // SECCE7Rv1G0495640 // SECCE2Rv1G0132790 // SECCE2Rv1G0126660 // SECCE7Rv1G0493270 // SECCE5Rv1G0307870 // SECCE3Rv1G0191610 // SECCE3Rv1G0165860 // SECCE6Rv1G0408440 // SECCE2Rv1G0080310 // SECCE2Rv1G0082630 // SECCE7Rv1G0475310 // SECCE7Rv1G0499040 // SECCE5Rv1G0335200 // SECCE6Rv1G0416260 // SECCE3Rv1G0145910 // SECCE2Rv1G0116560 // SECCE3Rv1G0152200 // SECCE1Rv1G0048560 …
GO:0048519	P	negative regulation of biological process	9	426	764	34433	0.6	1	// SECCE6Rv1G0396490 // SECCE3Rv1G0175750 // SECCE3Rv1G0181280 // SECCE4Rv1G0239970 // SECCE3Rv1G0178120 // SECCE3Rv1G0180610 // SECCE3Rv1G0181090 // SECCE4Rv1G0238990 // SECCE3Rv1G0173430	// SECCE4Rv1G0232060 // SECCE7Rv1G0495640 // SECCE3Rv1G0150070 // SECCE6Rv1G0412140 // SECCE6Rv1G0414760 // SECCE1Rv1G0003610 // SECCEUnv1G0550960 // SECCE3Rv1G0190890 // SECCE3Rv1G0191610 // SECCE2Rv1G0140310 // SECCE3Rv1G0159000 // SECCE1Rv1G0031470 // SECCE2Rv1G0104910 // SECCE1Rv1G0011970 // SECCE2Rv1G0133030 // SECCE7Rv1G0475310 // SECCE3Rv1G0170450 // SECCE6Rv1G0417150 // SECCE3Rv1G0155290 …
GO:0006281	P	DNA repair	6	426	366	34433	0.3	1	// SECCE4Rv1G0240210 // SECCE3Rv1G0173330 // SECCE3Rv1G0180850 // SECCE4Rv1G0241390 // SECCE4Rv1G0241380 // SECCE3Rv1G0179190	// SECCE3Rv1G0152560 // SECCE5Rv1G0320280 // SECCE4Rv1G0229510 // SECCE5Rv1G0318370 // SECCE2Rv1G0080250 // SECCEUnv1G0527150 // SECCE5Rv1G0367030 // SECCE4Rv1G0282300 // SECCE6Rv1G0421940 // SECCE4Rv1G0239750 // SECCE7Rv1G0513000 // SECCE5Rv1G0342780 // SECCE4Rv1G0225230 // SECCE6Rv1G0379330 // SECCE7Rv1G0483370 // SECCE4Rv1G0256740 // SECCE6Rv1G0388140 // SECCE1Rv1G0018650 // SECCE5Rv1G0368850 …
GO:0060255	P	regulation of macromolecule metabolic process	24	426	3172	34433	1	1	// SECCE7Rv1G0486530 // SECCE6Rv1G0394510 // SECCE6Rv1G0396460 // SECCE3Rv1G0179760 // SECCE3Rv1G0178120 // SECCE3Rv1G0179570 // SECCE3Rv1G0178640 // SECCE6Rv1G0396950 // SECCE2Rv1G0092380 // SECCE3Rv1G0180610 // SECCE3Rv1G0181090 // SECCE6Rv1G0396110 // SECCE7Rv1G0486660 // SECCE3Rv1G0173430 // SECCE3Rv1G0175750 // SECCE7Rv1G0486420 // SECCE3Rv1G0179770 // SECCE6Rv1G0389400 // SECCE6Rv1G0389990 …	// SECCE7Rv1G0470390 // SECCE1Rv1G0045480 // SECCE2Rv1G0130220 // SECCE4Rv1G0252570 // SECCE7Rv1G0456400 // SECCE7Rv1G0523310 // SECCE7Rv1G0526490 // SECCE5Rv1G0307870 // SECCE3Rv1G0191610 // SECCE6Rv1G0383000 // SECCE2Rv1G0096690 // SECCE4Rv1G0244010 // SECCE5Rv1G0307980 // SECCE1Rv1G0031470 // SECCE4Rv1G0232000 // SECCE6Rv1G0405960 // SECCE5Rv1G0354790 // SECCE2Rv1G0072180 // SECCE2Rv1G0092510 …
GO:0032787	P	monocarboxylic acid metabolic process	6	426	558	34433	0.69	1	// SECCE6Rv1G0397020 // SECCE6Rv1G0389690 // SECCE4Rv1G0239250 // SECCE6Rv1G0397040 // SECCE6Rv1G0397050 // SECCE3Rv1G0174330	// SECCE3Rv1G0193530 // SECCE4Rv1G0285580 // SECCE6Rv1G0448240 // SECCE5Rv1G0351500 // SECCE4Rv1G0274090 // SECCE4Rv1G0226040 // SECCE5Rv1G0332050 // SECCE2Rv1G0121940 // SECCEUnv1G0562090 // SECCE3Rv1G0206450 // SECCE7Rv1G0515550 // SECCE2Rv1G0067950 // SECCE4Rv1G0252900 // SECCE4Rv1G0228820 // SECCE2Rv1G0105450 // SECCE4Rv1G0218320 // SECCE7Rv1G0521440 // SECCE7Rv1G0461600 // SECCE2Rv1G0112840 …
GO:0030163	P	protein catabolic process	8	426	529	34433	0.34	1	// SECCE6Rv1G0395990 // SECCE3Rv1G0178340 // SECCE6Rv1G0396440 // SECCE3Rv1G0181280 // SECCE3Rv1G0179620 // SECCE3Rv1G0178010 // SECCE6Rv1G0397490 // SECCE3Rv1G0175560	// SECCE6Rv1G0433950 // SECCE4Rv1G0285420 // SECCE3Rv1G0168200 // SECCE2Rv1G0077880 // SECCE4Rv1G0290940 // SECCE3Rv1G0147530 // SECCE2Rv1G0118220 // SECCE2Rv1G0104910 // SECCE2Rv1G0067670 // SECCE7Rv1G0503120 // SECCE2Rv1G0140590 // SECCE4Rv1G0289810 // SECCE6Rv1G0424050 // SECCE3Rv1G0145910 // SECCE5Rv1G0338180 // SECCE5Rv1G0343900 // SECCE2Rv1G0138350 // SECCE7Rv1G0457160 // SECCE2Rv1G0139500 …
GO:2001141	P	regulation of RNA biosynthetic process	16	426	2387	34433	1	1	// SECCE6Rv1G0389990 // SECCE7Rv1G0486530 // SECCE3Rv1G0178640 // SECCE6Rv1G0394510 // SECCE7Rv1G0486420 // SECCE6Rv1G0396460 // SECCE3Rv1G0179760 // SECCE3Rv1G0179770 // SECCE6Rv1G0396290 // SECCE6Rv1G0396510 // SECCE6Rv1G0396110 // SECCE3Rv1G0175750 // SECCE6Rv1G0396950 // SECCE7Rv1G0486660 // SECCE6Rv1G0389400 // SECCE6Rv1G0396430	// SECCE7Rv1G0470390 // SECCE1Rv1G0045480 // SECCE2Rv1G0130220 // SECCE4Rv1G0252570 // SECCE7Rv1G0456400 // SECCE7Rv1G0523310 // SECCE7Rv1G0526490 // SECCE3Rv1G0191610 // SECCE6Rv1G0383000 // SECCE2Rv1G0096690 // SECCE4Rv1G0244010 // SECCE5Rv1G0307980 // SECCE4Rv1G0232000 // SECCE6Rv1G0405960 // SECCE5Rv1G0354790 // SECCE2Rv1G0072180 // SECCE2Rv1G0092510 // SECCE2Rv1G0104380 // SECCE7Rv1G0490400 …
GO:0043436	P	oxoacid metabolic process	13	426	1343	34433	0.84	1	// SECCE4Rv1G0240550 // SECCE6Rv1G0396540 // SECCE4Rv1G0240220 // SECCE6Rv1G0397020 // SECCE6Rv1G0394290 // SECCE3Rv1G0174330 // SECCE3Rv1G0179420 // SECCE6Rv1G0389690 // SECCE4Rv1G0239250 // SECCE6Rv1G0397040 // SECCE2Rv1G0095000 // SECCE3Rv1G0180800 // SECCE6Rv1G0397050	// SECCE3Rv1G0193530 // SECCE5Rv1G0325380 // SECCE7Rv1G0509790 // SECCE7Rv1G0523090 // SECCE3Rv1G0182800 // SECCE6Rv1G0448240 // SECCE5Rv1G0351500 // SECCE4Rv1G0274090 // SECCE4Rv1G0226040 // SECCE4Rv1G0279090 // SECCE4Rv1G0272130 // SECCE5Rv1G0332050 // SECCE2Rv1G0121940 // SECCEUnv1G0562090 // SECCE4Rv1G0217730 // SECCE7Rv1G0513920 // SECCE4Rv1G0293180 // SECCE6Rv1G0430510 // SECCE7Rv1G0520700 …
GO:0010033	P	response to organic substance	5	426	560	34433	0.82	1	// SECCE4Rv1G0240100 // SECCE6Rv1G0396210 // SECCE6Rv1G0396230 // SECCE6Rv1G0396220 // SECCE2Rv1G0091520	// SECCE2Rv1G0078990 // SECCE6Rv1G0412140 // SECCEUnv1G0550960 // SECCE4Rv1G0277080 // SECCE2Rv1G0104910 // SECCE2Rv1G0080310 // SECCE4Rv1G0227820 // SECCE7Rv1G0475310 // SECCE7Rv1G0503120 // SECCE2Rv1G0081030 // SECCE3Rv1G0145910 // SECCE3Rv1G0160070 // SECCE5Rv1G0353990 // SECCE5Rv1G0331620 // SECCE2Rv1G0100750 // SECCE7Rv1G0457160 // SECCE2Rv1G0126910 // SECCE3Rv1G0209350 // SECCE3Rv1G0208690 …
GO:0055114	P	oxidation-reduction process	41	426	3902	34433	0.86	1	// SECCE3Rv1G0174450 // SECCE4Rv1G0239930 // SECCE4Rv1G0240550 // SECCE4Rv1G0241130 // SECCE3Rv1G0177730 // SECCE4Rv1G0240450 // SECCE4Rv1G0240790 // SECCE4Rv1G0240690 // SECCE3Rv1G0179420 // SECCE2Rv1G0091350 // SECCE4Rv1G0240810 // SECCE4Rv1G0240870 // SECCE3Rv1G0178530 // SECCE3Rv1G0177750 // SECCE4Rv1G0240850 // SECCE3Rv1G0177770 // SECCE4Rv1G0241240 // SECCE6Rv1G0397050 // SECCE4Rv1G0241070 …	// SECCE2Rv1G0076470 // SECCE4Rv1G0250720 // SECCE2Rv1G0114540 // SECCE2Rv1G0140690 // SECCE2Rv1G0134230 // SECCE3Rv1G0193360 // SECCE2Rv1G0114780 // SECCE1Rv1G0008560 // SECCE1Rv1G0027540 // SECCE7Rv1G0484540 // SECCE4Rv1G0264430 // SECCE5Rv1G0373320 // SECCE7Rv1G0506050 // SECCE2Rv1G0135830 // SECCE7Rv1G0474560 // SECCE2Rv1G0105310 // SECCE3Rv1G0190050 // SECCE2Rv1G0073360 // SECCE7Rv1G0479520 …
GO:0044700	P	single organism signaling	10	426	1169	34433	0.91	1	// SECCE6Rv1G0396420 // SECCE6Rv1G0397520 // SECCE3Rv1G0179450 // SECCE6Rv1G0396310 // SECCE2Rv1G0092400 // SECCE7Rv1G0486810 // SECCE3Rv1G0178330 // SECCE3Rv1G0181080 // SECCE6Rv1G0396090 // SECCE4Rv1G0240090	// SECCE1Rv1G0013250 // SECCE2Rv1G0078990 // SECCE7Rv1G0522150 // SECCE6Rv1G0417740 // SECCE7Rv1G0495640 // SECCE6Rv1G0443220 // SECCE6Rv1G0412140 // SECCE2Rv1G0126660 // SECCEUnv1G0550960 // SECCE7Rv1G0477080 // SECCE5Rv1G0327360 // SECCE7Rv1G0506940 // SECCE1Rv1G0061530 // SECCE4Rv1G0225810 // SECCE6Rv1G0452930 // SECCE7Rv1G0475260 // SECCE4Rv1G0292550 // SECCE5Rv1G0317600 // SECCE2Rv1G0080310 …
GO:0044702	P	single organism reproductive process	9	426	549	34433	0.25	1	// SECCE6Rv1G0396230 // SECCE6Rv1G0396220 // SECCE6Rv1G0396210 // SECCE3Rv1G0178330 // SECCE6Rv1G0394470 // SECCE3Rv1G0179890 // SECCE6Rv1G0396310 // SECCE3Rv1G0179900 // SECCE3Rv1G0175690	// SECCE2Rv1G0078990 // SECCE3Rv1G0155450 // SECCE7Rv1G0495640 // SECCE2Rv1G0076370 // SECCE6Rv1G0394800 // SECCE6Rv1G0449170 // SECCE1Rv1G0035210 // SECCE4Rv1G0280510 // SECCE3Rv1G0145240 // SECCE4Rv1G0260770 // SECCE5Rv1G0355680 // SECCE7Rv1G0520870 // SECCEUnv1G0566850 // SECCE1Rv1G0029270 // SECCE3Rv1G0209130 // SECCE4Rv1G0286720 // SECCE2Rv1G0133740 // SECCE5Rv1G0310320 // SECCE1Rv1G0051650 …
GO:0044707	P	single-multicellular organism process	9	426	855	34433	0.73	1	// SECCE6Rv1G0396490 // SECCE6Rv1G0396230 // SECCE6Rv1G0396220 // SECCE6Rv1G0396210 // SECCE4Rv1G0238950 // SECCE6Rv1G0394470 // SECCE6Rv1G0397490 // SECCE6Rv1G0396310 // SECCE3Rv1G0175690	// SECCE2Rv1G0078990 // SECCE7Rv1G0495640 // SECCE2Rv1G0132790 // SECCE2Rv1G0076370 // SECCE6Rv1G0394800 // SECCE4Rv1G0280510 // SECCE6Rv1G0418990 // SECCEUnv1G0550960 // SECCE6Rv1G0441360 // SECCE4Rv1G0276860 // SECCE3Rv1G0147530 // SECCE6Rv1G0412980 // SECCE6Rv1G0437750 // SECCE2Rv1G0082180 // SECCE2Rv1G0080310 // SECCE3Rv1G0209130 // SECCE4Rv1G0286720 // SECCE7Rv1G0466560 // SECCE2Rv1G0126950 …
GO:0044249	P	cellular biosynthetic process	89	426	6395	34433	0.17	1	// SECCE4Rv1G0240570 // SECCE6Rv1G0394510 // SECCE6Rv1G0396460 // SECCE2Rv1G0095000 // SECCE4Rv1G0241200 // SECCE4Rv1G0240830 // SECCE4Rv1G0240760 // SECCE6Rv1G0396540 // SECCE3Rv1G0180870 // SECCE4Rv1G0240480 // SECCE4Rv1G0241400 // SECCE3Rv1G0175440 // SECCE4Rv1G0240460 // SECCE4Rv1G0241310 // SECCE4Rv1G0239320 // SECCE6Rv1G0389400 // SECCE2Rv1G0092420 // SECCE4Rv1G0240770 // SECCE4Rv1G0241160 …	// SECCE7Rv1G0470390 // SECCE4Rv1G0285580 // SECCE1Rv1G0045480 // SECCE2Rv1G0121190 // SECCEUnv1G0562090 // SECCE5Rv1G0316690 // SECCE3Rv1G0191610 // SECCE6Rv1G0417010 // SECCE7Rv1G0455180 // SECCE4Rv1G0286720 // SECCE2Rv1G0118340 // SECCE2Rv1G0104380 // SECCE4Rv1G0224320 // SECCE1Rv1G0035420 // SECCE4Rv1G0240460 // SECCE7Rv1G0494940 // SECCE7Rv1G0457160 // SECCE5Rv1G0372050 // SECCE4Rv1G0265050 …
GO:0006399	P	tRNA metabolic process	5	426	380	34433	0.51	1	// SECCE2Rv1G0095000 // SECCE6Rv1G0397280 // SECCE4Rv1G0240200 // SECCE4Rv1G0241060 // SECCE6Rv1G0396540	// SECCE5Rv1G0325380 // SECCE7Rv1G0524340 // SECCE2Rv1G0084950 // SECCE1Rv1G0046590 // SECCE4Rv1G0217730 // SECCE2Rv1G0095000 // SECCE2Rv1G0132910 // SECCEUnv1G0565070 // SECCE6Rv1G0436990 // SECCE1Rv1G0047450 // SECCE6Rv1G0417010 // SECCE2Rv1G0104850 // SECCE7Rv1G0470620 // SECCE3Rv1G0173120 // SECCE6Rv1G0403140 // SECCE5Rv1G0350210 // SECCE7Rv1G0457650 // SECCE7Rv1G0525060 // SECCE1Rv1G0022100 …
GO:0007154	P	cell communication	10	426	1472	34433	0.99	1	// SECCE6Rv1G0396420 // SECCE6Rv1G0397520 // SECCE3Rv1G0179450 // SECCE6Rv1G0396310 // SECCE2Rv1G0092400 // SECCE7Rv1G0486810 // SECCE3Rv1G0178330 // SECCE3Rv1G0181080 // SECCE6Rv1G0396090 // SECCE4Rv1G0240090	// SECCE1Rv1G0013250 // SECCE7Rv1G0522150 // SECCE6Rv1G0412140 // SECCE3Rv1G0145240 // SECCE3Rv1G0191610 // SECCE4Rv1G0260770 // SECCE7Rv1G0496160 // SECCE1Rv1G0035420 // SECCE5Rv1G0331620 // SECCE7Rv1G0457160 // SECCE6Rv1G0387550 // SECCEUnv1G0565200 // SECCE7Rv1G0470240 // SECCE2Rv1G0128740 // SECCE2Rv1G0112520 // SECCEUnv1G0528730 // SECCE5Rv1G0341600 // SECCE1Rv1G0025170 // SECCE5Rv1G0318260 …
GO:0033554	P	cellular response to stress	6	426	559	34433	0.69	1	// SECCE4Rv1G0240210 // SECCE3Rv1G0173330 // SECCE3Rv1G0180850 // SECCE4Rv1G0241390 // SECCE4Rv1G0241380 // SECCE3Rv1G0179190	// SECCE3Rv1G0152560 // SECCE5Rv1G0320280 // SECCE4Rv1G0229510 // SECCE5Rv1G0318370 // SECCE2Rv1G0076940 // SECCE2Rv1G0080250 // SECCE5Rv1G0367530 // SECCE5Rv1G0367030 // SECCE1Rv1G0051420 // SECCE2Rv1G0082630 // SECCE4Rv1G0282300 // SECCE7Rv1G0503120 // SECCE6Rv1G0421940 // SECCE4Rv1G0239750 // SECCE5Rv1G0302960 // SECCE6Rv1G0416260 // SECCE3Rv1G0145910 // SECCE3Rv1G0160070 // SECCE7Rv1G0513000 …
GO:0019438	P	aromatic compound biosynthetic process	41	426	3526	34433	0.67	1	// SECCE7Rv1G0486530 // SECCE6Rv1G0396220 // SECCE4Rv1G0240100 // SECCE6Rv1G0394510 // SECCE6Rv1G0396460 // SECCE3Rv1G0179760 // SECCE4Rv1G0240320 // SECCE4Rv1G0240650 // SECCE3Rv1G0181240 // SECCE3Rv1G0175030 // SECCE3Rv1G0178640 // SECCE6Rv1G0396950 // SECCE3Rv1G0179360 // SECCE3Rv1G0178120 // SECCE6Rv1G0396110 // SECCE4Rv1G0240990 // SECCE7Rv1G0486660 // SECCE6Rv1G0397580 // SECCE6Rv1G0396210 …	// SECCE7Rv1G0470390 // SECCE1Rv1G0045480 // SECCE2Rv1G0130220 // SECCE4Rv1G0252570 // SECCE7Rv1G0456400 // SECCE7Rv1G0523310 // SECCE7Rv1G0526490 // SECCE5Rv1G0316690 // SECCE3Rv1G0191610 // SECCE6Rv1G0383000 // SECCE2Rv1G0096690 // SECCE4Rv1G0244010 // SECCE7Rv1G0482930 // SECCE5Rv1G0307980 // SECCE3Rv1G0191050 // SECCE4Rv1G0232000 // SECCE6Rv1G0405960 // SECCE5Rv1G0354790 // SECCE1Rv1G0021160 …
GO:0044281	P	small molecule metabolic process	34	426	2275	34433	0.17	1	// SECCE3Rv1G0174450 // SECCE4Rv1G0240550 // SECCE4Rv1G0241130 // SECCE6Rv1G0396220 // SECCE4Rv1G0240690 // SECCE3Rv1G0179420 // SECCE4Rv1G0240320 // SECCE4Rv1G0240650 // SECCE2Rv1G0095000 // SECCE6Rv1G0396540 // SECCE4Rv1G0241240 // SECCE6Rv1G0397050 // SECCE4Rv1G0241260 // SECCE6Rv1G0397580 // SECCE6Rv1G0396210 // SECCE6Rv1G0396230 // SECCE4Rv1G0240220 // SECCE6Rv1G0397020 // SECCE6Rv1G0394290 …	// SECCE4Rv1G0285580 // SECCE6Rv1G0448240 // SECCE2Rv1G0140690 // SECCE4Rv1G0279090 // SECCE5Rv1G0332050 // SECCEUnv1G0562090 // SECCE3Rv1G0198700 // SECCE6Rv1G0379380 // SECCE7Rv1G0468250 // SECCE2Rv1G0132910 // SECCE4Rv1G0269400 // SECCE3Rv1G0168560 // SECCE6Rv1G0417010 // SECCE7Rv1G0479520 // SECCE7Rv1G0521440 // SECCE5Rv1G0362090 // SECCE4Rv1G0229960 // SECCE1Rv1G0005500 // SECCE5Rv1G0324570 …
GO:0051716	P	cellular response to stimulus	18	426	1687	34433	0.76	1	// SECCE6Rv1G0396420 // SECCE4Rv1G0240210 // SECCE6Rv1G0397520 // SECCE3Rv1G0179450 // SECCE7Rv1G0486530 // SECCE6Rv1G0396310 // SECCE2Rv1G0092400 // SECCE7Rv1G0486810 // SECCE4Rv1G0240090 // SECCE3Rv1G0173330 // SECCE4Rv1G0239090 // SECCE3Rv1G0178330 // SECCE4Rv1G0241390 // SECCE4Rv1G0241380 // SECCE6Rv1G0396090 // SECCE3Rv1G0181080 // SECCE3Rv1G0180850 // SECCE3Rv1G0179190	// SECCE1Rv1G0013250 // SECCE7Rv1G0522150 // SECCE6Rv1G0412140 // SECCE3Rv1G0191610 // SECCE6Rv1G0416260 // SECCE7Rv1G0513000 // SECCE4Rv1G0225230 // SECCE1Rv1G0035420 // SECCE5Rv1G0331620 // SECCE7Rv1G0457160 // SECCE5Rv1G0368850 // SECCEUnv1G0565200 // SECCE7Rv1G0470240 // SECCE4Rv1G0265120 // SECCE2Rv1G0128740 // SECCE2Rv1G0112520 // SECCEUnv1G0528730 // SECCE5Rv1G0341600 // SECCE1Rv1G0025170 …
GO:0009892	P	negative regulation of metabolic process	6	426	576	34433	0.72	1	// SECCE3Rv1G0181280 // SECCE3Rv1G0175750 // SECCE3Rv1G0178120 // SECCE3Rv1G0180610 // SECCE3Rv1G0181090 // SECCE3Rv1G0173430	// SECCE4Rv1G0232060 // SECCE3Rv1G0150070 // SECCE6Rv1G0414760 // SECCEUnv1G0550960 // SECCE3Rv1G0190890 // SECCE3Rv1G0191610 // SECCE2Rv1G0140310 // SECCE3Rv1G0159000 // SECCE1Rv1G0031470 // SECCE2Rv1G0104910 // SECCE2Rv1G0133030 // SECCE3Rv1G0170450 // SECCE6Rv1G0417150 // SECCE3Rv1G0155290 // SECCE1Rv1G0003670 // SECCE3Rv1G0193920 // SECCE2Rv1G0110920 // SECCE5Rv1G0338180 // SECCE4Rv1G0217030 …
GO:0006950	P	response to stress	14	426	1694	34433	0.95	1	// SECCE4Rv1G0240210 // SECCE3Rv1G0178540 // SECCE6Rv1G0396490 // SECCE4Rv1G0240450 // SECCE3Rv1G0179190 // SECCE3Rv1G0181010 // SECCE4Rv1G0239970 // SECCE3Rv1G0173330 // SECCE2Rv1G0091350 // SECCE3Rv1G0180850 // SECCE4Rv1G0241390 // SECCE4Rv1G0241380 // SECCE2Rv1G0091520 // SECCE4Rv1G0241070	// SECCE1Rv1G0013250 // SECCE4Rv1G0250720 // SECCE2Rv1G0073360 // SECCE2Rv1G0134230 // SECCE3Rv1G0191610 // SECCE4Rv1G0291430 // SECCE6Rv1G0387220 // SECCE1Rv1G0011870 // SECCE6Rv1G0379550 // SECCE6Rv1G0416260 // SECCE7Rv1G0513000 // SECCE4Rv1G0225230 // SECCE1Rv1G0035420 // SECCE4Rv1G0278470 // SECCE6Rv1G0448030 // SECCE5Rv1G0331620 // SECCE7Rv1G0457160 // SECCE2Rv1G0070050 // SECCE1Rv1G0028050 …
GO:0034660	P	ncRNA metabolic process	6	426	531	34433	0.64	1	// SECCE4Rv1G0240200 // SECCE6Rv1G0396540 // SECCE6Rv1G0397280 // SECCE2Rv1G0092450 // SECCE2Rv1G0095000 // SECCE4Rv1G0241060	// SECCE5Rv1G0325380 // SECCE3Rv1G0150170 // SECCE3Rv1G0144620 // SECCE2Rv1G0084950 // SECCE2Rv1G0073990 // SECCE1Rv1G0046590 // SECCE4Rv1G0217730 // SECCE2Rv1G0095000 // SECCE2Rv1G0132910 // SECCE7Rv1G0524340 // SECCEUnv1G0565070 // SECCE6Rv1G0436990 // SECCE1Rv1G0054150 // SECCE6Rv1G0417010 // SECCE2Rv1G0104850 // SECCE6Rv1G0421880 // SECCE7Rv1G0470620 // SECCE3Rv1G0173120 // SECCE2Rv1G0092450 …
GO:0035556	P	intracellular signal transduction	5	426	428	34433	0.61	1	// SECCE6Rv1G0396420 // SECCE7Rv1G0486810 // SECCE3Rv1G0181080 // SECCE6Rv1G0396090 // SECCE2Rv1G0092400	// SECCE6Rv1G0443220 // SECCE6Rv1G0412140 // SECCE2Rv1G0126660 // SECCEUnv1G0550960 // SECCE5Rv1G0317600 // SECCE7Rv1G0475260 // SECCE2Rv1G0080310 // SECCE7Rv1G0475310 // SECCE7Rv1G0503120 // SECCE4Rv1G0242460 // SECCE3Rv1G0145910 // SECCE3Rv1G0160070 // SECCE4Rv1G0219350 // SECCE5Rv1G0336170 // SECCE7Rv1G0498970 // SECCE4Rv1G0257520 // SECCE1Rv1G0063860 // SECCE7Rv1G0457160 // SECCE6Rv1G0408570 …
GO:0050789	P	regulation of biological process	44	426	4610	34433	0.96	1	// SECCE6Rv1G0396420 // SECCE7Rv1G0486530 // SECCE6Rv1G0394510 // SECCE6Rv1G0396580 // SECCE6Rv1G0396460 // SECCE3Rv1G0178330 // SECCE6Rv1G0396090 // SECCE3Rv1G0178120 // SECCE3Rv1G0179450 // SECCE3Rv1G0179570 // SECCE3Rv1G0178640 // SECCE6Rv1G0396950 // SECCE2Rv1G0092380 // SECCE3Rv1G0180610 // SECCE6Rv1G0396290 // SECCE3Rv1G0181090 // SECCE6Rv1G0396110 // SECCE3Rv1G0180930 // SECCE7Rv1G0486660 …	// SECCE7Rv1G0470390 // SECCE1Rv1G0013250 // SECCE3Rv1G0211360 // SECCE1Rv1G0045480 // SECCE2Rv1G0130220 // SECCE2Rv1G0140690 // SECCE4Rv1G0252570 // SECCE7Rv1G0456400 // SECCE7Rv1G0522150 // SECCE6Rv1G0412140 // SECCE7Rv1G0523310 // SECCE7Rv1G0526490 // SECCE3Rv1G0209970 // SECCE5Rv1G0307870 // SECCE3Rv1G0191610 // SECCE6Rv1G0383000 // SECCE2Rv1G0096690 // SECCE4Rv1G0244010 // SECCE3Rv1G0205400 …
GO:0097659	P	nucleic acid-templated transcription	22	426	2663	34433	0.98	1	// SECCE7Rv1G0486530 // SECCE6Rv1G0394510 // SECCE6Rv1G0396460 // SECCE3Rv1G0179760 // SECCE3Rv1G0175030 // SECCE3Rv1G0178640 // SECCE6Rv1G0396950 // SECCE3Rv1G0179360 // SECCE4Rv1G0241010 // SECCE7Rv1G0486660 // SECCE3Rv1G0175750 // SECCE7Rv1G0486420 // SECCE4Rv1G0240350 // SECCE6Rv1G0396110 // SECCE3Rv1G0179770 // SECCE3Rv1G0180360 // SECCE6Rv1G0389400 // SECCE6Rv1G0389990 // SECCE6Rv1G0396290 …	// SECCE7Rv1G0470390 // SECCE1Rv1G0045480 // SECCE2Rv1G0130220 // SECCE4Rv1G0252570 // SECCE7Rv1G0456400 // SECCE7Rv1G0523310 // SECCE7Rv1G0526490 // SECCE5Rv1G0316690 // SECCE3Rv1G0191610 // SECCE6Rv1G0383000 // SECCE2Rv1G0096690 // SECCE4Rv1G0244010 // SECCE5Rv1G0307980 // SECCE3Rv1G0191050 // SECCE4Rv1G0232000 // SECCE6Rv1G0405960 // SECCE5Rv1G0354790 // SECCE2Rv1G0072180 // SECCE2Rv1G0092510 …
GO:0009605	P	response to external stimulus	6	426	335	34433	0.24	1	// SECCE6Rv1G0396490 // SECCE6Rv1G0396230 // SECCE6Rv1G0396220 // SECCE6Rv1G0396210 // SECCE4Rv1G0239090 // SECCE3Rv1G0175690	// SECCE4Rv1G0242920 // SECCE5Rv1G0343620 // SECCE2Rv1G0096610 // SECCE1Rv1G0039280 // SECCE3Rv1G0152560 // SECCE2Rv1G0078500 // SECCE4Rv1G0245650 // SECCEUnv1G0561830 // SECCE2Rv1G0069280 // SECCE5Rv1G0320280 // SECCE2Rv1G0117870 // SECCE1Rv1G0010070 // SECCE5Rv1G0366310 // SECCE1Rv1G0028050 // SECCE7Rv1G0521330 // SECCE5Rv1G0332210 // SECCE5Rv1G0353230 // SECCE1Rv1G0031100 // SECCE2Rv1G0078910 …
GO:1901576	P	organic substance biosynthetic process	89	426	6456	34433	0.19	1	// SECCE4Rv1G0240570 // SECCE6Rv1G0394510 // SECCE6Rv1G0396460 // SECCE2Rv1G0095000 // SECCE4Rv1G0241200 // SECCE4Rv1G0240830 // SECCE4Rv1G0240760 // SECCE6Rv1G0396540 // SECCE3Rv1G0180870 // SECCE4Rv1G0240480 // SECCE4Rv1G0241400 // SECCE3Rv1G0175440 // SECCE4Rv1G0240460 // SECCE4Rv1G0241310 // SECCE4Rv1G0239320 // SECCE6Rv1G0389400 // SECCE2Rv1G0092420 // SECCE4Rv1G0240770 // SECCE4Rv1G0241160 …	// SECCE7Rv1G0470390 // SECCE4Rv1G0285580 // SECCE1Rv1G0045480 // SECCE2Rv1G0121190 // SECCEUnv1G0562090 // SECCE5Rv1G0316690 // SECCE3Rv1G0191610 // SECCE6Rv1G0417010 // SECCE7Rv1G0455180 // SECCE4Rv1G0286720 // SECCE2Rv1G0118340 // SECCE2Rv1G0104380 // SECCE4Rv1G0224320 // SECCE1Rv1G0035420 // SECCE4Rv1G0240460 // SECCE7Rv1G0494940 // SECCE7Rv1G0457160 // SECCE5Rv1G0372050 // SECCE4Rv1G0265050 …
GO:1901575	P	organic substance catabolic process	11	426	1301	34433	0.92	1	// SECCE6Rv1G0395990 // SECCE3Rv1G0178340 // SECCE6Rv1G0396440 // SECCE3Rv1G0181280 // SECCE3Rv1G0179620 // SECCE3Rv1G0180780 // SECCE4Rv1G0239250 // SECCE6Rv1G0397360 // SECCE3Rv1G0178010 // SECCE6Rv1G0397490 // SECCE3Rv1G0175560	// SECCE2Rv1G0105090 // SECCE6Rv1G0433950 // SECCE6Rv1G0385940 // SECCE4Rv1G0270930 // SECCE6Rv1G0448240 // SECCE6Rv1G0433960 // SECCE5Rv1G0334610 // SECCE4Rv1G0258270 // SECCE4Rv1G0285420 // SECCE3Rv1G0171110 // SECCE6Rv1G0448580 // SECCE3Rv1G0168200 // SECCE7Rv1G0513920 // SECCE2Rv1G0089830 // SECCE4Rv1G0216530 // SECCE2Rv1G0131450 // SECCE7Rv1G0495480 // SECCE2Rv1G0077880 // SECCE6Rv1G0414640 …
GO:0044265	P	cellular macromolecule catabolic process	7	426	576	34433	0.57	1	// SECCE6Rv1G0395990 // SECCE3Rv1G0178340 // SECCE6Rv1G0396440 // SECCE3Rv1G0181280 // SECCE3Rv1G0178010 // SECCE6Rv1G0397490 // SECCE3Rv1G0175560	// SECCE6Rv1G0433950 // SECCE4Rv1G0270930 // SECCE4Rv1G0285420 // SECCE3Rv1G0168200 // SECCE7Rv1G0495480 // SECCE2Rv1G0077880 // SECCE4Rv1G0290940 // SECCE3Rv1G0147530 // SECCE2Rv1G0118220 // SECCE2Rv1G0104910 // SECCE1Rv1G0051420 // SECCE2Rv1G0067670 // SECCE3Rv1G0200480 // SECCE6Rv1G0417150 // SECCE2Rv1G0140590 // SECCE4Rv1G0289810 // SECCE6Rv1G0424050 // SECCE3Rv1G0145910 // SECCE5Rv1G0343900 …
[truncated: 276 more rows]

## Sheet: Suppl Table 6
GO_acc	term_type	Term	queryitem	querytotal	refitem	reftotal	pvalue	FDR	entries	entries_ref
[truncated: 203 more rows]

## Sheet: Suppl Table 7
GO_acc	term_type	Term	queryitem	querytotal	refitem	reftotal	pvalue	FDR	entries	entries_ref
[truncated: 100 more rows]

## Sheet: Suppl Table 8
GO_acc	term_type	Term	queryitem	querytotal	refitem	reftotal	pvalue	FDR	entries	entries_ref
[truncated: 2,118 more rows]

## Sheet: Suppl Table 9
Chromosome	Window_start_bp	Window_end_bp	Pi_average	Dxy	Mean_rho_annual	Z(Fst)	cM/Mb (Bauer et al. 2017)
1	0	10000000	2.59839e-06	2.81919e-06	41.6845	-0.949253	0.562637
1	10000000	20000000	1.79814e-06	2.07771e-06	31.4121	-0.621949	0.549358
1	20000000	30000000	1.83281e-06	2.104e-06	38.4628	-0.609672	0.711807
1	30000000	40000000	1.89693e-06	2.24507e-06	41.9173	-0.480784	0.352922
[truncated: 582 more rows]
